# Supplementary material for: Integrated analysis of endoplasmic reticulum stress regulators’ expression identifies distinct subtypes of autism spectrum disorder
Source: Front Psychiatry. 2023 Apr 17;14:1136154. doi: 10.3389/fpsyt.2023.1136154 (PMC10149679; doi:10.3389/fpsyt.2023.1136154)
Supplement: Supplementary file 2 [file Table_1.XLSX]

## Sheet: convs1raw
id	pert_id	pert_iname	cell_iname	pert_type	pert_idose	pert_itime	nsample	ss_ngene	cc_q75	tas	qc_pass	is_hiq	is_ncs_sig	is_exemplar_sig	is_null_sig	moa	target_name	raw_cs	fdr_q_nlog10	norm_cs
LJP007_JURKAT_24H:N10	BRD-K29415052	BGT-226	JURKAT	trt_cp	0.37 uM	24 h	2	626	0.864	0.74366	0	0	1	1	0	PI3K inhibitor	MTOR|PIK3CG|PIK3CA|PIK3CB	0.744	1.7315	1.8368
CPC001_HA1E_6H:BRD-A49680073-001-01-9:10	BRD-A49680073	BRD-A49680073	HA1E	trt_cp	10 uM	6 h	3	487	0.54	0.518552	1	1	1	1	0	JAK inhibitor|Lipocortin synthesis stimulant|STAT inhibitor	JAK2|STAT3	0.7176	1.4935	1.7715
AICHI001_THP1_24H:A08	BRD-K52911425	GDC-0941	THP1	trt_cp	2.5 uM	24 h	3	510	0.7	0.604178	1	1	1	1	0	PI3K inhibitor	PIK3CG|PIK3CA|PIK3CB|PIK3CD	0.7092	1.4393	1.751
AICHI001_NALM6_24H:K20	BRD-K66175015	afatinib	NALM6	trt_cp	2.5 uM	24 h	3	280	0.53	0.389536	1	1	1	1	0	EGFR inhibitor	EGFR|ERBB2|ERBB4	0.7061	1.4204	1.7432
AICHI002_BJAB_24H:E01	BRD-K50168500	canertinib	BJAB	trt_cp	10 uM	24 h	3	705	0.84	0.778153	1	1	1	1	0	EGFR inhibitor	EGFR|ERBB2|ERBB4|AKT1	0.7048	1.4126	1.7399
REP.A007_HA1E_24H:G21	BRD-K52020312	metronidazole	HA1E	trt_cp	1.11 uM	24 h	3	621	0.7567	0.693168	0	0	1	1	0	Bacterial DNA inhibitor	CYP2C8|CYP2E1|CYP3A5|CYP3A7|CYP2C9|CYP3A4	0.7041	1.409	1.7383
AML001_HL60_6H:BRD-K19706299:1.11111	BRD-K19706299	MRE-269	HL60	trt_cp	1.11 uM	6 h	6	627	0.75	0.693418	1	1	1	1	0	Prostanoid receptor agonist	PTGIR	0.7031	1.4034	1.7359
CPC017_HT29_6H:BRD-A88080608-001-03-4:10	BRD-A88080608	equilin	HT29	trt_cp	10 uM	6 h	4	147	0.17	0.15985	1	0	1	1	0	Estrogen receptor agonist	HSD17B1	0.7012	1.3926	1.7311
AICHI002_BJAB_24H:F19	BRD-K12184916	NVP-BEZ235	BJAB	trt_cp	10 uM	24 h	3	641	0.83	0.737562	1	0	1	1	0	MTOR inhibitor|PI3K inhibitor	-666	0.6949	1.3593	1.7155
AICHI001_KMS34_24H:H14	BRD-K54606188	BRD-K54606188	KMS34	trt_cp	2.5 uM	24 h	3	584	0.77	0.678082	1	1	1	1	0	Bromodomain inhibitor	-666	0.6946	1.358	1.7149
REP.A004_HEK293_24H:G13	BRD-K50691590	bortezomib	HEK293	trt_cp	20 uM	24 h	2	260	0.6606	0.41907	0	0	1	1	0	NFKB inhibitor|Proteasome inhibitor	PSMB5|PSMB1|PSMB2|CASP3|CYP2C19|NFKB1|PSMA1|PSMA2|PSMA3|PSMA4|PSMA5|PSMA6|PSMA7|PSMA8|PSMB10|PSMB11|PSMB3|PSMB4|PSMB6|PSMB7|PSMB8|PSMB9|PSMD1|PSMD2|RELA	0.694	1.3546	1.7132
AICHI001_THP1_24H:F19	BRD-K13646352	midostaurin	THP1	trt_cp	10 uM	24 h	3	542	0.65	0.600187	1	1	1	1	0	FLT3 inhibitor|KIT inhibitor|PKC inhibitor	FLT3|KIT|CCNB1|FLT1|KDR|PDGFRB|PRKCA|VEGFA|PRKCG	0.6934	1.3518	1.7118
REP.B025_THP1_24H:H01	BRD-K99113996	AZD-2014	THP1	trt_cp	2.22 uM	24 h	2	398	0.4917	0.447324	0	0	1	1	0	MTOR inhibitor	MTOR	0.6904	1.337	1.7044
LJP009_CD34_24H:I07	BRD-K47983010	BX-795	CD34	trt_cp	10 uM	24 h	3	405	0.6268	0.509475	0	0	1	1	0	IKK inhibitor	PDPK1|IKBKE|TBK1|CDK2|CHEK1|GSK3B|KDR|PDK1	0.6903	1.3366	1.7042
POL001_JURKAT_24H:H15	BRD-A45498368	WYE-125132	JURKAT	trt_cp	1.11 uM	24 h	3	568	0.79	0.677358	0	0	1	1	0	MTOR inhibitor	MTOR|PIK3CA	0.6898	1.3343	1.7031
REP.A012_HA1E_24H:N02	BRD-K02950022	BMS-299897	HA1E	trt_cp	3.33 uM	24 h	2	606	0.7247	0.67011	0	0	1	1	0	Gamma secretase inhibitor	-666	0.6896	1.3332	1.7025
LJP007_THP1_24H:I01	BRD-K42828737	sunitinib	THP1	trt_cp	10 uM	24 h	3	730	0.8426	0.793054	0	0	1	1	0	FLT3 inhibitor|KIT inhibitor|PDGFR inhibitor|RET inhibitor|VEGFR inhibitor	PDGFRB|FLT1|FLT3|FLT4|KDR|KIT|PDGFRA|RET	0.688	1.3255	1.6985
CPC015_PHH_24H:BRD-K39120595-304-03-9:10	BRD-K39120595	bithionol	PHH	trt_cp	10 uM	24 h	2	177	0.28	0.225111	0	0	1	1	0	Autotaxin inhibitor	ESR1|ESR2|MCL1	0.6853	1.3129	1.6918
REP.A008_HELA_24H:F17	BRD-K47539947	tetradecylthioacetic-acid	HELA	trt_cp	0.125 uM	24 h	3	587	0.5508	0.574972	0	0	1	1	0	Lipid peroxidase inhibitor	-666	0.6782	1.2815	1.6742
AICHI002_MINO_24H:H13	BRD-K68065987	MK-2206	MINO	trt_cp	10 uM	24 h	3	278	0.57	0.402523	1	1	1	1	0	AKT inhibitor	AKT1|AKT2|AKT3	0.6767	1.2752	1.6705
AICHI002_NALM6_24H:N01	BRD-K07955840	PF-05212384	NALM6	trt_cp	10 uM	24 h	3	631	0.64	0.642592	0	0	1	1	0	MTOR inhibitor|PI3K inhibitor	MTOR|PIK3CA|PIK3CG	0.6764	1.2742	1.67
MUC.CP008_MCF7_24H:G02	BRD-K77841042	brefeldin-a	MCF7	trt_cp	3.33 uM	24 h	3	718	0.89	0.808328	1	1	1	1	0	Protein synthesis inhibitor|BIG1 inhibitor	ARFGEF1|ARFGEF2|GBF1|ARF1|CYTH2	0.6764	1.2741	1.6699
CPC006_HT29_24H:BRD-K06980535-003-15-0:10	BRD-K06980535	promazine	HT29	trt_cp	10 uM	24 h	4	382	0.61	0.488121	1	1	1	1	0	Dopamine receptor antagonist	CHRM5|DRD2|ADRA1A|ADRA1B|ADRA1D|CHRM1|CHRM2|CHRM3|CHRM4|DRD1|DRD3|DRD4|HRH1|HTR2A|HTR2C	0.6762	1.2732	1.6693
REP.A019_JURKAT_24H:K20	BRD-K49350383	thioguanine	JURKAT	trt_cp	3.33 uM	24 h	3	528	0.5962	0.56734	0	0	1	1	0	Purine antagonist	IMPDH1|IMPDH2	0.675	1.2681	1.6663
EMU001_NALM6_24H:L01	BRD-K92428153	mycophenolate-mofetil	NALM6	trt_cp	10 uM	24 h	3	531	0.7407	0.63416	1	1	1	1	0	Inosine monophosphate dehydrogenase inhibitor|Dehydrogenase inhibitor|Hydroxycarboxylic acid receptor agonist|Immunosuppressant|Inositol monophosphatase inhibitor	IMPDH1|IMPDH2|HCAR2	0.6744	1.2657	1.6649
CPD001_MCF7_6H:A24	BRD-K27853494	BRD-K27853494	MCF7	trt_cp	10 uM	6 h	2	231	0.2902	0.261809	0	0	1	1	0	Adrenergic receptor agonist	-666	0.6721	1.2566	1.6593
AICHI002_NALM6_24H:H13	BRD-K68065987	MK-2206	NALM6	trt_cp	10 uM	24 h	3	442	0.64	0.537813	1	1	1	1	0	AKT inhibitor	AKT1|AKT2|AKT3	0.6717	1.2551	1.6584
PBIOA020_HEPG2_24H:A07	BRD-K06750613	GSK-1059615	HEPG2	trt_cp	10 uM	24 h	3	535	0.68	0.609905	1	1	1	1	0	PI3K inhibitor	PIK3CA|PIK3CG	0.6705	1.2501	1.6553
AICHI002_THP1_24H:J08	BRD-K07310275	PF-04691502	THP1	trt_cp	2.5 uM	24 h	3	555	0.7649	0.658839	1	1	1	1	0	MTOR inhibitor|PI3K inhibitor	MTOR|PIK3CA|PIK3CB|PIK3CD|PIK3CG	0.6704	1.2496	1.655
CPC015_ASC_24H:BRD-K28183345-003-07-2:10	BRD-K28183345	proguanil	ASC	trt_cp	10 uM	24 h	4	121	0.11	0.116659	0	0	1	1	0	Dihydrofolate reductase inhibitor	CYP2C19|DHFR	0.6696	1.2466	1.6531
REP.B013_HA1E_24H:M01	BRD-K42948882	AMD-11070	HA1E	trt_cp	2.22 uM	24 h	2	151	0.312	0.219481	0	0	1	1	0	CC chemokine receptor antagonist	CXCR4	0.6692	1.245	1.6521
REP.A019_MCF10A_24H:A07	BRD-K44844162	taselisib	MCF10A	trt_cp	10 uM	24 h	3	654	0.6691	0.668906	1	1	1	1	0	PI3K inhibitor	PIK3CA|PIK3CB|PIK3CD|PIK3CG	0.6689	1.2438	1.6514
LJP009_THP1_24H:H19	BRD-K79259477	NVP-BHG712	THP1	trt_cp	10 uM	24 h	2	603	0.8489	0.723465	1	1	1	1	0	Ephrin inhibitor	EPHB4	0.6682	1.2411	1.6496
CPC003_HA1E_24H:BRD-K70487031-001-01-0:10	BRD-K70487031	flupentixol	HA1E	trt_cp	10 uM	24 h	3	319	0.29	0.307557	1	1	1	1	0	Dopamine receptor antagonist	DRD2|DRD1|ADRA1A|CHRM1|DRD3|DRD5|HTR2A	0.6679	1.2399	1.6489
POL001_JURKAT_24H:G07	BRD-A79768653	sirolimus	JURKAT	trt_cp	10 uM	24 h	3	654	0.77	0.717571	1	1	1	1	0	MTOR inhibitor	MTOR|FKBP1A|CCR5|FGF2	0.6678	1.2397	1.6487
LJP008_HEK293_24H:I19	BRD-K52560704	methylstat	HEK293	trt_cp	10 uM	24 h	2	538	0.7937	0.660769	0	0	1	1	0	Histone demethylase inhibitor	-666	0.6666	1.2351	1.6458
REP.A004_HEK293_24H:J21	BRD-K24844714	fluorouracil	HEK293	trt_cp	1.11 uM	24 h	2	42	0.4363	0.136882	0	0	1	1	0	Thymidylate synthase inhibitor	-666	0.665	1.2289	1.6418
CPC017_NPC_24H:BRD-K11911061-003-02-8:10	BRD-K11911061	GR-127935	NPC	trt_cp	10 uM	24 h	4	349	0.46	0.405156	0	0	1	1	0	Serotonin receptor antagonist	HTR1B|HTR1D|HTR1A|HTR2A|HTR2C|HTR1E|HTR1F|HTR2B|HTR6	0.6649	1.2284	1.6414
PCLB002_HA1E_24H:BRD-K39569857:10	BRD-K39569857	BRD-K39569857	HA1E	trt_cp	10 uM	24 h	3	478	0.6	0.541527	0	0	1	1	0	Nucleophosmin inhibitor	-666	0.6648	1.228	1.6412
MUC.CP008_P1A82_24H:D01	BRD-K54606188	BRD-K54606188	P1A82	trt_cp	10 uM	24 h	3	560	0.79	0.672571	1	1	1	1	0	Bromodomain inhibitor	-666	0.6619	1.2174	1.6341
CPC005_HT29_6H:BRD-K31987754-001-01-2:10	BRD-K31987754	oleylethanolamide	HT29	trt_cp	10 uM	6 h	3	312	0.04	0.112963	1	0	1	1	0	Cannabinoid receptor agonist|Glucose dependent insulinotropic receptor agonist|Potassium channel blocker	GPR119	0.6618	1.2169	1.6338
AICHI002_NALM6_24H:L13	BRD-K78431006	crizotinib	NALM6	trt_cp	10 uM	24 h	3	473	0.58	0.529633	0	0	1	1	0	ALK inhibitor	ALK|MET|CYP2B6|CYP3A5|MST1R|ROS1	0.6599	1.2102	1.6292
CPC005_A375_6H:BRD-A55484088-050-01-7:10	BRD-A55484088	BNTX	A375	trt_cp	10 uM	6 h	3	620	0.8	0.71215	1	1	1	1	0	Opioid receptor antagonist	OPRD1|OPRK1|OPRM1	0.6575	1.2013	1.6231
LJP007_SKL.C_24H:L19	BRD-K72420232	WZ-4002	SKL	trt_cp	10 uM	24 h	3	440	0.5836	0.512406	1	1	1	1	0	EGFR inhibitor	EGFR|ERBB2	0.6574	1.2012	1.623
LJP007_HEK293_24H:N08	BRD-K29415052	BGT-226	HEK293	trt_cp	3.33 uM	24 h	2	432	0.6649	0.541939	1	1	1	1	0	PI3K inhibitor	MTOR|PIK3CG|PIK3CA|PIK3CB	0.6566	1.1983	1.621
REP.A006_YAPC_24H:B11	BRD-A18917088	estradiol	YAPC	trt_cp	0.125 uM	24 h	3	348	0.4024	0.378398	1	0	1	1	0	Estrogen receptor agonist	ESR1|ESR2|NR1I2|CYP2B6|CYP2C19|CYP2C8|CYP2E1|CYP3A5|CYP3A7|GPER1|KCNMA1	0.655	1.1928	1.6171
AICHI002_NALM6_24H:F20	BRD-K12184916	NVP-BEZ235	NALM6	trt_cp	2.5 uM	24 h	3	419	0.61	0.511214	1	1	1	1	0	MTOR inhibitor|PI3K inhibitor	-666	0.6537	1.1882	1.6138
EMU001_BJAB_24H:B14	BRD-K98795921	SB-2343	BJAB	trt_cp	2.5 uM	24 h	3	792	0.8449	0.827172	0	0	1	1	0	MTOR inhibitor|PI3K inhibitor	MTOR|PIK3CA|PIK3CB|PIK3CD|PIK3CG	0.6528	1.1853	1.6117
MOAR002_PC3_24H:P19	BRD-K40496271	eltrombopag	PC3	trt_cp	10 uM	24 h	3	461	0.6	0.53181	1	1	1	1	0	Thrombopoietin receptor agonist	MPL|CYP2C8	0.6518	1.1818	1.6092
CPC005_A375_6H:BRD-K83302049-003-01-2:10	BRD-K83302049	protopine	A375	trt_cp	10 uM	6 h	3	463	0.08	0.19461	1	0	1	1	0	Histamine receptor antagonist	ACHE	0.6518	1.1816	1.6091
REP.B006_A375_24H:C24	BRD-K50691590	bortezomib	A375	trt_cp	20 uM	24 h	2	747	0.8188	0.790824	0	0	1	1	0	NFKB inhibitor|Proteasome inhibitor	PSMB5|PSMB1|PSMB2|CASP3|CYP2C19|NFKB1|PSMA1|PSMA2|PSMA3|PSMA4|PSMA5|PSMA6|PSMA7|PSMA8|PSMB10|PSMB11|PSMB3|PSMB4|PSMB6|PSMB7|PSMB8|PSMB9|PSMD1|PSMD2|RELA	0.6509	1.1787	1.6069
REP.B009_YAPC_24H:A14	BRD-K24771047	ampalex	YAPC	trt_cp	0.74 uM	24 h	2	610	0.5367	0.578577	0	0	1	1	0	Glutamate receptor agonist	GRIA1|GRIA2|GRIA3|GRIA4	0.6501	1.176	1.6049
REP.A022_HA1E_24H:E18	BRD-A69275535	pinitol	HA1E	trt_cp	0.04 uM	24 h	3	604	0.8077	0.706275	0	0	1	1	0	Gamma secretase inhibitor	-666	0.6497	1.1746	1.6039
CPC016_NEU_24H:BRD-K82561139-001-05-0:10	BRD-K82561139	ricinine	NEU	trt_cp	10 uM	24 h	3	228	0.36	0.289701	0	0	1	1	0	Casein kinase inhibitor	-666	0.6495	1.1741	1.6036
MUC.CP008_HA1E_24H:H01	BRD-K43471985	OTX-015	HA1E	trt_cp	10 uM	24 h	3	560	0.8	0.676814	1	1	1	1	0	Bromodomain inhibitor	BRD2|BRD3|BRD4|SELE|VCAM1	0.6484	1.1705	1.6008
AICHI002_NALM6_24H:F01	BRD-K01436366	XMD-1150	NALM6	trt_cp	10 uM	24 h	3	641	0.75	0.701117	0	0	1	1	0	LRRK inhibitor	LRRK2	0.6477	1.1681	1.599
CPC013_HT29_6H:O04	BRD-U44700465	HG-5-88-01	HT29	trt_cp	10 uM	6 h	5	356	0.344	0.353863	1	1	1	1	0	Protein kinase inhibitor	COQ8B|EGFR	0.6472	1.1665	1.5978
CPC006_NCIH2073_6H:BRD-A75517195-001-01-3:40	BRD-A75517195	thiazolopyrimidine	NCIH2073	trt_cp	40 uM	6 h	2	129	0.18	0.154085	0	0	1	1	0	CDC inhibitor	-666	0.647	1.1657	1.5973
CPC006_U937_6H:BRD-K04887706-001-01-6:9.1	BRD-K04887706	BRD-K04887706	U937	trt_cp	10 uM	6 h	2	533	0.55	0.547489	0	0	1	1	0	AKT inhibitor	-666	0.6459	1.1622	1.5946
REP.A020_HELA_24H:B16	BRD-K83186168	AZD-1981	HELA	trt_cp	0.37 uM	24 h	3	199	0.239	0.220524	0	0	1	1	0	CRTH receptor antagonist	PTGDR2	0.6454	1.1608	1.5935
AICHI001_KMS34_24H:A19	BRD-K87782578	AVL-292	KMS34	trt_cp	10 uM	24 h	3	511	0.59	0.555222	1	1	1	1	0	BTK inhibitor	BTK|EGFR|ITK|JAK3|YES1	0.6447	1.1585	1.5917
ERG020_VCAP_24H:BRD-K36363294:10	BRD-K36363294	I-BET-151	VCAP	trt_cp	10 uM	24 h	3	563	0.78	0.670088	0	0	1	1	0	Bromodomain inhibitor	-666	0.6435	1.1546	1.5887
REP.A019_THP1_24H:M22	BRD-K49865102	PD-0325901	THP1	trt_cp	0.37 uM	24 h	2	574	0.6596	0.622195	0	0	1	1	0	MEK inhibitor|MAP kinase inhibitor|Protein kinase inhibitor	MAP2K1|MAP2K2	0.6429	1.1527	1.5872
REP.B001_YAPC_24H:C24	BRD-K50691590	bortezomib	YAPC	trt_cp	20 uM	24 h	2	628	0.7358	0.68737	0	0	1	1	0	NFKB inhibitor|Proteasome inhibitor	PSMB5|PSMB1|PSMB2|CASP3|CYP2C19|NFKB1|PSMA1|PSMA2|PSMA3|PSMA4|PSMA5|PSMA6|PSMA7|PSMA8|PSMB10|PSMB11|PSMB3|PSMB4|PSMB6|PSMB7|PSMB8|PSMB9|PSMD1|PSMD2|RELA	0.6428	1.1523	1.5869
REP.A015_JURKAT_24H:L01	BRD-K59317601	MLN-0128	JURKAT	trt_cp	10 uM	24 h	2	661	0.6648	0.670312	0	0	1	1	0	MTOR inhibitor	MTOR|PIK3CA|PIK3CD|PIK3CG	0.6426	1.1518	1.5865
AICHI002_NALM6_24H:J07	BRD-K07310275	PF-04691502	NALM6	trt_cp	10 uM	24 h	3	542	0.69	0.618379	0	0	1	1	0	MTOR inhibitor|PI3K inhibitor	MTOR|PIK3CA|PIK3CB|PIK3CD|PIK3CG	0.6426	1.1516	1.5863
CPC006_SW480_6H:BRD-K92301463-001-03-0:10	BRD-K92301463	BRD-K92301463	SW480	trt_cp	10 uM	6 h	2	95	0.03	0.0539825	0	0	1	1	0	Prostanoid receptor agonist	-666	0.6425	1.1514	1.5862
LPROT002_NPC.TAK_6H:BRD-K87737963:1	BRD-K87737963	CYT-387	NPC	trt_cp	1.11 uM	6 h	2	95	0.27	0.161948	1	1	1	1	0	JAK inhibitor	JAK1|JAK2|JAK3	0.6424	1.1511	1.586
CPC016_HEPG2_6H:BRD-K69837166-003-01-2:10	BRD-K69837166	trap-101	HEPG2	trt_cp	10 uM	6 h	3	128	0.32	0.204649	1	0	1	1	0	Opioid receptor antagonist|Nociceptin/orphanin FQ (NOP) receptor antagonist	OPRL1	0.6423	1.1506	1.5856
CPC018_NPC_24H:BRD-K26429091-051-01-9:10	BRD-K26429091	J-104129	NPC	trt_cp	10 uM	24 h	3	198	0.36	0.269969	0	0	1	1	0	Acetylcholine receptor antagonist	CHRM3	0.6421	1.1501	1.5852
REP.A006_YAPC_24H:P01	BRD-K23984367	sorafenib	YAPC	trt_cp	10 uM	24 h	3	434	0.5829	0.508595	1	1	1	1	0	RAF inhibitor|FLT3 inhibitor|KIT inhibitor|PDGFR inhibitor|RET inhibitor|VEGFR inhibitor	RET|BRAF|FLT3|KDR|RAF1|FLT1|FLT4|KIT|DDR2|PDGFRB|FGFR1|CYP2B6|CYP2C8|CYP3A5|PDGFB|SLCO1B3	0.642	1.1498	1.5849
NMH002_NEU_24H:BRD-K67868012-001-03-5:10	BRD-K67868012	PI-103	NEU	trt_cp	10 uM	24 h	3	423	0.56	0.492147	0	0	1	1	0	PI3K inhibitor|MTOR inhibitor	PIK3CA|PIK3CG|MTOR|PIK3CB|PIK3CD|PRKDC	0.6419	1.1495	1.5847
LJP009_SKL.C_24H:B03	BRD-A79768653	sirolimus	SKL	trt_cp	10 uM	24 h	3	286	0.5533	0.402248	1	1	1	1	0	MTOR inhibitor	MTOR|FKBP1A|CCR5|FGF2	0.6415	1.1481	1.5836
CPC016_HEPG2_6H:BRD-A91008255-003-16-4:10	BRD-A91008255	bepridil	HEPG2	trt_cp	10 uM	6 h	3	238	0.05	0.110307	1	0	1	1	0	Calcium channel blocker	CACNA1C|SCN5A|ATP1A1|CACNA1A|CACNA1H|CACNA2D2|CALM1|KCNQ1|KCNQ4|PDE1A|PDE1B|TNNC1	0.6407	1.1459	1.5818
CPC001_HA1E_6H:BRD-K07212038-001-02-1:10	BRD-K07212038	selinidin	HA1E	trt_cp	10 uM	6 h	3	206	0.36	0.275369	1	0	1	1	0	Mast cell stabilizer	-666	0.6403	1.1445	1.5807
REP.A017_HA1E_24H:E01	BRD-A50311610	meclizine	HA1E	trt_cp	10 uM	24 h	3	115	0.2674	0.177321	1	1	1	1	0	Constitutive androstane receptor (CAR) agonist	NR1I3|HRH1	0.6402	1.1443	1.5806
POL001_JURKAT_24H:M07	BRD-K88677950	PD-198306	JURKAT	trt_cp	10 uM	24 h	3	350	0.57	0.45165	1	1	1	1	0	MAP kinase inhibitor|MEK inhibitor	MAPK1|MAPK3|MAP2K1|MAP2K2	0.6399	1.1433	1.5798
CPC005_A375_6H:BRD-A72711497-236-02-0:10	BRD-A72711497	lasalocid	A375	trt_cp	10 uM	6 h	3	228	0.43	0.316616	1	1	1	1	0	Bacterial permeability inducer	-666	0.6398	1.1429	1.5795
AICHI001_BJAB_4H:A07	BRD-K52911425	GDC-0941	BJAB	trt_cp	10 uM	4 h	3	339	0.53	0.428616	0	0	1	1	0	PI3K inhibitor	PIK3CG|PIK3CA|PIK3CB|PIK3CD	0.6393	1.1415	1.5784
REP.A023_MCF10A_24H:O07	BRD-K72827473	CEP-37440	MCF10A	trt_cp	10 uM	24 h	3	540	0.765	0.649917	1	1	1	1	0	ALK inhibitor	ALK	0.6388	1.14	1.5771
NMH001_NEU_6H:P17	BRD-K91243525	SR-142948	NEU	trt_cp	10 uM	6 h	3	124	0.2266	0.169501	0	0	1	1	0	Neurotensin receptor antagonist	-666	0.6386	1.1392	1.5765
NMH002_NEU_24H:BRD-K52696183-003-01-0:10	BRD-K52696183	desmethylclomipramine	NEU	trt_cp	10 uM	24 h	3	449	0.48	0.469434	0	0	1	1	0	Selective serotonin reuptake inhibitor (SSRI)	-666	0.6385	1.1389	1.5763
AICHI002_KMS34_24H:A07	BRD-K14618467	IKK-16	KMS34	trt_cp	10 uM	24 h	3	678	0.82	0.753967	0	0	1	1	0	IKK inhibitor	IKBKB	0.6385	1.1388	1.5762
PAC005_U2OS_6H:BRD-A91008255-001-02-8:13.6411	BRD-A91008255	bepridil	U2OS	trt_cp	12.5 uM	6 h	2	201	0.48	0.314086	1	1	1	1	0	Calcium channel blocker	CACNA1C|SCN5A|ATP1A1|CACNA1A|CACNA1H|CACNA2D2|CALM1|KCNQ1|KCNQ4|PDE1A|PDE1B|TNNC1	0.6381	1.1377	1.5753
REP.B020_THP1_24H:N03	BRD-K47869605	BRD-K47869605	THP1	trt_cp	0.25 uM	24 h	2	623	0.7519	0.692077	0	0	1	1	0	Tubulin inhibitor	IGF1R|TOP2A|TUBA4A|TUBB	0.638	1.1374	1.5751
LPROT004_YAPC_6H:BRD-K12502280:8	BRD-K12502280	TG-101348	YAPC	trt_cp	8 uM	6 h	3	474	0.84	0.638057	1	1	1	1	0	JAK inhibitor|FLT3 inhibitor	JAK2|FLT3|RET|BRD4|JAK1|JAK3|TYK2	0.6377	1.1365	1.5743
ISO002_MCF10A.TP53.M_24H:M19	BRD-K90195324	bazedoxifene	MCF10A	trt_cp	10 uM	24 h	2	654	0.7455	0.706063	0	0	1	1	0	Selective estrogen receptor modulator (SERM)	ESR1|ESR2	0.6376	1.1362	1.5741
REP.A015_HEK293_24H:C07	BRD-K56291712	voxtalisib	HEK293	trt_cp	10 uM	24 h	3	503	0.6461	0.576454	1	1	1	1	0	MTOR inhibitor|PI3K inhibitor	MTOR|PIK3CA	0.6374	1.1357	1.5737
CPC014_NPC_24H:BRD-K89085489-001-11-7:10	BRD-K89085489	fenretinide	NPC	trt_cp	10 uM	24 h	3	688	0.76	0.731192	0	0	1	1	0	Apoptosis stimulant|Retinoid receptor agonist	RARA|CYP2C8|CYP3A5|RARG	0.6373	1.1353	1.5734
REP.A007_HA1E_24H:B21	BRD-K43586850	lacidipine	HA1E	trt_cp	1.11 uM	24 h	3	731	0.8119	0.779006	0	0	1	1	0	Calcium channel blocker	CACNA1C	0.6363	1.1322	1.5709
CPD003_MCF7_6H:BRD-K81925854-001-01-0:10	BRD-K81925854	clocortolone	MCF7	trt_cp	10 uM	6 h	2	198	0.23	0.215788	0	0	1	1	0	Glucocorticoid receptor agonist	NR3C1|PLA2G1B	0.6358	1.1308	1.5697
CPC006_NCIH508_6H:BRD-K17561142-003-16-8:10	BRD-K17561142	amiodarone	NCIH508	trt_cp	10 uM	6 h	2	484	0.04	0.140696	0	0	1	1	0	Potassium channel antagonist	KCNH2|CHRM3|CYP2C8|SCN5A|ADRB1|CACNA1H|CACNA2D2|KCNA7	0.6353	1.1291	1.5683
PBIOA016_HEPG2_24H:C13	BRD-K89085489	fenretinide	HEPG2	trt_cp	10 uM	24 h	3	366	0.56	0.457789	1	1	1	1	0	Apoptosis stimulant|Retinoid receptor agonist	RARA|CYP2C8|CYP3A5|RARG	0.6349	1.128	1.5674
LJP008_HA1E_24H:K01	BRD-K36363294	I-BET-151	HA1E	trt_cp	10 uM	24 h	2	382	0.7011	0.523302	1	1	1	1	0	Bromodomain inhibitor	-666	0.6347	1.1273	1.5668
EMU001_KMS34_24H:A13	BRD-K48443249	CNX-774	KMS34	trt_cp	10 uM	24 h	2	532	0.6808	0.60855	1	1	1	1	0	BTK inhibitor	BTK	0.6338	1.1248	1.5647
CPC005_A549_6H:BRD-A52660433-066-01-3:10	BRD-A52660433	tetrindole	A549	trt_cp	10 uM	6 h	2	336	0.43	0.384357	1	1	1	1	0	Monoamine oxidase inhibitor	MAOA	0.6336	1.1243	1.5643
CPC016_NPC_24H:BRD-K08547377-003-03-2:10	BRD-K08547377	irinotecan	NPC	trt_cp	10 uM	24 h	4	289	0.34	0.316971	0	0	1	1	0	Topoisomerase inhibitor	TOP1|CYP3A5|TOP1MT	0.6334	1.1236	1.5637
LIVB002_HUH7_72H:A22	BRD-K48970916	danazol	HUH7	trt_cp	10 uM	72 h	3	626	0.72	0.678866	0	0	1	1	0	Estrogen receptor antagonist|Progesterone receptor agonist	GNRHR|ESR1|CYP2C8|TNF|AR|CCL2|GNRHR2|PGR	0.6324	1.1205	1.5612
EMU001_NALM6_24H:B14	BRD-K98795921	SB-2343	NALM6	trt_cp	2.5 uM	24 h	3	604	0.8059	0.705488	0	0	1	1	0	MTOR inhibitor|PI3K inhibitor	MTOR|PIK3CA|PIK3CB|PIK3CD|PIK3CG	0.6323	1.1204	1.561
LJP007_THP1_24H:A08	BRD-K64857848	XMD-885	THP1	trt_cp	3.33 uM	24 h	3	459	0.6601	0.556598	1	1	1	1	0	MAP kinase inhibitor	MAPK7|LRRK2	0.6317	1.1187	1.5596
AICHI002_HBL1_4H:J07	BRD-K07310275	PF-04691502	HBL1	trt_cp	10 uM	4 h	3	275	0.4	0.335372	0	0	1	1	0	MTOR inhibitor|PI3K inhibitor	MTOR|PIK3CA|PIK3CB|PIK3CD|PIK3CG	0.6316	1.1183	1.5592
CRCGN016_MCF10A.WT.HP_24H:BRD-K64994968:96.6165	BRD-K64994968	progesterone	MCF10A	trt_cp	100 uM	24 h	3	657	0.81	0.737659	1	1	1	1	0	Progesterone receptor agonist	PGR|CYP17A1|NR3C2|CYP2C19|CATSPER1|CATSPER2|CATSPER3|CATSPER4|ESR1|OPRK1|TRPC5	0.6316	1.1182	1.5592
REP.B017_MDAMB231_24H:K01	BRD-K65991129	SB-705498	MDAMB231	trt_cp	2.22 uM	24 h	2	113	0.1684	0.139489	1	1	1	1	0	TRPV antagonist	TRPV1	0.6315	1.1179	1.559
CPC010_HT29_6H:BRD-K12102668-001-20-6:10	BRD-K12102668	nialamide	HT29	trt_cp	10 uM	6 h	4	200	0.19	0.197116	1	0	1	1	0	Monoamine oxidase inhibitor	COMT|MAOA|MAOB	0.6314	1.1178	1.5589
REP.A024_A375_24H:K14	BRD-K78010432	furosemide	A375	trt_cp	3.33 uM	24 h	3	194	0.335	0.257783	1	1	1	1	0	Diuretic	SLC12A1|SLC12A2|CA2|GPR35	0.6313	1.1175	1.5586
CPD001_MCF7_6H:P18	BRD-A45889380	mepacrine	MCF7	trt_cp	10 uM	6 h	3	507	0.5523	0.535084	0	0	1	1	0	NFKB inhibitor|Cytokine production inhibitor|p53 activator	TP53|AKT1|MTOR|NFKB1|PLA2G2A|PLA2G2D|PLA2G1B|PLA2G4A|PLA2G6|PLCL1	0.6312	1.1172	1.5583
CPC017_A375_6H:BRD-K84987553-001-01-1:10	BRD-K84987553	MDM2-inhibitor	A375	trt_cp	10 uM	6 h	2	157	0.24	0.196285	0	0	1	1	0	MDM inhibitor	-666	0.6311	1.1168	1.558
REP.B019_HT29_24H:I01	BRD-K48195801	tecastemizole	HT29	trt_cp	2.22 uM	24 h	2	131	0.2044	0.165465	1	1	1	1	0	Histamine receptor antagonist	HRH1|KCNH2	0.631	1.1165	1.5577
CPC006_VCAP_6H:BRD-K75532464-001-01-4:10	BRD-K75532464	FTI-276	VCAP	trt_cp	10 uM	6 h	4	140	0.1	0.119645	1	0	1	1	0	Farnesyltransferase inhibitor	FNTA	0.6309	1.1162	1.5576
EMU001_MINO_24H:B14	BRD-K98795921	SB-2343	MINO	trt_cp	2.5 uM	24 h	3	523	0.7447	0.631062	0	0	1	1	0	MTOR inhibitor|PI3K inhibitor	MTOR|PIK3CA|PIK3CB|PIK3CD|PIK3CG	0.6303	1.1139	1.5562
CPC006_H1299_6H:BRD-K31342827-001-05-4:12.12	BRD-K31342827	BRD-K31342827	H1299	trt_cp	12 uM	6 h	2	184	0.35	0.25661	0	0	1	1	0	CDK inhibitor|PKC inhibitor	-666	0.6303	1.1139	1.5562
REP.B009_YAPC_24H:A20	BRD-K28307902	flutamide	YAPC	trt_cp	0.74 uM	24 h	2	452	0.5265	0.493286	0	0	1	1	0	Androgen receptor antagonist	AR|CYP2C19|AHR	0.6302	1.1124	1.5558
CPC017_NPC_24H:BRD-A94756469-001-03-9:10	BRD-A94756469	digoxin	NPC	trt_cp	10 uM	24 h	4	714	0.72	0.725013	0	0	1	1	0	Na/K-ATPase inhibitor	ATP1A1|ABCB1|RORC|SLCO1B3	0.6301	1.1121	1.5556
EMU001_OCILY19_24H:B13	BRD-K98795921	SB-2343	OCILY19	trt_cp	10 uM	24 h	3	561	0.7751	0.666793	1	1	1	1	0	MTOR inhibitor|PI3K inhibitor	MTOR|PIK3CA|PIK3CB|PIK3CD|PIK3CG	0.6301	1.1121	1.5556
PCLB003_HT29_24H:BRD-K50324045-001-01-3:10	BRD-K50324045	BRD-K50324045	HT29	trt_cp	10 uM	24 h	3	680	0.81	0.75046	1	1	1	1	0	Nucleophosmin inhibitor	-666	0.6299	1.112	1.5551
EMU001_HBL1_24H:K19	BRD-K08109215	I-BET-762	HBL1	trt_cp	10 uM	24 h	3	515	0.7468	0.627099	1	1	1	1	0	Bromodomain inhibitor	BRD2|BRD3|BRD4|APOA1	0.6297	1.1116	1.5547
CPC014_HA1E_6H:BRD-K83972459-001-01-9:10	BRD-K83972459	JWE-035	HA1E	trt_cp	10 uM	6 h	3	429	0.37	0.402866	1	1	1	1	0	Aurora kinase inhibitor	AURKA	0.6297	1.1116	1.5546
CPC018_NPC_24H:BRD-K15588452-003-01-9:10	BRD-K15588452	R-96544	NPC	trt_cp	10 uM	24 h	3	145	0.28	0.203748	0	0	1	1	0	Serotonin receptor antagonist	HTR2A	0.6284	1.0908	1.5513
REP.A019_JURKAT_24H:A07	BRD-K44844162	taselisib	JURKAT	trt_cp	10 uM	24 h	2	484	0.52	0.507288	0	0	1	1	0	PI3K inhibitor	PIK3CA|PIK3CB|PIK3CD|PIK3CG	0.6283	1.0883	1.5511
CPC005_HA1E_6H:BRD-K54095730-001-01-5:10	BRD-K54095730	CMPD-1	HA1E	trt_cp	10 uM	6 h	2	144	0.31	0.213645	1	1	1	1	0	P38 MAPK inhibitor	GNRHR|MAPK14	0.6282	1.0842	1.5508
REP.B008_A375_24H:N23	BRD-K87278688	armodafinil	A375	trt_cp	0.03 uM	24 h	2	86	0.0934	0.0906261	1	0	1	1	0	Adrenergic receptor agonist	ABCB1|CYP1A2|CYP2C19|CYP3A5|SLC6A3	0.628	1.0807	1.5505
LJP009_THP1_24H:L01	BRD-K70642949	GSK-2334470	THP1	trt_cp	10 uM	24 h	2	312	0.6322	0.449092	0	0	1	1	0	PDK inhibitor	PDPK1|AURKA|AURKB|PDK1	0.6279	1.0777	1.5503
REP.A007_HA1E_24H:D19	BRD-A44448661	pentobarbital	HA1E	trt_cp	10 uM	24 h	2	636	0.7797	0.71207	0	0	1	1	0	GABA receptor modulator	GABRA1|GABRA2|GABRA3|GABRA4|GABRA5|GABRA6|GABRB1|GABRB2|GABRB3|GABRD|GABRE|GABRG1|GABRG2|GABRG3|GABRP|GABRQ|CHRNA4|CHRNA7|GRIA2|GRIK2|GRIN1|GRIN2A|GRIN2B|GRIN2C|GRIN2D|GRIN3A|GRIN3B	0.6279	1.0761	1.5501
EMU001_HBL1_24H:B13	BRD-K98795921	SB-2343	HBL1	trt_cp	10 uM	24 h	3	709	0.8012	0.762121	0	0	1	1	0	MTOR inhibitor|PI3K inhibitor	MTOR|PIK3CA|PIK3CB|PIK3CD|PIK3CG	0.6277	1.0668	1.5496
ASG003_U2OS_48H:L10	BRD-K69932463	AZD-8055	U2OS	trt_cp	10 uM	48 h	5	624	0.7211	0.678298	0	0	1	1	0	MTOR inhibitor	MTOR	0.6276	1.0625	1.5493
CPC020_HT29_6H:BRD-A80793822-001-01-4:10	BRD-A80793822	pemoline	HT29	trt_cp	10 uM	6 h	4	248	0.13	0.181563	1	0	1	1	0	Dopamine receptor agonist	-666	0.6273	1.0331	1.5486
CPC005_A549_6H:BRD-K50464341-001-02-6:10	BRD-K50464341	berbamine	A549	trt_cp	10 uM	6 h	3	213	0.32	0.263995	1	1	1	1	0	Calmodulin inhibitor	CALM1	0.6272	1.0328	1.5483
CPC003_HA1E_24H:BRD-K13169950-001-04-5:10	BRD-K13169950	NSC-3852	HA1E	trt_cp	10 uM	24 h	3	732	0.85	0.797619	0	0	1	1	0	HDAC inhibitor	HDAC1	0.6267	1.0328	1.5472
REP.A008_YAPC_24H:H13	BRD-K76703230	YM-155	YAPC	trt_cp	10 uM	24 h	3	764	0.7544	0.767676	0	0	1	1	0	Survivin inhibitor	BIRC5	0.6266	1.0328	1.547
CPC003_HA1E_24H:BRD-K09416995-001-21-7:10	BRD-K09416995	lovastatin	HA1E	trt_cp	10 uM	24 h	3	474	0.65	0.561276	1	1	1	1	0	HMGCR inhibitor	HMGCR|CYP3A5|HDAC2|ITGAL|NR1I2	0.6266	1.0328	1.5469
LJP007_THP1_24H:N13	BRD-K42805893	AZD-9291	THP1	trt_cp	10 uM	24 h	3	717	0.8256	0.777992	0	0	1	1	0	EGFR inhibitor	EGFR	0.6264	1.0328	1.5465
REP.A023_MCF10A_24H:F14	BRD-K69001009	golvatinib	MCF10A	trt_cp	3.33 uM	24 h	3	230	0.4333	0.319219	1	1	1	1	0	VEGFR inhibitor	MET|KDR	0.6264	1.0328	1.5463
REP.A018_YAPC_24H:C02	BRD-A62525898	prednisone	YAPC	trt_cp	3.33 uM	24 h	3	436	0.5814	0.50911	0	0	1	1	0	Glucocorticoid receptor agonist	NR3C1|HSD11B1	0.6262	1.0328	1.5459
AICHI002_BJAB_24H:L03	BRD-K08177763	BRD-K08177763	BJAB	trt_cp	0.66 uM	24 h	3	396	0.7	0.532387	1	1	1	1	0	MTOR inhibitor	MTOR|PTEN	0.6262	1.0328	1.5458
NMH002_NEU_6H:BRD-K81473043-001-07-0:10	BRD-K81473043	tanespimycin	NEU	trt_cp	10 uM	6 h	2	283	0.46	0.36484	0	0	1	1	0	HSP inhibitor	HSP90AA1|CHEK1	0.6258	1.0328	1.5451
REP.B025_HT29_24H:H01	BRD-K99113996	AZD-2014	HT29	trt_cp	2.22 uM	24 h	2	447	0.6706	0.553626	1	1	1	1	0	MTOR inhibitor	MTOR	0.6257	1.0328	1.5447
REP.A013_THP1_24H:J02	BRD-K41213548	KW-2478	THP1	trt_cp	3.33 uM	24 h	3	688	0.8076	0.753742	1	1	1	1	0	HSP inhibitor	-666	0.6253	1.0328	1.5437
PBIOA018_HEPG2_24H:I07	BRD-K60866521	idelalisib	HEPG2	trt_cp	10 uM	24 h	3	82	0.23	0.138868	1	1	1	1	0	PI3K inhibitor	PIK3CD|PIK3CG|CCL3|CCL4|PIK3CA|PIK3CB	0.6251	1.0328	1.5432
CPC005_PC3_24H:BRD-A55484088-050-01-7:10	BRD-A55484088	BNTX	PC3	trt_cp	10 uM	24 h	4	598	0.77	0.686162	1	1	1	1	0	Opioid receptor antagonist	OPRD1|OPRK1|OPRM1	0.6248	1.0328	1.5424
REP.A010_YAPC_24H:H20	BRD-K13390322	AT-7519	YAPC	trt_cp	3.33 uM	24 h	2	711	0.7683	0.747362	0	0	1	1	0	CDK inhibitor|Cell cycle inhibitor	CDK2|CDK1|CDK9|CDK4|CDK5|CDK6	0.6242	1.0328	1.5411
LJP007_SKL.C_24H:I01	BRD-K42828737	sunitinib	SKL	trt_cp	10 uM	24 h	3	363	0.5971	0.470769	1	1	1	1	0	FLT3 inhibitor|KIT inhibitor|PDGFR inhibitor|RET inhibitor|VEGFR inhibitor	PDGFRB|FLT1|FLT3|FLT4|KDR|KIT|PDGFRA|RET	0.6241	1.0328	1.5408
CPC001_HA1E_24H:BRD-K94441233-001-03-1:10	BRD-K94441233	mevastatin	HA1E	trt_cp	10 uM	24 h	3	558	0.76	0.658498	1	1	1	1	0	HMGCR inhibitor	HMGCR	0.624	1.0328	1.5405
NMH002_NEU_6H:BRD-K24656285-001-04-4:10	BRD-K24656285	farnesol	NEU	trt_cp	10 uM	6 h	2	53	0.18	0.0987654	0	0	1	1	0	FXR agonist|Monoamine oxidase inhibitor|NFKB activator|PPAR receptor agonist	MAOB	0.624	1.0328	1.5404
REP.A004_HEK293_24H:N16	BRD-A25619068	fadrozole	HEK293	trt_cp	0.37 uM	24 h	3	65	0.1958	0.114076	0	0	1	1	0	Aromatase inhibitor	CYP19A1|CYP11B1	0.6238	1.0328	1.54
REP.A006_YAPC_24H:E01	BRD-K19741547	vernakalant	YAPC	trt_cp	10 uM	24 h	3	254	0.377	0.312909	1	0	1	1	0	Potassium channel antagonist	KCNA5|KCNJ3|KCNJ5|SCN5A	0.6237	1.0328	1.5398
CPC006_HA1E_6H:BRD-K30707190-001-02-5:80	BRD-K30707190	PNU-74654	HA1E	trt_cp	80 uM	6 h	5	259	0.45	0.345213	1	1	1	1	0	Beta catenin inhibitor	CTNNB1|TCF4	0.6237	1.0328	1.5397
REP.A023_HA1E_24H:H01	BRD-K69726342	atorvastatin	HA1E	trt_cp	10 uM	24 h	3	567	0.7311	0.651044	1	1	1	1	0	HMGCR inhibitor	HMGCR|DPP4|CYP3A5|FASLG|AHR	0.623	1.0328	1.5382
REP.A012_THP1_24H:A19	BRD-K00259736	colchicine	THP1	trt_cp	10 uM	24 h	3	665	0.8229	0.748023	1	1	1	1	0	Tubulin inhibitor	TUBB|TUBB1|GLRA1|GLRA2|TUBA1A|TUBA1B|TUBA1C|TUBA3C|TUBA3D|TUBA3E|TUBA4A|TUBB2A|TUBB2B|TUBB3|TUBB4A|TUBB4B|TUBB6|TUBB8	0.623	1.0328	1.538
CPC017_HEPG2_6H:BRD-A99177642-001-02-5:10	BRD-A99177642	deltaline	HEPG2	trt_cp	10 uM	6 h	3	73	0.1	0.0863957	1	0	1	1	0	Acetylcholine receptor antagonist	CHRNA7	0.6218	1.0328	1.5351
CRCGN017_MCF10A.WT.HP_24H:BRD-K95921201:101.213	BRD-K95921201	reserpine	MCF10A	trt_cp	100 uM	24 h	2	155	0.11	0.132036	1	1	1	1	0	Vesicular monoamine transporter inhibitor	SLC18A2|SLC18A1	0.6217	1.0328	1.5349
NMH001_NEU_24H:BRD-K21283037-001-16-5:10	BRD-K21283037	riluzole	NEU	trt_cp	10 uM	24 h	3	222	0.37	0.289806	0	0	1	1	0	Glutamate inhibitor	SCN5A|KCND3|KCNK10|KCNK2|KCNK4|KCNN4|SCN10A|SCN11A|SCN1A|SCN2A|SCN3A|SCN4A|SCN7A|SCN8A|SCN9A|SLC7A11	0.6216	1.0328	1.5345
CPC012_HT29_6H:BRD-K18855837-046-01-4:10	BRD-K18855837	varenicline	HT29	trt_cp	10 uM	6 h	4	231	0.2	0.217346	0	0	1	1	0	Acetylcholine receptor agonist	CHRNA4|CHRNB2|CHRNA3|CHRNA6|CHRNA7	0.6213	1.0328	1.5338
REP.A012_HELA_24H:O20	BRD-K03390685	cobimetinib	HELA	trt_cp	3.33 uM	24 h	2	207	0.3615	0.276611	1	1	1	1	0	MEK inhibitor	-666	0.6212	1.0328	1.5337
CPC016_NEU_24H:BRD-K90027355-001-03-4:10	BRD-K90027355	spironolactone	NEU	trt_cp	10 uM	24 h	3	238	0.15	0.191058	0	0	1	1	0	Mineralocorticoid receptor antagonist	NR3C2|KCNA5|KCND3|SCNN1A|AR|CACNA1A|CACNA1B|CACNA1C|CACNA1D|CACNA1F|CACNA1G|CACNA1H|CACNA1I|CACNA1S|CACNA2D1|CACNA2D2|CACNA2D3|CACNB1|CACNB2|CACNB3|CACNB4|CACNG1|CYP11B2|NR3C1|PGR|SHBG	0.6207	1.0328	1.5324
REP.A020_PC3_24H:G10	BRD-K80082640	otamixaban	PC3	trt_cp	0.37 uM	24 h	3	75	0.1477	0.106427	1	0	1	1	0	Coagulation factor inhibitor	F10	0.6201	1.0328	1.5308
AICHI002_KMS34_24H:A20	BRD-K12502280	TG-101348	KMS34	trt_cp	2.5 uM	24 h	3	581	0.54	0.56639	1	1	1	1	0	JAK inhibitor|FLT3 inhibitor	JAK2|FLT3|RET|BRD4|JAK1|JAK3|TYK2	0.6197	1.0328	1.5298
CPC014_A549_24H:BRD-K15891719-001-01-0:10	BRD-K15891719	tenofovir	A549	trt_cp	10 uM	24 h	2	436	0.06	0.16355	0	0	1	1	0	Reverse transcriptase inhibitor|HIV inhibitor	-666	0.6196	1.0328	1.5298
LJP009_SKL_24H:E19	BRD-K44227013	ponatinib	SKL	trt_cp	10 uM	24 h	3	562	0.693	0.631052	1	1	1	1	0	Bcr-Abl inhibitor|FLT3 inhibitor|PDGFR inhibitor	ABL1|BCR|FLT3|RET|FGFR1|FGFR2|FGFR3|FGFR4|KIT|TEK|CYP2C8|CYP3A5|FGF2|FLT1|KDR|LCK|LYN|PDGFRA|SRC	0.6195	1.0328	1.5294
REP.A014_HT29_24H:F01	BRD-K58435339	AT-13387	HT29	trt_cp	10 uM	24 h	3	584	0.7492	0.668861	1	1	1	1	0	HSP inhibitor	HSP90AA1	0.6183	1.0328	1.5265
CPC002_HCC515_6H:BRD-K95676198-001-02-6:10	BRD-K95676198	BRD-K95676198	HCC515	trt_cp	10 uM	6 h	3	447	0.19	0.294687	1	0	1	1	0	JAK inhibitor	-666	0.6182	1.0328	1.5263
CPC003_HA1E_24H:BRD-K10207760-236-03-0:10	BRD-K10207760	lasalocid	HA1E	trt_cp	10 uM	24 h	3	459	0.78	0.60504	1	1	1	1	0	Bacterial permeability inducer	-666	0.6177	1.0328	1.5249
CPC004_HA1E_6H:BRD-K36737713-001-01-6:10	BRD-K36737713	AG-957	HA1E	trt_cp	10 uM	6 h	3	378	0.69	0.516418	1	1	1	1	0	Protein tyrosine kinase inhibitor	ABL1|EGFR	0.6176	1.0328	1.5248
REP.A013_HA1E_24H:B19	BRD-K37590257	GSK-256066	HA1E	trt_cp	10 uM	24 h	3	87	0.221	0.140212	0	0	1	1	0	Phosphodiesterase inhibitor	PDE4A|PDE4B|PDE4C|PDE4D	0.6176	1.0328	1.5246
CPC016_HT29_6H:BRD-K28453807-003-05-4:10	BRD-K28453807	nitrocaramiphen	HT29	trt_cp	10 uM	6 h	5	226	0.16	0.192285	1	0	1	1	0	Cholinergic receptor antagonist	CHRM1	0.6171	1.0328	1.5235
CPD002_MCF7_6H:BRD-K20338176-002-04-3:10	BRD-K20338176	cefaclor	MCF7	trt_cp	10 uM	6 h	3	294	0.36	0.328969	0	0	1	1	0	Bacterial cell wall synthesis inhibitor	-666	0.6163	1.0328	1.5215
CPC013_A549_6H:BRD-K68437527-001-02-8:10	BRD-K68437527	EMF-BCA1-60	A549	trt_cp	10 uM	6 h	2	203	0.46	0.308999	0	0	1	1	0	Caspase inhibitor	-666	0.6162	1.0328	1.5212
REP.A020_YAPC_24H:G12	BRD-K80082640	otamixaban	YAPC	trt_cp	0.04 uM	24 h	3	88	0.0458	0.0641955	1	0	1	1	0	Coagulation factor inhibitor	F10	0.6162	1.0328	1.5212
CPC003_HA1E_6H:BRD-A31575449-300-01-4:10	BRD-A31575449	CGP-20712	HA1E	trt_cp	10 uM	6 h	2	291	0.07	0.14432	1	1	1	1	0	Adrenergic receptor antagonist	-666	0.6161	1.0328	1.5209
CPC005_A375_6H:BRD-A99571536-001-04-4:10	BRD-A99571536	dubinidine	A375	trt_cp	10 uM	6 h	2	451	0.37	0.413066	1	1	1	1	0	Antiepileptic	-666	0.616	1.0328	1.5209
CPC006_HEPG2_6H:BRD-A67373739-001-01-4:10	BRD-A67373739	AICA-ribonucleotide	HEPG2	trt_cp	10 uM	6 h	3	110	0.11	0.11123	1	0	1	1	0	AMPK activator	PRKAA1	0.6159	1.0328	1.5204
LJP007_SKL_24H:P07	BRD-K12040459	AT-7867	SKL	trt_cp	10 uM	24 h	2	308	0.4651	0.382718	1	1	1	1	0	AKT inhibitor	AKT2|ROCK2|GSK3B|PKIA|PRKACA	0.6158	1.0328	1.5204
PBIOA022_HEPG2_24H:B10	BRD-K28360340	TW-37	HEPG2	trt_cp	0.37 uM	24 h	3	259	0.43	0.337454	1	1	1	1	0	BCL inhibitor	BCL2|BCL2L1|MCL1	0.6155	1.0328	1.5196
CPC006_A375_6H:A19	BRD-K09499853	KU-0060648	A375	trt_cp	10 uM	6 h	5	542	0.5953	0.574378	1	1	1	1	0	DNA inhibitor|PI3K inhibitor	PIK3CA|PIK3CB|PIK3CD|PRKDC	0.615	1.0328	1.5184
CPC017_A375_6H:BRD-K07888196-001-01-8:10	BRD-K07888196	BRD-K07888196	A375	trt_cp	10 uM	6 h	3	97	0.1	0.0995902	0	0	1	1	0	IGF-1 inhibitor	-666	0.615	1.0328	1.5183
LIVB002_HUH7_72H:N03	BRD-K81855038	roxatidine	HUH7	trt_cp	10 uM	72 h	3	284	0.47	0.369436	0	0	1	1	0	Histamine receptor antagonist	HRH2	0.615	1.0328	1.5183
CPC015_HT29_6H:BRD-K39733634-001-01-8:10	BRD-K39733634	L-161982	HT29	trt_cp	10 uM	6 h	2	158	0.18	0.170528	0	0	1	1	0	Prostanoid receptor antagonist	PTGER4	0.6149	1.0328	1.518
CPC002_HA1E_6H:BRD-K54094468-003-05-3:10	BRD-K54094468	remoxipride	HA1E	trt_cp	10 uM	6 h	3	425	0.25	0.329606	1	1	1	1	0	Dopamine receptor antagonist	DRD2|DRD3|DRD4|HTR2A|SIGMAR1	0.6149	1.0328	1.518
REP.B001_YAPC_24H:O01	BRD-K60230970	MG-132	YAPC	trt_cp	20 uM	24 h	2	572	0.7453	0.660228	0	0	1	1	0	Proteasome inhibitor	PSMB1	0.6149	1.0328	1.5179
CPC018_HEPG2_6H:BRD-K67847053-015-08-8:10	BRD-K67847053	guanabenz	HEPG2	trt_cp	10 uM	6 h	3	437	0.51	0.477371	1	0	1	1	0	Adrenergic receptor agonist	-666	0.6148	1.0328	1.5179
POL001_JURKAT_24H:A07	BRD-K40175214	torin-1	JURKAT	trt_cp	10 uM	24 h	3	558	0.74	0.649776	0	0	1	1	0	MTOR inhibitor|PI3K inhibitor	MTOR|PIK3CA	0.6147	1.0328	1.5176
CPC006_HEPG2_6H:BRD-K15025317-001-05-2:10	BRD-K15025317	BAY-11-7082	HEPG2	trt_cp	10 uM	6 h	3	246	0.37	0.30507	1	1	1	1	0	NFKB inhibitor	RELA	0.6145	1.0328	1.5171
CPC013_HT29_6H:O06	BRD-U37049823	HG-6-64-01	HT29	trt_cp	10 uM	6 h	5	367	0.4863	0.427185	1	1	1	1	0	RAF inhibitor	-666	0.6145	1.0328	1.5171
CPC014_A549_6H:BRD-K33551950-001-01-6:10	BRD-K33551950	radicicol	A549	trt_cp	10 uM	6 h	3	318	0.42	0.369546	0	0	1	1	0	HSP inhibitor	-666	0.6142	1.0328	1.5164
EMU001_KMS34_24H:C06	BRD-K88510285	bortezomib	KMS34	trt_cp	0.01 uM	24 h	2	718	0.8529	0.791301	0	0	1	1	0	NFKB inhibitor|Proteasome inhibitor	PSMB5|PSMB1|PSMB2|CASP3|CYP2C19|NFKB1|PSMA1|PSMA2|PSMA3|PSMA4|PSMA5|PSMA6|PSMA7|PSMA8|PSMB10|PSMB11|PSMB3|PSMB4|PSMB6|PSMB7|PSMB8|PSMB9|PSMD1|PSMD2|RELA	0.6139	1.0328	1.5156
CPC005_VCAP_6H:BRD-K77793136-003-02-2:10	BRD-K77793136	hydroxyfasudil	VCAP	trt_cp	10 uM	6 h	4	152	0.17	0.162546	0	0	1	1	0	Rho associated kinase inhibitor	ROCK1|ROCK2|PKIA|PRKACA	0.6136	1.0328	1.5149
CPC006_NOMO1_6H:BRD-K12184916-001-03-0:0.63	BRD-K12184916	NVP-BEZ235	NOMO1	trt_cp	0.66 uM	6 h	2	145	0.55	0.285559	0	0	1	1	0	MTOR inhibitor|PI3K inhibitor	-666	0.6136	1.0328	1.5147
AICHI002_HBL1_24H:F19	BRD-K12184916	NVP-BEZ235	HBL1	trt_cp	10 uM	24 h	3	552	0.78	0.66351	0	0	1	1	0	MTOR inhibitor|PI3K inhibitor	-666	0.6134	1.0328	1.5143
REP.A023_HA1E_24H:P16	BRD-K73088654	floxuridine	HA1E	trt_cp	0.37 uM	24 h	3	720	0.8621	0.796665	1	1	1	1	0	DNA synthesis inhibitor	TYMS	0.6134	1.0328	1.5142
CPC017_NPC_24H:BRD-K91509126-001-04-6:10	BRD-K91509126	piceatannol	NPC	trt_cp	10 uM	24 h	4	537	0.64	0.592799	0	0	1	1	0	Syk inhibitor	PTGS2|SIRT1|SYK|TYR|ATP5A1|ATP5B|ATP5C1|IRF3	0.6133	1.0328	1.514
CPC011_HA1E_6H:BRD-K85090592-003-15-2:10	BRD-K85090592	pilocarpine	HA1E	trt_cp	10 uM	6 h	2	111	0.19	0.146848	0	0	1	1	0	Acetylcholine receptor agonist	CHRM3|CHRM1|CHRM2|CHRM4|CHRM5	0.6131	1.0328	1.5137
REP.B003_HA1E_24H:O16	BRD-K36467523	bindarit	HA1E	trt_cp	0.08 uM	24 h	2	608	0.7359	0.676382	0	0	1	1	0	NFKB inhibitor	CCL2|CCL7|CCL8	0.6131	1.0328	1.5136
CPC006_HA1E_24H:O13	BRD-K61033289	BRD-K61033289	HA1E	trt_cp	10 uM	24 h	3	517	0.7155	0.615008	1	1	1	1	0	PPAR receptor agonist	PPARG	0.613	1.0328	1.5134
CPC014_NPC_24H:BRD-K08115555-001-04-4:10	BRD-K08115555	BRD-K08115555	NPC	trt_cp	10 uM	24 h	3	373	0.11	0.204824	0	0	1	1	0	TNF inhibitor	TNF	0.6127	1.0328	1.5126
CPC005_MCF7_6H:A24	BRD-A65767837	hydrocortisone-acetate	MCF7	trt_cp	10 uM	6 h	3	213	0.2692	0.242135	1	0	1	1	0	Corticosteroid agonist|Glucocorticoid receptor agonist	NR3C1|NR3C2	0.6123	1.0328	1.5116
CPC016_HEPG2_6H:BRD-K31238592-001-01-6:10	BRD-K31238592	devazepide	HEPG2	trt_cp	10 uM	6 h	3	152	0.29	0.212301	1	0	1	1	0	CCK receptor antagonist	CCKAR	0.6122	1.0328	1.5113
CPC001_HA1E_24H:BRD-K10870738-001-02-4:10	BRD-K10870738	CDC	HA1E	trt_cp	10 uM	24 h	3	198	0.33	0.258476	1	1	1	1	0	Lipoxygenase inhibitor	ALOX12	0.6121	1.0328	1.5112
REP.A006_HELA_24H:B13	BRD-K18961567	LY-2801653	HELA	trt_cp	10 uM	24 h	3	318	0.5639	0.428199	1	1	1	1	0	MET inhibitor	MET|MST1R	0.612	1.0328	1.5109
REP.A023_HELA_24H:J01	BRD-K70490179	rimcazole	HELA	trt_cp	10 uM	24 h	3	229	0.3945	0.303929	1	1	1	1	0	Sigma receptor antagonist	SIGMAR1	0.6119	1.0328	1.5107
LJP005_HCC515_24H:P03	BRD-A60245366	AS-601245	HCC515	trt_cp	1.11 uM	24 h	3	381	0.65	0.503211	1	1	1	1	0	JNK inhibitor	MAPK10|MAPK8|MAPK9	0.6118	1.0328	1.5103
REP.B019_THP1_24H:A07	BRD-K44844162	taselisib	THP1	trt_cp	2.22 uM	24 h	2	598	0.6664	0.638335	0	0	1	1	0	PI3K inhibitor	PIK3CA|PIK3CB|PIK3CD|PIK3CG	0.6116	1.0328	1.5098
CPC017_PHH_24H:BRD-A45140972-060-02-4:10	BRD-A45140972	meclocycline	PHH	trt_cp	10 uM	24 h	3	216	0.36	0.281974	0	0	1	1	0	Bacterial 30S ribosomal subunit inhibitor	-666	0.6111	1.0328	1.5087
CPC001_PC3_6H:BRD-A09828896-004-04-5:10	BRD-A09828896	SKF-81297	PC3	trt_cp	10 uM	6 h	4	218	0.27	0.245324	1	1	1	1	0	Dopamine receptor agonist	DRD1|DRD5	0.611	1.0328	1.5084
LJP006_HA1E_24H:O13	BRD-K40175214	torin-1	HA1E	trt_cp	10 uM	24 h	3	476	0.77	0.61218	1	1	1	1	0	MTOR inhibitor|PI3K inhibitor	MTOR|PIK3CA	0.611	1.0328	1.5083
CPC014_ASC_24H:BRD-K83988098-003-01-8:10	BRD-K83988098	alvespimycin	ASC	trt_cp	10 uM	24 h	3	412	0.59	0.498546	1	1	1	1	0	HSP inhibitor	HSP90AA1	0.6108	1.0328	1.5079
PBIOA014_HA1E_24H:M01	BRD-K47983010	BX-795	HA1E	trt_cp	10 uM	24 h	3	432	0.5	0.469956	1	1	1	1	0	IKK inhibitor	PDPK1|IKBKE|TBK1|CDK2|CHEK1|GSK3B|KDR|PDK1	0.6108	1.0328	1.5078
CPC011_A375_6H:BRD-K57930253-001-06-6:10	BRD-K57930253	nitrazepam	A375	trt_cp	10 uM	6 h	3	205	0.04	0.0915667	1	0	1	1	0	Benzodiazepine receptor agonist	GABRA1	0.6104	1.0328	1.507
REP.A020_MCF10A_24H:L24	BRD-K46970505	cefozopran	MCF10A	trt_cp	0.04 uM	24 h	2	129	0.1155	0.123429	0	0	1	1	0	Bacterial cell wall synthesis inhibitor	-666	0.6104	1.0328	1.507
REP.B017_THP1_24H:I15	BRD-A64977602	mirtazapine	THP1	trt_cp	0.25 uM	24 h	2	107	0.1062	0.107792	1	1	1	1	0	Adrenergic receptor antagonist|Serotonin receptor antagonist	ADRA2A|HTR2A|HTR2C|ADRA2C|HTR3A|ADRA2B|ADRA1A|ADRA1B|ADRA1D|ADRB1|ADRB2|DRD1|DRD2|DRD3|DRD5|HRH1|HRH3|HTR2B|HTR7|OPRK1|SLC6A2|SLC6A3|SLC6A4	0.6104	1.0328	1.5069
AICHI002_OCILY3_24H:L19	BRD-K13514097	everolimus	OCILY3	trt_cp	10 uM	24 h	3	616	0.8048	0.711975	0	0	1	1	0	MTOR inhibitor	MTOR|CYP3A5|FKBP1A	0.6103	1.0328	1.5067
LJP009_CD34_24H:K19	BRD-K45746021	CC-401	CD34	trt_cp	10 uM	24 h	3	354	0.5058	0.42788	1	1	1	1	0	JNK inhibitor	MAPK8	0.6102	1.0328	1.5065
REP.A013_YAPC_24H:F17	BRD-K39252998	atipamezole	YAPC	trt_cp	0.125 uM	24 h	2	775	0.3358	0.515848	0	0	1	1	0	Adrenergic receptor antagonist	-666	0.61	1.0328	1.5061
CPC016_NEU_24H:BRD-K94441233-001-03-1:10	BRD-K94441233	mevastatin	NEU	trt_cp	10 uM	24 h	3	94	0.26	0.158082	0	0	1	1	0	HMGCR inhibitor	HMGCR	0.6099	1.0328	1.5058
NMH002_NEU_24H:BRD-K42624714-001-03-3:10	BRD-K42624714	BML-284	NEU	trt_cp	10 uM	24 h	3	438	0.39	0.417927	0	0	1	1	0	WNT agonist	-666	0.6099	1.0328	1.5057
EMU001_SKMEL5_24H:K19	BRD-K08109215	I-BET-762	SKMEL5	trt_cp	10 uM	24 h	3	521	0.7488	0.631586	1	1	1	1	0	Bromodomain inhibitor	BRD2|BRD3|BRD4|APOA1	0.6098	1.0328	1.5055
CPC018_A375_6H:BRD-K98548675-001-02-6:10	BRD-K98548675	parthenolide	A375	trt_cp	10 uM	6 h	5	618	0.63	0.63095	0	0	1	1	0	NFKB inhibitor	-666	0.6094	1.0328	1.5045
CPC006_U937_6H:BRD-K17140735-300-02-4:11.1	BRD-K17140735	SCH-79797	U937	trt_cp	12 uM	6 h	2	601	0.67	0.64166	0	0	1	1	0	Proteasome inhibitor	F2R	0.6093	1.0328	1.5042
REP.A020_JURKAT_24H:K04	BRD-K45875383	XBD-173	JURKAT	trt_cp	0.37 uM	24 h	2	86	0.0883	0.0881171	0	0	1	1	0	Benzodiazepine receptor agonist	-666	0.6093	1.0328	1.5042
REP.A009_THP1_24H:G19	BRD-K26667523	TAK-733	THP1	trt_cp	10 uM	24 h	2	596	0.8145	0.70453	1	1	1	1	0	MEK inhibitor	MAP2K1	0.6092	1.0328	1.504
CPD001_MCF7_6H:A05	BRD-A96407378	allantoin	MCF7	trt_cp	10 uM	6 h	3	203	0.1738	0.189934	0	0	1	1	0	Product of purine catabolism used in cosmetics	-666	0.6091	1.0328	1.5038
REP.B001_YAPC_24H:K23	BRD-K29322660	edoxaban	YAPC	trt_cp	0.03 uM	24 h	2	80	0.1291	0.102763	0	0	1	1	0	Coagulation factor inhibitor	F10|CYP3A5	0.609	1.0328	1.5036
LJP007_HELA_24H:I01	BRD-K42828737	sunitinib	HELA	trt_cp	10 uM	24 h	3	270	0.5753	0.398529	1	1	1	1	0	FLT3 inhibitor|KIT inhibitor|PDGFR inhibitor|RET inhibitor|VEGFR inhibitor	PDGFRB|FLT1|FLT3|FLT4|KDR|KIT|PDGFRA|RET	0.6088	1.0328	1.503
REP.A023_JURKAT_24H:A19	BRD-K68065987	MK-2206	JURKAT	trt_cp	10 uM	24 h	3	394	0.4681	0.434258	0	0	1	1	0	AKT inhibitor	AKT1|AKT2|AKT3	0.6086	1.0328	1.5024
CPC005_MCF7_6H:K21	BRD-A91866971	SQ-29548	MCF7	trt_cp	10 uM	6 h	4	245	0.0649	0.127508	1	0	1	1	0	Thromboxane receptor antagonist	TBXA2R	0.6083	1.0328	1.5018
REP.A027_MDAMB231_24H:M15	BRD-K91544578	nikethamide	MDAMB231	trt_cp	1.11 uM	24 h	2	108	0.0796	0.093756	0	0	1	1	0	Immunostimulant	-666	0.6081	1.0328	1.5012
LPROT004_YAPC_6H:BRD-K68548958:25	BRD-K68548958	C-646	YAPC	trt_cp	25 uM	6 h	3	363	0.76	0.531118	1	1	1	1	0	Histone acetyltransferase inhibitor	EP300	0.6079	1.0328	1.5006
AICHI001_THP1_24H:P14	BRD-K93468883	IPI-145	THP1	trt_cp	2.5 uM	24 h	3	529	0.73	0.628376	1	1	1	1	0	PI3K inhibitor	PIK3CD|PIK3CG|PIK3CA|PIK3CB	0.6078	1.0328	1.5006
MUC.CP008_P1A82_24H:I13	BRD-K84996356	AZD-3514	P1A82	trt_cp	10 uM	24 h	3	333	0.63	0.463151	1	1	1	1	0	Drugs Acting on Androgen Receptor	AR	0.6078	1.0328	1.5006
CPC017_A549_6H:BRD-A59215453-003-03-3:10	BRD-A59215453	lobelanidine	A549	trt_cp	10 uM	6 h	3	164	0.03	0.0709273	1	0	1	1	0	Acetylcholine receptor antagonist|Dopamine receptor modulator|Opioid receptor antagonist|Vesicular monoamine transporter inhibitor	OPRM1|SLC18A2	0.6078	1.0328	1.5004
CPC003_HA1E_6H:BRD-K54790157-001-10-6:10	BRD-K54790157	trioxsalen	HA1E	trt_cp	10 uM	6 h	2	322	0.15	0.222231	0	0	1	1	0	DNA inhibitor	-666	0.6073	1.0314	1.4993
AICHI001_THP1_24H:N01	BRD-K03390685	cobimetinib	THP1	trt_cp	10 uM	24 h	3	619	0.81	0.716009	1	1	1	1	0	MEK inhibitor	-666	0.6073	1.0314	1.4992
CPC018_SKB_24H:BRD-K03981224-001-02-9:10	BRD-K03981224	ethisterone	SKB	trt_cp	10 uM	24 h	3	208	0.19	0.20102	1	0	1	1	0	Progestogen hormone	TYR	0.6072	1.0314	1.499
REP.A006_YAPC_24H:B19	BRD-K19085898	darapladib	YAPC	trt_cp	10 uM	24 h	3	544	0.7544	0.647785	1	1	1	1	0	Phospholipase inhibitor	PLA2G7	0.6071	1.0305	1.4987
CPC004_HEPG2_6H:BRD-K00603606-003-13-3:10	BRD-K00603606	ticlopidine	HEPG2	trt_cp	10 uM	6 h	3	73	0.13	0.0985062	0	0	1	1	0	Purinergic receptor antagonist	P2RY12|CYP2B6|CYP2C19	0.6069	1.0291	1.4982
CPC006_U937_6H:BRD-K67868012-003-01-5:11.1	BRD-K67868012	PI-103	U937	trt_cp	12 uM	6 h	2	204	0.21	0.209293	0	0	1	1	0	PI3K inhibitor|MTOR inhibitor	PIK3CA|PIK3CG|MTOR|PIK3CB|PIK3CD|PRKDC	0.6068	1.0288	1.4981
REP.A018_YAPC_24H:B23	BRD-K62310379	fluticasone-propionate	YAPC	trt_cp	0.125 uM	24 h	3	266	0.4254	0.34015	0	0	1	1	0	Glucocorticoid receptor agonist	NR3C1|PGR|CYP3A5|CYP3A7|NR3C2|PLA2G4A	0.6067	1.0229	1.4978
CPC017_NPC_24H:BRD-K68341547-003-01-6:10	BRD-K68341547	W-9	NPC	trt_cp	10 uM	24 h	4	329	0.42	0.375883	0	0	1	1	0	Calmodulin inhibitor	CALM2	0.6065	1.0021	1.4972
CPC013_SKB_24H:BRD-K35687265-236-01-8:10	BRD-K35687265	ON-01910	SKB	trt_cp	10 uM	24 h	4	281	0.12	0.185684	0	0	1	1	0	PLK inhibitor	PLK1|CDK1|FLT1|FYN|PDGFRA|PLK2|SRC	0.6064	1.0015	1.4972
CPC004_PC3_24H:BRD-K22134346-001-11-6:10	BRD-K22134346	simvastatin	PC3	trt_cp	10 uM	24 h	5	439	0.59	0.514623	0	0	1	1	0	HMGCR inhibitor	HMGCR|CYP2C8|CYP3A4|CYP3A5|ITGB2	0.606	1.0012	1.4962
LJP008_NPC_24H:M07	BRD-K86856088	UNC-0638	NPC	trt_cp	10 uM	24 h	2	729	0.7913	0.768007	0	0	1	1	0	HMTase inhibitor	EHMT1|EHMT2	0.606	1.0012	1.4961
PBIOA015_HEPG2_24H:N08	BRD-K13044802	ciclopirox	HEPG2	trt_cp	3.33 uM	24 h	3	356	0.5	0.426619	1	1	1	1	0	Membrane integrity inhibitor	ATP1A1	0.6057	1.0012	1.4954
CPC017_NPC_24H:BRD-K71430621-303-01-5:10	BRD-K71430621	clobenpropit	NPC	trt_cp	10 uM	24 h	4	207	0.24	0.225383	0	0	1	1	0	Histamine receptor antagonist	HRH3|HRH4|HRH1|HRH2	0.6056	1.0012	1.495
CPC018_MCF7_6H:BRD-K25906698-303-01-9:10	BRD-K25906698	immepip	MCF7	trt_cp	10 uM	6 h	2	388	0.62	0.495955	1	1	1	1	0	Histamine receptor agonist	HRH3|HRH4	0.6054	1.0012	1.4946
LKCP002_U2OS_24H:L10	BRD-K66296774	fluvastatin	U2OS	trt_cp	10 uM	24 h	5	440	0.55	0.497437	0	0	1	1	0	HMGCR inhibitor	HMGCR|CYP2C8	0.6052	1.0012	1.4942
LJP008_SKL_24H:E13	BRD-K54606188	BRD-K54606188	SKL	trt_cp	10 uM	24 h	3	565	0.7412	0.654369	1	1	1	1	0	Bromodomain inhibitor	-666	0.605	1.0012	1.4935
LJP008_THP1_24H:K05	BRD-K36363294	I-BET-151	THP1	trt_cp	0.12 uM	24 h	3	556	0.7818	0.666678	1	1	1	1	0	Bromodomain inhibitor	-666	0.6048	1.0012	1.4932
LJP008_CD34_24H:H19	BRD-K68548958	C-646	CD34	trt_cp	10 uM	24 h	3	341	0.5083	0.420986	0	0	1	1	0	Histone acetyltransferase inhibitor	EP300	0.6047	1.0012	1.4929
REP.B009_YAPC_24H:B11	BRD-K26823213	GW-842166	YAPC	trt_cp	0.03 uM	24 h	2	477	0.5442	0.515192	0	0	1	1	0	Cannabinoid receptor agonist	CNR2	0.6047	1.0012	1.4929
LJP007_HEK293_24H:N13	BRD-K42805893	AZD-9291	HEK293	trt_cp	10 uM	24 h	2	212	0.537	0.341182	1	1	1	1	0	EGFR inhibitor	EGFR	0.6046	1.0012	1.4927
CPC006_H1299_6H:BRD-K67566344-001-01-8:10	BRD-K67566344	KU-0063794	H1299	trt_cp	10 uM	6 h	2	111	0.4	0.21307	0	0	1	1	0	MTOR inhibitor	MTOR	0.6043	1.0012	1.4919
LJP007_ASC.C_24H:D07	BRD-K51544265	cabozantinib	ASC	trt_cp	10 uM	24 h	3	329	0.6247	0.458421	1	1	1	1	0	RET inhibitor|VEGFR inhibitor	KDR|MET|FLT3|KIT|RET|TEK|CYP2C19	0.6041	1.0012	1.4914
EMU001_OCILY10_24H:B07	BRD-K54606188	BRD-K54606188	OCILY10	trt_cp	10 uM	24 h	3	616	0.8466	0.730231	0	0	1	1	0	Bromodomain inhibitor	-666	0.6041	1.0012	1.4913
AICHI002_THP1_24H:L13	BRD-K78431006	crizotinib	THP1	trt_cp	10 uM	24 h	3	539	0.7444	0.640513	1	1	1	1	0	ALK inhibitor	ALK|MET|CYP2B6|CYP3A5|MST1R|ROS1	0.604	1.0012	1.4911
NMH002_NEU_6H:BRD-K35960502-001-16-8:10	BRD-K35960502	niclosamide	NEU	trt_cp	10 uM	6 h	6	240	0.25	0.247689	0	0	1	1	0	DNA inhibitor|STAT inhibitor	STAT3	0.6039	1.0012	1.491
REP.A006_MCF7_24H:N20	BRD-K23228615	GDC-0980	MCF7	trt_cp	3.33 uM	24 h	3	559	0.7115	0.637711	1	1	1	1	0	MTOR inhibitor|PI3K inhibitor	MTOR|PIK3CG|FGR|MAP3K9|PIK3CA|PIK3CB|PIK3CD|SYK	0.6039	1.0012	1.4908
REP.A027_A549_24H:D09	BRD-K93255255	indoximod	A549	trt_cp	1.11 uM	24 h	2	455	0.2746	0.357426	0	0	1	1	0	Indoleamine 2,3-dioxygenase inhibitor	IDO1	0.6038	1.0012	1.4907
REP.B002_HT29_24H:L08	BRD-K17555800	talmapimod	HT29	trt_cp	0.74 uM	24 h	2	152	0.0561	0.0933757	0	0	1	1	0	P38 MAPK inhibitor	MAPK14|MAPK11	0.6037	1.0012	1.4904
CPC017_SKB_24H:BRD-K14618467-003-01-8:10	BRD-K14618467	IKK-16	SKB	trt_cp	10 uM	24 h	2	243	0.54	0.366295	0	0	1	1	0	IKK inhibitor	IKBKB	0.6036	1.0012	1.4903
REP.A009_HT29_24H:F17	BRD-A29854054	lorglumide	HT29	trt_cp	0.125 uM	24 h	2	542	0.3999	0.470767	0	0	1	1	0	CCK receptor antagonist	CCKAR|CCKBR	0.6035	1.0012	1.4899
AICHI002_K562_24H:F19	BRD-K12184916	NVP-BEZ235	K562	trt_cp	10 uM	24 h	3	473	0.74	0.598242	1	1	1	1	0	MTOR inhibitor|PI3K inhibitor	-666	0.6033	1.0012	1.4894
REP.A015_YAPC_24H:P13	BRD-K61397605	romidepsin	YAPC	trt_cp	10 uM	24 h	3	775	0.807	0.799684	0	0	1	1	0	HDAC inhibitor	HDAC1|HDAC2|CYP2B6|CYP2C19|CYP3A5|HDAC3|HDAC4|HDAC5|HDAC6|HDAC7|HDAC8|HDAC9	0.6033	1.0012	1.4893
REP.A010_HEK293_24H:J05	BRD-K13662825	dinaciclib	HEK293	trt_cp	0.125 uM	24 h	3	457	0.653	0.552389	1	1	1	1	0	CDK inhibitor	CDK1|CDK2|CDK9|CDK5|CCNT1	0.603	1.0012	1.4887
LJP007_THP1_24H:N08	BRD-K29415052	BGT-226	THP1	trt_cp	3.33 uM	24 h	2	621	0.8311	0.726445	0	0	1	1	0	PI3K inhibitor	MTOR|PIK3CG|PIK3CA|PIK3CB	0.6029	1.0012	1.4884
REP.B009_PC3_24H:L18	BRD-K31495718	AZD-7687	PC3	trt_cp	0.01 uM	24 h	2	60	0.1321	0.0900239	0	0	1	1	0	Diacylglycerol O acyltransferase inhibitor	DGAT1	0.6028	1.0012	1.4881
CPC006_PC3_24H:D02	BRD-K30707190	PNU-74654	PC3	trt_cp	80 uM	24 h	5	474	0.5343	0.508876	1	1	1	1	0	Beta catenin inhibitor	CTNNB1|TCF4	0.6026	1.0012	1.4877
LUNG001_A549_24H:BRD-K09436313:10	BRD-K09436313	prostaglandin	A549	trt_cp	10 uM	24 h	2	110	0.0582	0.0809074	1	0	1	1	0	Prostanoid receptor antagonist	PTGDR2|PTGDR	0.6023	1.0012	1.4869
CPC005_HCC515_6H:BRD-K41143549-003-01-6:10	BRD-K41143549	N20C	HCC515	trt_cp	10 uM	6 h	2	74	0.04	0.0550144	1	0	1	1	0	Glutamate receptor antagonist	-666	0.6022	1.0012	1.4868
REP.B001_HA1E_24H:I01	BRD-A28467416	PKI-179	HA1E	trt_cp	2.22 uM	24 h	3	635	0.8091	0.724801	1	1	1	1	0	MTOR inhibitor|PI3K inhibitor	MTOR	0.6016	1.0012	1.4852
NMH002_NEU_24H:BRD-K53597484-001-01-9:10	BRD-K53597484	TNP-470	NEU	trt_cp	10 uM	24 h	3	182	0.29	0.232309	0	0	1	1	0	Cell cycle inhibitor|Methionine aminopeptidase inhibitor	METAP2	0.6014	1.0012	1.4848
CPC014_NPC_24H:BRD-K70557564-305-01-0:10	BRD-K70557564	zosuquidar	NPC	trt_cp	10 uM	24 h	3	196	0.2	0.200204	0	0	1	1	0	P-glycoprotein inhibitor	ABCB1|ABCB4	0.6013	1.0011	1.4846
CPC005_MCF7_6H:B22	BRD-K80639402	SB-258585	MCF7	trt_cp	10 uM	6 h	4	345	0.099	0.186878	1	0	1	1	0	Serotonin receptor antagonist	HTR6	0.6013	1.0008	1.4844
CPC001_HA1E_6H:BRD-K26669427-001-01-0:10	BRD-K26669427	WR-216174	HA1E	trt_cp	10 uM	6 h	3	482	0.72	0.59569	1	1	1	1	0	PFMRK inhibitor	-666	0.6008	0.9995	1.4833
LKCP002_A549_24H:A23	BRD-K24593301	AZD-3463	A549	trt_cp	1.11 uM	24 h	4	700	0.6838	0.699591	1	0	1	1	0	ALK inhibitor|IGF-1 inhibitor	ALK|IGF1R	0.6005	0.9949	1.4824
REP.A012_HA1E_24H:P20	BRD-K03449891	foretinib	HA1E	trt_cp	3.33 uM	24 h	3	288	0.4309	0.356217	1	1	1	1	0	VEGFR inhibitor	KDR|MET|AXL|FLT3|KIT|MST1R|TEK|FLT1|FLT4	0.6003	0.9933	1.4821
PBIOA022_A375_24H:G07	BRD-K26818574	BIX-01294	A375	trt_cp	10 uM	24 h	3	436	0.62	0.525738	1	1	1	1	0	DNA inhibitor|Histone lysine methyltransferase inhibitor	EHMT2|EHMT1	0.6002	0.9912	1.4817
AICHI002_NALM6_24H:A19	BRD-K12502280	TG-101348	NALM6	trt_cp	10 uM	24 h	3	753	0.72	0.744551	0	0	1	1	0	JAK inhibitor|FLT3 inhibitor	JAK2|FLT3|RET|BRD4|JAK1|JAK3|TYK2	0.6002	0.991	1.4816
AICHI002_MINO_24H:F19	BRD-K12184916	NVP-BEZ235	MINO	trt_cp	10 uM	24 h	3	628	0.77	0.703163	0	0	1	1	0	MTOR inhibitor|PI3K inhibitor	-666	0.6001	0.9897	1.4815
CPC018_A375_6H:BRD-K17378184-300-03-4:10	BRD-K17378184	BP-897	A375	trt_cp	10 uM	6 h	5	157	0.13	0.144461	0	0	1	1	0	Dopamine receptor agonist	DRD3|ADRA1A|ADRA1D|ADRA2A|DRD1|DRD2|DRD4|HTR1A|HTR2B	0.5999	0.9864	1.481
CPC002_HA1E_24H:BRD-K14821540-001-03-9:10	BRD-K14821540	FCCP	HA1E	trt_cp	10 uM	24 h	2	408	0.68	0.532617	1	1	1	1	0	Mitochondrial oxidative phosphorylation uncoupler	-666	0.5999	0.9864	1.4809
REP.B008_HA1E_24H:A13	BRD-K35960502	niclosamide	HA1E	trt_cp	2.22 uM	24 h	2	394	0.6008	0.491976	1	1	1	1	0	DNA inhibitor|STAT inhibitor	STAT3	0.5997	0.9853	1.4805
REP.A010_YAPC_24H:N15	BRD-K15108141	gemcitabine	YAPC	trt_cp	1.11 uM	24 h	2	369	0.7338	0.526178	0	0	1	1	0	Ribonucleoside reductase inhibitor	RRM1|CMPK1|RRM2|TYMS	0.5996	0.9851	1.4804
CPC006_U937_6H:BRD-M86331534-373-01-5:10	BRD-M86331534	pyrvinium-pamoate	U937	trt_cp	10 uM	6 h	2	396	0.32	0.359959	0	0	1	1	0	Androgen receptor antagonist|AKT inhibitor	AR	0.5996	0.9851	1.4803
REP.A004_YAPC_24H:H13	BRD-K22848513	BRD-K22848513	YAPC	trt_cp	10 uM	24 h	2	630	0.7468	0.69359	0	0	1	1	0	Nuclear factor erythroid derived, like (NRF2) activator|Apoptosis stimulant|BCL inhibitor|Glutathione Reductase (NADPH) Activators|Heme Oxygenase Activators|IKK-1 (IKK-alpha) Inhibitors|NFKB inhibitor|Nitric oxide production inhibitor|PPAR receptor agonist|Reducing agent	NFE2L2|PPARG|BCL2|CHUK|GSR|HMOX1|HMOX2|STAT3	0.5995	0.9843	1.48
CPD002_MCF7_24H:BRD-A37942872-003-16-4:10	BRD-A37942872	eucatropine	MCF7	trt_cp	10 uM	24 h	3	436	0.26	0.340456	1	0	1	1	0	Acetylcholine receptor antagonist	-666	0.5993	0.9836	1.4796
CPC004_A375_6H:BRD-K92760278-001-02-4:10	BRD-K92760278	riboflavin	A375	trt_cp	10 uM	6 h	3	51	0.16	0.0913431	1	0	1	1	0	Vitamin B	BLVRB|RFK	0.5993	0.9834	1.4795
REP.A015_THP1_24H:O10	BRD-K61195623	BRD-K61195623	THP1	trt_cp	0.37 uM	24 h	2	519	0.7292	0.622068	1	1	1	1	0	Tubulin inhibitor|Angiogenesis inhibitor|Apoptosis stimulant	-666	0.5992	0.9832	1.4793
REP.A024_MCF7_24H:C16	BRD-K74305673	BRD-K74305673	MCF7	trt_cp	0.37 uM	24 h	3	434	0.629	0.528325	1	1	1	1	0	IKK inhibitor|NFKB inhibitor	-666	0.5991	0.9832	1.4791
PBIOA020_HT29_24H:O19	BRD-K78978711	KHS-101	HT29	trt_cp	10 uM	24 h	3	326	0.48	0.4	1	1	1	1	0	Neural stem cell inducer	TACC3	0.599	0.983	1.4789
LJP009_THP1_24H:I18	BRD-K55187425	rigosertib	THP1	trt_cp	0.04 uM	24 h	2	555	0.8082	0.67723	0	0	1	1	0	Cell cycle inhibitor|PLK inhibitor	PLK1|MCL1	0.599	0.983	1.4788
CPC005_A549_6H:BRD-K48300629-001-03-8:10	BRD-K48300629	zonisamide	A549	trt_cp	10 uM	6 h	3	371	0.2	0.275443	1	0	1	1	0	Sodium channel inhibitor|Calcium channel blocker	SCN1A|CA1|CA12|CA7|SCN11A|SCN2A|SCN3A|SCN4A|SCN5A|SCN9A|CA10|CA11|CA13|CA14|CA2|CA3|CA4|CA5A|CA5B|CA6|CA8|CA9|CACNA1G|CACNA1H|CACNA1I|MAOA|MAOB|SCN10A|SCN1B|SCN2B|SCN3B|SCN4B|SCN7A|SCN8A	0.599	0.983	1.4788
PBIOA020_A549_24H:P01	BRD-K50140147	NVP-TAE684	A549	trt_cp	10 uM	24 h	3	664	0.67	0.674454	1	1	1	1	0	ALK inhibitor	ALK|INSR	0.5989	0.983	1.4787
PAC003_U2OS_6H:BRD-K22936972-003-04-6:10	BRD-K22936972	diphenylpyraline	U2OS	trt_cp	10 uM	6 h	2	46	0.05	0.0484947	1	0	1	1	0	Dopamine receptor antagonist	HRH1|SLC6A3	0.5988	0.983	1.4784
CPC017_HT29_6H:BRD-K62221994-001-01-8:10	BRD-K62221994	T-98475	HT29	trt_cp	10 uM	6 h	5	265	0.29	0.280319	0	0	1	1	0	Gonadotropin receptor antagonist	GNRHR	0.5987	0.983	1.4781
CPC006_AGS_6H:BRD-K12184916-001-03-0:0.63	BRD-K12184916	NVP-BEZ235	AGS	trt_cp	0.66 uM	6 h	2	206	0.52	0.330953	1	1	1	1	0	MTOR inhibitor|PI3K inhibitor	-666	0.5987	0.983	1.4781
REP.A007_MCF7_24H:D23	BRD-A44448661	pentobarbital	MCF7	trt_cp	0.125 uM	24 h	2	428	0.6292	0.524743	1	1	1	1	0	GABA receptor modulator	GABRA1|GABRA2|GABRA3|GABRA4|GABRA5|GABRA6|GABRB1|GABRB2|GABRB3|GABRD|GABRE|GABRG1|GABRG2|GABRG3|GABRP|GABRQ|CHRNA4|CHRNA7|GRIA2|GRIK2|GRIN1|GRIN2A|GRIN2B|GRIN2C|GRIN2D|GRIN3A|GRIN3B	0.5987	0.983	1.4779
LJP007_JURKAT_24H:D19	BRD-K99964838	bosutinib	JURKAT	trt_cp	10 uM	24 h	2	374	0.6769	0.508778	0	0	1	1	0	Src inhibitor|Abl inhibitor|Bcr-Abl inhibitor	ABL1|SRC|BCR|LYN|CAMK2G|HCK|CAMK1D|CDK2|FRK|FYN|MAP2K1|MAP2K2|MAP3K2|MAP4K5|STK10|STK24|STK4|TNK2|TXK	0.5986	0.983	1.4778
REP.A007_YAPC_24H:G23	BRD-K52020312	metronidazole	YAPC	trt_cp	0.125 uM	24 h	3	513	0.755	0.629307	0	0	1	1	0	Bacterial DNA inhibitor	CYP2C8|CYP2E1|CYP3A5|CYP3A7|CYP2C9|CYP3A4	0.598	0.983	1.4762
LJP009_HEK293_24H:O07	BRD-A29901043	KIN001-127	HEK293	trt_cp	10 uM	24 h	3	209	0.4226	0.300517	1	1	1	1	0	ITK inhibitor	ITK	0.5979	0.983	1.476
AICHI002_MINO_24H:J07	BRD-K07310275	PF-04691502	MINO	trt_cp	10 uM	24 h	3	625	0.77	0.701481	0	0	1	1	0	MTOR inhibitor|PI3K inhibitor	MTOR|PIK3CA|PIK3CB|PIK3CD|PIK3CG	0.5978	0.983	1.4759
AICHI002_THP1_24H:I19	BRD-K53734668	PRT-062607	THP1	trt_cp	10 uM	24 h	3	601	0.8158	0.708043	1	1	1	1	0	Syk inhibitor	SYK|FGR|MAP3K9	0.5975	0.983	1.475
NMH002_NEU_24H:BRD-K82924899-001-03-5:10	BRD-K82924899	IWP-2	NEU	trt_cp	10 uM	24 h	3	94	0.41	0.198512	0	0	1	1	0	WNT inhibitor	-666	0.5973	0.983	1.4746
CPC014_ASC_24H:BRD-K49669041-001-02-7:10	BRD-K49669041	BX-912	ASC	trt_cp	10 uM	24 h	3	376	0.22	0.290828	1	0	1	1	0	PDK inhibitor	PDPK1|AKT2|CDK2|CHEK1|GSK3B|KDR|PDK1	0.5973	0.983	1.4745
AICHI001_NALM6_24H:F19	BRD-K13646352	midostaurin	NALM6	trt_cp	10 uM	24 h	3	612	0.79	0.703104	0	0	1	1	0	FLT3 inhibitor|KIT inhibitor|PKC inhibitor	FLT3|KIT|CCNB1|FLT1|KDR|PDGFRB|PRKCA|VEGFA|PRKCG	0.5971	0.983	1.4742
CPC018_NPC_24H:BRD-K78126613-001-16-0:10	BRD-K78126613	menadione	NPC	trt_cp	10 uM	24 h	2	460	0.57	0.517782	0	0	1	1	0	Mitochondrial inhibitor|Phosphatase inhibitor	PKM|AOX1|BGLAP|F10|F2|F7|F9|GGCX|NQO1|NQO2|PROC|PROS1|PROZ|VKORC1|VKORC1L1	0.597	0.983	1.4739
EMU001_K562_24H:D08	BRD-K81528515	nilotinib	K562	trt_cp	2.5 uM	24 h	3	632	0.8732	0.751183	1	1	1	1	0	Bcr-Abl inhibitor|Abl inhibitor	ABL1|KIT|BCR|CYP2B6|CYP2C8|DDR1|DDR2|PDGFRA	0.5968	0.983	1.4734
REP.B008_HEK293_24H:H15	BRD-K76703230	YM-155	HEK293	trt_cp	0.25 uM	24 h	2	370	0.4514	0.413249	0	0	1	1	0	Survivin inhibitor	BIRC5	0.5967	0.983	1.473
REP.A009_HA1E_24H:N01	BRD-A33084557	tioconazole	HA1E	trt_cp	10 uM	24 h	3	666	0.7907	0.733793	0	0	1	1	0	Sterol demethylase inhibitor	CYP51A1	0.5966	0.983	1.4728
CPC006_SW480_6H:BRD-K61033289-001-01-2:10	BRD-K61033289	BRD-K61033289	SW480	trt_cp	10 uM	6 h	2	132	0.33	0.211045	0	0	1	1	0	PPAR receptor agonist	PPARG	0.5964	0.9828	1.4723
PBIOA020_HEPG2_24H:O19	BRD-K78978711	KHS-101	HEPG2	trt_cp	10 uM	24 h	3	500	0.78	0.631485	1	1	1	1	0	Neural stem cell inducer	TACC3	0.5963	0.9828	1.4721
EMU001_BJAB_6H:F02	BRD-A79768653	sirolimus	BJAB	trt_cp	2.5 uM	6 h	3	289	0.6114	0.425052	0	0	1	1	0	MTOR inhibitor	MTOR|FKBP1A|CCR5|FGF2	0.596	0.9828	1.4715
REP.A017_PC3_24H:H01	BRD-K62996583	lidoflazine	PC3	trt_cp	10 uM	24 h	3	275	0.5342	0.387569	1	1	1	1	0	Calcium channel blocker	SCN1A|SCN3A|SLC29A1	0.5959	0.9828	1.4712
CPC013_HT29_6H:K12	BRD-K15592317	CP-466722	HT29	trt_cp	10 uM	6 h	5	331	0.4137	0.374186	1	1	1	1	0	ATM kinase inhibitor	ATM	0.5958	0.9828	1.471
REP.A015_YAPC_24H:O10	BRD-K61195623	BRD-K61195623	YAPC	trt_cp	0.37 uM	24 h	3	447	0.7091	0.569296	1	1	1	1	0	Tubulin inhibitor|Angiogenesis inhibitor|Apoptosis stimulant	-666	0.5957	0.9828	1.4707
LKCP001_A549_48H:O17	BRD-A36331462	oprozomib	A549	trt_cp	1.11 uM	48 h	4	667	0.7865	0.732391	1	1	1	1	0	Proteasome inhibitor	-666	0.5955	0.9828	1.4702
CPC003_HA1E_24H:BRD-K43860855-065-03-6:10	BRD-K43860855	iobenguane	HA1E	trt_cp	10 uM	24 h	3	336	0.15	0.22701	1	0	1	1	0	Carcinogen	-666	0.5954	0.9828	1.47
CPC015_ASC_24H:BRD-K64514229-001-01-1:10	BRD-K64514229	toltrazuril	ASC	trt_cp	10 uM	24 h	4	246	0.14	0.187656	0	0	1	1	0	Antiprotozoal	-666	0.5952	0.9828	1.4693
REP.B016_HELA_24H:F17	BRD-K52662033	lidocaine	HELA	trt_cp	0.03 uM	24 h	2	741	0.2358	0.42268	0	0	1	1	0	Histamine receptor agonist	SCN5A|SCN10A|SCN9A|EGFR|SCN11A|SCN1A|SCN2A|SCN3A|SCN4A|SCN7A|SCN8A	0.5949	0.9828	1.4686
REP.B022_YAPC_24H:K19	BRD-K67844266	MLN-4924	YAPC	trt_cp	2.22 uM	24 h	2	635	0.6793	0.664123	0	0	1	1	0	Nedd activating enzyme inhibitor	NAE1|UBA3	0.5948	0.9828	1.4684
LJP005_HS578T_24H:M15	BRD-K12184916	NVP-BEZ235	HS578T	trt_cp	1.11 uM	24 h	3	361	0.68	0.501001	1	1	1	1	0	MTOR inhibitor|PI3K inhibitor	-666	0.5948	0.9828	1.4683
REP.B026_YAPC_24H:C13	BRD-K88506063	KD-025	YAPC	trt_cp	2.22 uM	24 h	2	610	0.8106	0.711048	0	0	1	1	0	Rho associated kinase inhibitor	ROCK2	0.5947	0.9828	1.4682
CPC012_NPC_24H:BRD-K87573634-001-01-9:10	BRD-K87573634	propylpyrazole	NPC	trt_cp	10 uM	24 h	3	136	0.14	0.139529	0	0	1	1	0	Estrogen receptor agonist	ESR1	0.5947	0.9828	1.4681
REP.B026_JURKAT_24H:N07	BRD-K99023089	AZD-5363	JURKAT	trt_cp	2.22 uM	24 h	2	411	0.5666	0.487966	0	0	1	1	0	AKT inhibitor	AKT1|AKT2|AKT3	0.5947	0.9828	1.4681
CPC003_PC3_24H:BRD-K00312224-001-03-8:10	BRD-K00312224	PPT	PC3	trt_cp	10 uM	24 h	5	265	0.31	0.289824	0	0	1	1	0	Estrogen receptor agonist	ESR1	0.5944	0.9828	1.4673
CPC017_HEPG2_6H:BRD-K08502430-001-01-0:10	BRD-K08502430	angiogenesis-inhibitor	HEPG2	trt_cp	10 uM	6 h	3	393	0.57	0.478591	1	1	1	1	0	Angiogenesis inhibitor	-666	0.5944	0.9828	1.4673
LJP008_CD34_24H:H13	BRD-K77908580	entinostat	CD34	trt_cp	10 uM	24 h	3	535	0.7252	0.629849	0	0	1	1	0	HDAC inhibitor	HDAC1|HDAC2|HDAC3|HDAC9	0.5943	0.9828	1.4672
EMU001_THP1_6H:E01	BRD-A82772293	mepazine	THP1	trt_cp	10 uM	6 h	3	320	0.5297	0.416314	0	0	1	1	0	Mucus protecting agent	MALT1	0.5942	0.9828	1.467
REP.B009_HA1E_24H:B19	BRD-K28392481	AZD-4547	HA1E	trt_cp	2.22 uM	24 h	2	172	0.3005	0.229888	1	1	1	1	0	FGFR inhibitor	FGF2|FGFR1|FGFR2|FGFR3|FGFR4|IGF1R|KDR	0.5937	0.9828	1.4658
CPC005_A549_6H:BRD-A55484088-050-01-7:10	BRD-A55484088	BNTX	A549	trt_cp	10 uM	6 h	3	453	0.65	0.548702	1	1	1	1	0	Opioid receptor antagonist	OPRD1|OPRK1|OPRM1	0.5936	0.9828	1.4655
REP.A018_MDAMB231_24H:M01	BRD-K66175015	afatinib	MDAMB231	trt_cp	10 uM	24 h	3	479	0.6025	0.543221	0	0	1	1	0	EGFR inhibitor	EGFR|ERBB2|ERBB4	0.5935	0.9828	1.4653
CPC006_HA1E_24H:M24	BRD-K88510285	bortezomib	HA1E	trt_cp	0.04 uM	24 h	3	612	0.8021	0.708468	1	1	1	1	0	NFKB inhibitor|Proteasome inhibitor	PSMB5|PSMB1|PSMB2|CASP3|CYP2C19|NFKB1|PSMA1|PSMA2|PSMA3|PSMA4|PSMA5|PSMA6|PSMA7|PSMA8|PSMB10|PSMB11|PSMB3|PSMB4|PSMB6|PSMB7|PSMB8|PSMB9|PSMD1|PSMD2|RELA	0.5934	0.9828	1.465
CPC014_NEU_24H:BRD-K84937637-001-03-2:10	BRD-K84937637	sirolimus	NEU	trt_cp	10 uM	24 h	2	127	0.18	0.152886	0	0	1	1	0	MTOR inhibitor	MTOR|FKBP1A|CCR5|FGF2	0.5934	0.9828	1.465
CPC006_U937_6H:BRD-K92301463-001-03-0:10	BRD-K92301463	BRD-K92301463	U937	trt_cp	10 uM	6 h	2	245	0.25	0.250255	1	1	1	1	0	Prostanoid receptor agonist	-666	0.5932	0.9828	1.4646
CPC004_HEPG2_6H:BRD-K82562631-236-03-8:10	BRD-K82562631	tolmetin	HEPG2	trt_cp	10 uM	6 h	3	166	0.31	0.229385	0	0	1	1	0	Cyclooxygenase inhibitor	PTGS2|PTGS1	0.5932	0.9828	1.4645
LJP007_CD34_24H:L08	BRD-K59317601	MLN-0128	CD34	trt_cp	3.33 uM	24 h	3	314	0.5788	0.431082	1	1	1	1	0	MTOR inhibitor	MTOR|PIK3CA|PIK3CD|PIK3CG	0.5932	0.9828	1.4644
LJP008_JURKAT_24H:G01	BRD-K13094524	PFI-1	JURKAT	trt_cp	10 uM	24 h	2	449	0.7261	0.577367	0	0	1	1	0	Bromodomain inhibitor	BRD4	0.5931	0.9828	1.4643
LJP008_HEPG2_24H:L09	BRD-K66989831	anacardic-acid	HEPG2	trt_cp	1.11 uM	24 h	2	111	0.4457	0.224912	1	1	1	1	0	Glyceraldehyde 3-phosphate dehydrogenase inhibitor	-666	0.593	0.9828	1.4641
CPC003_VCAP_6H:BRD-K68103045-001-01-1:10	BRD-K68103045	CGS-20625	VCAP	trt_cp	10 uM	6 h	4	389	0.24	0.308966	0	0	1	1	0	Benzodiazepine receptor agonist	GABRA1|GABRA2|GABRA3|GABRA5|GABRA4|GABRA6	0.593	0.9828	1.464
REP.A025_MCF10A_24H:H01	BRD-K99113996	AZD-2014	MCF10A	trt_cp	10 uM	24 h	3	487	0.6697	0.577478	0	0	1	1	0	MTOR inhibitor	MTOR	0.593	0.9828	1.464
LJP009_THP1_24H:A13	BRD-K50387473	XMD-892	THP1	trt_cp	10 uM	24 h	2	535	0.8543	0.683617	1	1	1	1	0	MAP kinase inhibitor	-666	0.593	0.9828	1.464
CPC003_PC3_6H:BRD-A08877921-001-02-2:10	BRD-A08877921	cephalotaxine	PC3	trt_cp	10 uM	6 h	4	444	0.13	0.242937	0	0	1	1	0	Protein synthesis inhibitor	-666	0.5929	0.9828	1.4638
MOAR017_HAP1.MAPK8_24H:D09	BRD-K12184916	NVP-BEZ235	HAP1	trt_cp	3.33 uM	24 h	3	592	0.7422	0.670273	1	1	1	1	0	MTOR inhibitor|PI3K inhibitor	-666	0.5927	0.9828	1.4632
CPC002_HCC515_24H:BRD-K77641333-003-15-6:10	BRD-K77641333	naphazoline	HCC515	trt_cp	10 uM	24 h	2	156	0.34	0.23288	0	0	1	1	0	Adrenergic receptor agonist	ADRA1A|ADRA2A	0.5926	0.9828	1.4631
CPC018_MCF7_24H:BRD-K10207760-236-03-0:10	BRD-K10207760	lasalocid	MCF7	trt_cp	10 uM	24 h	4	383	0.48	0.433561	1	1	1	1	0	Bacterial permeability inducer	-666	0.5925	0.9828	1.4627
CPC013_ASC_24H:BRD-K05104363-001-02-7:10	BRD-K05104363	PD-184352	ASC	trt_cp	10 uM	24 h	4	287	0.4	0.342611	1	1	1	1	0	MEK inhibitor	MAP2K1|MAP2K2|MAP3K1|MAP3K2	0.5925	0.9828	1.4626
CPC017_PHH_24H:BRD-K67080878-001-05-5:10	BRD-K67080878	milrinone	PHH	trt_cp	10 uM	24 h	3	270	0.23	0.251986	0	0	1	1	0	Phosphodiesterase inhibitor	PDE3A|PDE2A|PDE3B|PDE5A	0.5921	0.9828	1.4618
ISO002_MCF10A.KRAS.HG_24H:F19	BRD-K35629949	SR-27897	MCF10A	trt_cp	10 uM	24 h	3	467	0.7528	0.599555	1	1	1	1	0	CCK receptor antagonist	CCKAR	0.592	0.9828	1.4616
REP.B011_YAPC_24H:J01	BRD-K06335600	tizanidine	YAPC	trt_cp	2.22 uM	24 h	2	482	0.6942	0.58492	0	0	1	1	0	Adrenergic receptor agonist	CYP1A2|ADRA2A|ADRA2B|ADRA2C|NISCH	0.592	0.9828	1.4615
REP.A012_YAPC_24H:D01	BRD-K00521308	ATN-161	YAPC	trt_cp	10 uM	24 h	3	317	0.4948	0.400475	1	1	1	1	0	Integrin inhibitor	ITGA5|ITGAV|ITGB1|ITGB3|ITGB5	0.592	0.9828	1.4615
CPC012_A549_24H:BRD-K18855837-046-01-4:10	BRD-K18855837	varenicline	A549	trt_cp	10 uM	24 h	2	732	0.54	0.635745	0	0	1	1	0	Acetylcholine receptor agonist	CHRNA4|CHRNB2|CHRNA3|CHRNA6|CHRNA7	0.5919	0.9828	1.4612
CPC005_HT29_6H:BRD-A09062839-003-03-5:10	BRD-A09062839	amyleine	HT29	trt_cp	10 uM	6 h	3	328	0.19	0.252432	1	0	1	1	0	Anesthetic - local	-666	0.5919	0.9828	1.4612
REP.A024_YAPC_24H:M12	BRD-K78485176	olmesartan-medoxomil	YAPC	trt_cp	0.04 uM	24 h	3	505	0.7623	0.627392	1	1	1	1	0	Angiotensin receptor antagonist	AGTR1	0.5917	0.9828	1.4609
LJP007_JURKAT_24H:E03	BRD-K43002773	GDC-0068	JURKAT	trt_cp	1.11 uM	24 h	2	365	0.7369	0.524422	0	0	1	1	0	AKT inhibitor	AKT1|AKT2|AKT3|CYP3A5|PRKG1	0.5917	0.9828	1.4607
CPC014_HT29_6H:BRD-K83972459-001-01-9:10	BRD-K83972459	JWE-035	HT29	trt_cp	10 uM	6 h	5	510	0.69	0.599847	1	1	1	1	0	Aurora kinase inhibitor	AURKA	0.5915	0.9828	1.4602
CPC004_HEPG2_6H:BRD-A43940795-001-03-6:10	BRD-A43940795	tetrahydropalmatine	HEPG2	trt_cp	10 uM	6 h	3	173	0.2	0.188091	0	0	1	1	0	Serotonin receptor agonist	-666	0.5914	0.9828	1.46
REP.B023_HT29_24H:O13	BRD-K72951360	valrubicin	HT29	trt_cp	2.22 uM	24 h	2	300	0.5853	0.423721	1	1	1	1	0	DNA inhibitor|Topoisomerase inhibitor	TOP2A	0.5914	0.9828	1.46
REP.A019_HEK293_24H:H01	BRD-A47364545	BRD-A47364545	HEK293	trt_cp	10 uM	24 h	2	221	0.3934	0.298156	0	0	1	1	0	Sigma receptor agonist	-666	0.5914	0.9828	1.4599
AICHI002_BJAB_24H:I19	BRD-K53734668	PRT-062607	BJAB	trt_cp	10 uM	24 h	3	763	0.87	0.823858	0	0	1	1	0	Syk inhibitor	SYK|FGR|MAP3K9	0.5913	0.9828	1.4599
CPC011_HT29_6H:BRD-K48195008-001-13-2:10	BRD-K48195008	BRD-K48195008	HT29	trt_cp	10 uM	6 h	4	695	0.04	0.168598	0	0	1	1	0	Estrogen receptor agonist|Estrogenic hormone	ESR1|CYP2C8|ESR2|NR1I2	0.5913	0.9828	1.4597
CPC015_HEPG2_6H:BRD-K37991163-003-06-8:10	BRD-K37991163	paroxetine	HEPG2	trt_cp	10 uM	6 h	2	189	0.32	0.248677	0	0	1	1	0	Selective serotonin reuptake inhibitor (SSRI)	SLC6A4|CHRM1|CHRM2|CHRM3|CHRM4|CHRM5|HTR2A|SLC6A2	0.5912	0.9828	1.4596
LJP008_SHSY5Y_24H:K02	BRD-K36363294	I-BET-151	SHSY5Y	trt_cp	3.33 uM	24 h	2	386	0.6799	0.51802	0	0	1	1	0	Bromodomain inhibitor	-666	0.5909	0.9828	1.4589
EMU001_TMD8_6H:D13	BRD-K70301465	ibrutinib	TMD8	trt_cp	10 uM	6 h	3	229	0.5219	0.349576	0	0	1	1	0	BTK inhibitor	BTK|BLK|BMX	0.5908	0.9828	1.4587
CPC006_NCIH508_6H:BRD-K04623885-001-03-4:80	BRD-K04623885	BIBR-1532	NCIH508	trt_cp	80 uM	6 h	2	119	0.3	0.191058	0	0	1	1	0	Telomerase inhibitor	TERT	0.5908	0.9828	1.4584
CPC018_ASC_24H:BRD-K76304753-003-08-8:10	BRD-K76304753	phenazopyridine	ASC	trt_cp	10 uM	24 h	3	193	0.18	0.188471	0	0	1	1	0	Anesthetic - local	SCN1A	0.5907	0.9828	1.4584
PCL001_HCC515_24H:BRD-A18497530:1.11	BRD-A18497530	5-iodotubercidin	HCC515	trt_cp	1.11 uM	24 h	3	326	0.63	0.458258	1	1	1	1	0	Adenosine kinase inhibitor	-666	0.5907	0.9828	1.4583
CPC003_HCC515_24H:BRD-K17796732-001-02-0:10	BRD-K17796732	JWH-015	HCC515	trt_cp	10 uM	24 h	3	123	0.09	0.106391	1	0	1	1	0	Cannabinoid receptor agonist	CNR2	0.5906	0.9828	1.4581
REP.B016_HT29_24H:B24	BRD-K51324732	meglitinide	HT29	trt_cp	0.01 uM	24 h	2	155	0.3184	0.224638	1	1	1	1	0	Potassium channel antagonist	ABCC8|KCNJ11|CCR2	0.5906	0.9828	1.4581
CPC010_HEPG2_6H:BRD-K41410256-001-03-2:10	BRD-K41410256	balsalazide	HEPG2	trt_cp	10 uM	6 h	3	393	0.33	0.364153	1	0	1	1	0	Cyclooxygenase inhibitor	PTGS1|PTGS2|ALOX5|PPARG	0.5906	0.9828	1.458
CPC014_HCC515_6H:BRD-K13514097-001-01-2:10	BRD-K13514097	everolimus	HCC515	trt_cp	10 uM	6 h	3	409	0.63	0.51329	1	1	1	1	0	MTOR inhibitor	MTOR|CYP3A5|FKBP1A	0.5905	0.9828	1.4578
REP.B011_YAPC_24H:D01	BRD-A04553218	BRD-A04553218	YAPC	trt_cp	2.22 uM	24 h	2	565	0.7251	0.647223	0	0	1	1	0	Histamine receptor antagonist	HRH1|SLC6A2|SLC6A3|SLC6A4	0.5905	0.9828	1.4578
AICHI002_OCILY19_4H:A21	BRD-K12502280	TG-101348	OCILY19	trt_cp	0.66 uM	4 h	2	140	0.41	0.242263	1	1	1	1	0	JAK inhibitor|FLT3 inhibitor	JAK2|FLT3|RET|BRD4|JAK1|JAK3|TYK2	0.5904	0.9828	1.4575
REP.A004_HELA_24H:L19	BRD-K22134346	simvastatin	HELA	trt_cp	10 uM	24 h	3	246	0.5303	0.365224	1	1	1	1	0	HMGCR inhibitor	HMGCR|CYP2C8|CYP3A4|CYP3A5|ITGB2	0.59	0.9828	1.4566
CPC003_HCC515_24H:BRD-K38477985-001-01-8:10	BRD-K38477985	malonoben	HCC515	trt_cp	10 uM	24 h	3	611	0.79	0.70253	1	1	1	1	0	Protein tyrosine kinase inhibitor	EGFR	0.5899	0.9828	1.4564
REP.A016_JURKAT_24H:D23	BRD-K51967704	BIIB-021	JURKAT	trt_cp	0.125 uM	24 h	2	258	0.5105	0.366977	1	1	1	1	0	HSP inhibitor	AOX1|HSP90AA1	0.5899	0.9828	1.4563
CPC012_ASC_24H:BRD-K44432556-001-01-4:10	BRD-K44432556	VU-0418946-1	ASC	trt_cp	10 uM	24 h	4	535	0.66	0.600868	1	1	1	1	0	Hypoxia inducible factor activator	-666	0.5896	0.9828	1.4557
REP.B026_JURKAT_24H:M19	BRD-K99792991	hexachlorophene	JURKAT	trt_cp	2.22 uM	24 h	2	145	0.2946	0.208993	0	0	1	1	0	Potassium channel activator	ENPP2|GLUD1|SDHD	0.5896	0.9828	1.4556
REP.B014_A375_24H:C06	BRD-A56592690	PX-12	A375	trt_cp	0.01 uM	24 h	2	542	0.8081	0.669211	1	1	1	1	0	Thioredoxin inhibitor	TXN|TXNRD1|TXNRD2	0.5896	0.9828	1.4555
CPC016_HEPG2_6H:BRD-K95763993-001-03-7:10	BRD-K95763993	trapidil	HEPG2	trt_cp	10 uM	6 h	2	90	0.36	0.182013	0	0	1	1	0	PDGFR inhibitor	PDGFRA	0.5896	0.9828	1.4555
PBIOA017_MCF7_24H:N07	BRD-K72420232	WZ-4002	MCF7	trt_cp	10 uM	24 h	3	267	0.42	0.338619	1	1	1	1	0	EGFR inhibitor	EGFR|ERBB2	0.5894	0.9828	1.4552
EMU001_OCILY10_24H:M08	BRD-K13514097	everolimus	OCILY10	trt_cp	2.5 uM	24 h	3	595	0.7576	0.678905	0	0	1	1	0	MTOR inhibitor	MTOR|CYP3A5|FKBP1A	0.5894	0.9828	1.455
REP.A028_YAPC_24H:M19	BRD-K97010173	deferasirox	YAPC	trt_cp	10 uM	24 h	2	346	0.5511	0.441554	0	0	1	1	0	Chelating agent	CYP2C19|CYP2C8|CYP3A4	0.5894	0.9828	1.455
CPC014_SKB_24H:BRD-K88551539-001-01-0:10	BRD-K88551539	CAY-10585	SKB	trt_cp	10 uM	24 h	4	203	0.14	0.170468	0	0	1	1	0	HIF modulator	HIF1A	0.5893	0.9828	1.4549
REP.B015_HA1E_24H:A13	BRD-K55781385	BMS-927711	HA1E	trt_cp	2.22 uM	24 h	2	491	0.5074	0.504715	0	0	1	1	0	Calcitonin antagonist	CALCA|CALCRL	0.5893	0.9828	1.4547
MOAR004_A375_24H:D23	BRD-K44665581	bromosporine	A375	trt_cp	3.33 uM	24 h	3	582	0.78	0.681302	1	1	1	1	0	Bromodomain inhibitor	-666	0.5891	0.9828	1.4544
CPD003_PC3_24H:BRD-K02764365-001-09-4:10	BRD-K02764365	methiazole	PC3	trt_cp	10 uM	24 h	2	306	0.34	0.32616	0	0	1	1	0	Anthelmintic	-666	0.5889	0.9828	1.454
CPD002_PC3_6H:BRD-K13571841-001-09-4:10	BRD-K13571841	pepstatin	PC3	trt_cp	10 uM	6 h	3	147	0.22	0.181845	0	0	1	1	0	Aspartic protease inhibitor	CTSB|CTSD|CTSL|REN	0.5888	0.9828	1.4536
CPC006_U937_6H:BRD-K68143200-001-05-9:10	BRD-K68143200	NSC-95397	U937	trt_cp	10 uM	6 h	2	308	0.58	0.427386	1	1	1	1	0	CDC inhibitor	CASP3|CDC25A|CDC25B	0.5888	0.9828	1.4536
CPC016_SKB_24H:BRD-K91290917-336-03-8:10	BRD-K91290917	amodiaquine	SKB	trt_cp	10 uM	24 h	2	232	0.03	0.0843597	0	0	1	1	0	Histamine receptor agonist	HNMT|CYP2C8	0.5886	0.9828	1.4532
CPC006_U937_6H:BRD-K30677119-001-01-0:11.1	BRD-K30677119	PP-30	U937	trt_cp	12 uM	6 h	2	182	0.34	0.251539	1	1	1	1	0	RAF inhibitor	RAF1	0.5885	0.9828	1.4529
NMH001_NEU_24H:BRD-K52436943-001-01-6:10	BRD-K52436943	SR-144528	NEU	trt_cp	10 uM	24 h	3	225	0.49	0.335753	0	0	1	1	0	Cannabinoid receptor antagonist	CNR2	0.5885	0.9828	1.4528
CPC005_HT29_24H:BRD-K93188295-300-01-4:10	BRD-K93188295	ARC-239	HT29	trt_cp	10 uM	24 h	3	155	0.14	0.148957	1	0	1	1	0	Adrenergic receptor antagonist	ADRA2B|ADRA2A|ADRA2C	0.5881	0.9828	1.4519
REP.B028_HELA_24H:C02	BRD-K92758126	MD-920	HELA	trt_cp	0.5 uM	24 h	2	131	0.2184	0.171038	1	1	1	1	0	NFKB inhibitor	AADACL2	0.5881	0.9828	1.4518
MOAR007_A375_24H:H01	BRD-K65786282	CGP-7930	A375	trt_cp	10 uM	24 h	3	244	0.23	0.239546	1	0	1	1	0	GABA receptor antagonist|GABA receptor agonist	GABBR1	0.5878	0.9828	1.4512
CPC016_A549_6H:BRD-K45988865-001-01-0:10	BRD-K45988865	tetramethylsilane	A549	trt_cp	10 uM	6 h	2	134	0.04	0.0740309	0	0	1	1	0	Internal standard for NMR spectroscopy	-666	0.5878	0.9828	1.451
CPC006_HA1E_6H:BRD-K59962020-001-06-9:10	BRD-K59962020	CHEMBL-374350	HA1E	trt_cp	10 uM	6 h	5	321	0.26	0.292126	1	1	1	1	0	NFKB inhibitor	-666	0.5877	0.9828	1.451
CPC016_ASC_24H:BRD-K47598052-001-06-7:10	BRD-K47598052	PP-1	ASC	trt_cp	10 uM	24 h	3	240	0.48	0.343208	1	1	1	1	0	Src inhibitor|Abl inhibitor	SRC|HCK|RET	0.5877	0.9828	1.4509
CPC018_NPC_24H:BRD-K26997899-001-01-4:10	BRD-K26997899	D-64131	NPC	trt_cp	10 uM	24 h	3	411	0.61	0.50631	0	0	1	1	0	Tubulin inhibitor	TUBB	0.5877	0.9828	1.4509
HOG003_A549_24H:BRD-A18763547-300-04-8:10	BRD-A18763547	BRD-A18763547	A549	trt_cp	10 uM	24 h	3	509	0.63	0.572611	1	1	1	1	0	Cytochrome P450 inhibitor	-666	0.5876	0.9828	1.4507
CPC015_A375_6H:BRD-K10974103-001-14-6:10	BRD-K10974103	diloxanide	A375	trt_cp	10 uM	6 h	3	97	0.26	0.160584	1	1	1	1	0	Protein synthesis inhibitor	-666	0.5876	0.9828	1.4506
LJP008_HEK293_24H:F19	BRD-K98203492	GSK-J4	HEK293	trt_cp	10 uM	24 h	2	496	0.7547	0.618669	1	1	1	1	0	Histone lysine demethylase inhibitor	KDM6A|KDM6B|TNF	0.5876	0.9828	1.4505
REP.B017_HA1E_24H:D17	BRD-A48430263	pioglitazone	HA1E	trt_cp	0.03 uM	24 h	2	631	0.8173	0.726166	0	0	1	1	0	PPAR receptor agonist|Insulin sensitizer	PPARG|INS|TRPM3	0.5875	0.9828	1.4504
PAC001_U2OS_6H:BRD-K76840893-003-01-7:10	BRD-K76840893	RS-17053	U2OS	trt_cp	10 uM	6 h	2	336	0.57	0.442525	0	0	1	1	0	Adrenergic receptor antagonist	ADRA1A|ADRA1D	0.5874	0.9828	1.4503
CPC001_HA1E_24H:BRD-A09828896-004-04-5:10	BRD-A09828896	SKF-81297	HA1E	trt_cp	10 uM	24 h	3	109	0.21	0.152987	1	0	1	1	0	Dopamine receptor agonist	DRD1|DRD5	0.5874	0.9828	1.4502
CPC010_VCAP_24H:BRD-A61856038-001-05-3:10	BRD-A61856038	tremulacin	VCAP	trt_cp	10 uM	24 h	5	352	0.4	0.37943	0	0	1	1	0	Lipoxygenase inhibitor	-666	0.5874	0.9828	1.4501
REP.B023_HUVEC.A_24H:P01	BRD-A72711497	lasalocid	HUVEC	trt_cp	2.22 uM	24 h	2	322	0.2	0.25661	0	0	1	1	0	Bacterial permeability inducer	-666	0.5873	0.9828	1.4499
CPC011_PC3_24H:BRD-K73991644-001-05-8:10	BRD-K73991644	isoquercetin	PC3	trt_cp	10 uM	24 h	3	345	0.56	0.444461	1	1	1	1	0	Aldose reductase inhibitor	AKR1B1	0.5873	0.9828	1.4498
REP.B018_HA1E_24H:N08	BRD-A66419424	MLN-9708	HA1E	trt_cp	0.74 uM	24 h	2	591	0.8096	0.699455	0	0	1	1	0	Proteasome inhibitor	-666	0.5871	0.9828	1.4495
CPC005_MCF7_24H:BRD-A72711497-236-02-0:10	BRD-A72711497	lasalocid	MCF7	trt_cp	10 uM	24 h	5	462	0.55	0.509721	1	1	1	1	0	Bacterial permeability inducer	-666	0.587	0.9828	1.4493
CPC006_NCIH2073_6H:BRD-K01192156-001-02-7:10	BRD-K01192156	BRD-K01192156	NCIH2073	trt_cp	10 uM	6 h	2	168	0.26	0.211335	0	0	1	1	0	Protein tyrosine kinase inhibitor	-666	0.587	0.9828	1.4493
REP.A018_HELA_24H:M01	BRD-K66175015	afatinib	HELA	trt_cp	10 uM	24 h	3	492	0.6209	0.558887	0	0	1	1	0	EGFR inhibitor	EGFR|ERBB2|ERBB4	0.587	0.9828	1.4492
CPC004_HEPG2_6H:BRD-K55191674-237-12-6:10	BRD-K55191674	benzylpenicillin	HEPG2	trt_cp	10 uM	6 h	3	384	0.25	0.313304	0	0	1	1	0	Penicillin binding protein inhibitor	-666	0.5869	0.9828	1.449
REP.A010_YAPC_24H:I24	BRD-K14175878	MK-0812	YAPC	trt_cp	0.04 uM	24 h	2	206	0.5646	0.344853	0	0	1	1	0	CC chemokine receptor antagonist	CCR2	0.5867	0.9828	1.4485
LJP009_A549_24H:M01	BRD-K72703948	ZM-447439	A549	trt_cp	10 uM	24 h	5	346	0.5407	0.437368	0	0	1	1	0	Aurora kinase inhibitor	AURKA|AURKB	0.5866	0.9828	1.4482
REP.A023_JURKAT_24H:J23	BRD-K70610771	VX-222	JURKAT	trt_cp	0.125 uM	24 h	3	153	0.2101	0.181296	0	0	1	1	0	HCV inhibitor	-666	0.5865	0.9828	1.4479
EMU001_K562_24H:F19	BRD-K92723993	imatinib	K562	trt_cp	10 uM	24 h	3	639	0.837	0.739509	1	1	1	1	0	PDGFR inhibitor|Bcr-Abl inhibitor|KIT inhibitor	ABL1|KIT|PDGFRA|BCR|CSF1R|PDGFRB|ABCG2|CYP2C19|CYP2C8|CYP3A5|DDR1|NTRK1|RET	0.5864	0.9828	1.4478
CPC014_NEU_24H:BRD-K83837640-001-01-4:10	BRD-K83837640	JNJ-26481585	NEU	trt_cp	10 uM	24 h	2	39	0.03	0.0345878	0	0	1	1	0	HDAC inhibitor	HDAC1|HDAC10|HDAC11|HDAC2|HDAC3|HDAC4|HDAC5|HDAC6|HDAC7|HDAC8|HDAC9|MDM2	0.5864	0.9828	1.4477
CPC015_SKB_24H:BRD-A49447682-001-01-6:10	BRD-A49447682	BRD-A49447682	SKB	trt_cp	10 uM	24 h	2	150	0.45	0.262714	0	0	1	1	0	Glucocorticoid receptor agonist	NR3C1|PLA2G1B	0.5863	0.9828	1.4475
CPC014_HEPG2_6H:BRD-K13514097-001-01-2:10	BRD-K13514097	everolimus	HEPG2	trt_cp	10 uM	6 h	3	571	0.57	0.576881	0	0	1	1	0	MTOR inhibitor	MTOR|CYP3A5|FKBP1A	0.5859	0.9828	1.4465
MOAR003_A375_24H:J10	BRD-K24593301	AZD-3463	A375	trt_cp	10 uM	24 h	3	686	0.84	0.767595	1	1	1	1	0	ALK inhibitor|IGF-1 inhibitor	ALK|IGF1R	0.5859	0.9828	1.4464
CPC016_MCF7_24H:BRD-K77677632-003-01-8:10	BRD-K77677632	SB-200646	MCF7	trt_cp	10 uM	24 h	4	125	0.04	0.0715016	1	0	1	1	0	Serotonin receptor antagonist	HTR2B|HTR2C	0.5857	0.9828	1.4461
REP.B027_A549_24H:F17	BRD-K94534639	LY-2811376	A549	trt_cp	0.03 uM	24 h	2	535	0.5656	0.55624	0	0	1	1	0	Beta secretase inhibitor	BACE1	0.5857	0.9828	1.446
CPC002_HCC515_24H:BRD-K22385716-001-01-7:10	BRD-K22385716	LY-303511	HCC515	trt_cp	10 uM	24 h	3	151	0.32	0.222277	1	1	1	1	0	Casein kinase inhibitor|PI3K inhibitor	CSNK2A1|CSNK2A2|CSNK2B|MTOR|BRD2|BRD3|BRD4	0.5856	0.9828	1.4456
PCLB002_A375_24H:BRD-K39569857:10	BRD-K39569857	BRD-K39569857	A375	trt_cp	10 uM	24 h	3	591	0.64	0.621891	0	0	1	1	0	Nucleophosmin inhibitor	-666	0.5854	0.9828	1.4453
CPC017_MCF7_24H:BRD-K53570330-001-02-0:10	BRD-K53570330	carbofuran	MCF7	trt_cp	10 uM	24 h	5	169	0.18	0.176364	1	0	1	1	0	Cholinesterase inhibitor	-666	0.5853	0.9828	1.4449
CPC006_AGS_6H:BRD-A14395271-001-01-5:10	BRD-A14395271	mesoridazine	AGS	trt_cp	10 uM	6 h	2	130	0.2	0.163049	1	0	1	1	0	Dopamine receptor antagonist	DRD2|HTR2A	0.5852	0.9828	1.4448
CPC014_HCC515_6H:BRD-K50140147-001-02-8:10	BRD-K50140147	NVP-TAE684	HCC515	trt_cp	10 uM	6 h	3	388	0.48	0.436382	1	1	1	1	0	ALK inhibitor	ALK|INSR	0.5851	0.9828	1.4446
REP.A011_HT29_24H:D01	BRD-A04553218	BRD-A04553218	HT29	trt_cp	10 uM	24 h	3	275	0.4234	0.345042	0	0	1	1	0	Histamine receptor antagonist	HRH1|SLC6A2|SLC6A3|SLC6A4	0.585	0.9828	1.4443
CPC018_HT29_6H:BRD-A28970875-300-03-1:10	BRD-A28970875	puromycin	HT29	trt_cp	10 uM	6 h	5	589	0.73	0.663055	0	0	1	1	0	Protein synthesis inhibitor	RPL10L|RPL11|RPL13A|RPL15|RPL19|RPL23|RPL23A|RPL26L1|RPL3|RPL37|RPL8|RSL24D1|SNU13	0.585	0.9828	1.4442
CPC005_HA1E_24H:BRD-K91904471-001-01-6:10	BRD-K91904471	SD-169	HA1E	trt_cp	10 uM	24 h	3	112	0.06	0.0828925	1	0	1	1	0	P38 MAPK inhibitor	MAPK14	0.5848	0.9828	1.4438
CPC002_PC3_24H:BRD-K14821540-001-03-9:10	BRD-K14821540	FCCP	PC3	trt_cp	10 uM	24 h	5	617	0.75	0.687866	1	1	1	1	0	Mitochondrial oxidative phosphorylation uncoupler	-666	0.5848	0.9828	1.4438
CPC015_HEPG2_6H:BRD-K97309399-001-05-2:10	BRD-K97309399	thiothixene	HEPG2	trt_cp	10 uM	6 h	2	249	0.23	0.241988	0	0	1	1	0	Dopamine receptor antagonist	HTR2A|DRD1|DRD2|HRH1	0.5848	0.9828	1.4437
REP.B008_MDAMB231_24H:F24	BRD-K58550667	FK-866	MDAMB231	trt_cp	0.01 uM	24 h	2	98	0.2095	0.144889	1	1	1	1	0	Niacinamide phosphoribosyltransferase inhibitor	NAMPT|PARP1	0.5848	0.9828	1.4436
AICHI001_THP1_24H:D19	BRD-K16761703	sotrastaurin	THP1	trt_cp	10 uM	24 h	3	194	0.4	0.281684	1	1	1	1	0	PKC inhibitor	PRKCA|PRKCB|PRKCQ|PRKCD|PRKCE|PRKCH	0.5846	0.9828	1.4433
CPC011_A549_6H:BRD-K25310650-001-04-4:10	BRD-K25310650	ormetoprim	A549	trt_cp	10 uM	6 h	3	88	0.07	0.0793635	0	0	1	1	0	Bacterial antifolate	P2RX3|P2RX2	0.5846	0.9828	1.4431
CPC010_A549_6H:BRD-K31471398-311-04-6:10	BRD-K31471398	dihydrexidine	A549	trt_cp	10 uM	6 h	2	173	0.32	0.237919	1	1	1	1	0	Dopamine receptor agonist	DRD1|DRD2|DRD3|DRD4|DRD5	0.5845	0.9828	1.4429
REP.B013_HEK293_24H:B17	BRD-K38744518	betulinic-acid	HEK293	trt_cp	0.03 uM	24 h	2	101	0.1128	0.107931	1	0	1	1	0	Apoptosis stimulant|Caspase activator|Diacylglycerol O acyltransferase inhibitor|HIV integrase inhibitor|NFKB activator|SARS coronavirus 3C-like protease inhibitor|Topoisomerase inhibitor	GPBAR1|CASP3|CASP8|TOP1	0.5844	0.9828	1.4428
LJP009_THP1_24H:E19	BRD-K44227013	ponatinib	THP1	trt_cp	10 uM	24 h	2	596	0.8405	0.715686	1	1	1	1	0	Bcr-Abl inhibitor|FLT3 inhibitor|PDGFR inhibitor	ABL1|BCR|FLT3|RET|FGFR1|FGFR2|FGFR3|FGFR4|KIT|TEK|CYP2C8|CYP3A5|FGF2|FLT1|KDR|LCK|LYN|PDGFRA|SRC	0.5844	0.9828	1.4427
CPC014_NEU_24H:BRD-K77008974-001-01-6:10	BRD-K77008974	WYE-354	NEU	trt_cp	10 uM	24 h	2	197	0.41	0.287379	0	0	1	1	0	MTOR inhibitor	MTOR	0.5844	0.9828	1.4427
PCLB001_HEPG2_24H:BRD-A59431241-001-02-9:10	BRD-A59431241	COL-3	HEPG2	trt_cp	10 uM	24 h	6	568	0.51	0.544239	0	0	1	1	0	Matrix metalloprotease inhibitor	-666	0.5843	0.9828	1.4424
CPC016_A375_6H:BRD-K37848908-001-03-1:10	BRD-K37848908	ceforanide	A375	trt_cp	10 uM	6 h	5	438	0.41	0.428509	1	0	1	1	0	Penicillin binding protein inhibitor	-666	0.5842	0.9828	1.4421
AICHI002_THP1_24H:A07	BRD-K14618467	IKK-16	THP1	trt_cp	10 uM	24 h	3	589	0.7822	0.686352	1	1	1	1	0	IKK inhibitor	IKBKB	0.5841	0.9828	1.4421
CPD001_MCF7_6H:G24	BRD-K15567837	clopamide	MCF7	trt_cp	10 uM	6 h	2	171	0.0517	0.0950767	0	0	1	1	0	Sodium/chloride cotransporter inhibitor	-666	0.584	0.9828	1.4419
NMH002_NEU_6H:BRD-K71879491-001-30-9:10	BRD-K71879491	tretinoin	NEU	trt_cp	10 uM	6 h	3	376	0.4	0.392152	0	0	1	1	0	Retinoid receptor agonist|Retinoid receptor ligand	RARG|RORB|RARA|RARB|ALDH1A1|ALDH1A2|GPRC5A|NR0B1|NR2C2|PPARD|RARRES1|RORC|RXRB|RXRG	0.584	0.9828	1.4417
EMU001_OCILY19_24H:K19	BRD-K08109215	I-BET-762	OCILY19	trt_cp	10 uM	24 h	3	566	0.7386	0.653798	1	1	1	1	0	Bromodomain inhibitor	BRD2|BRD3|BRD4|APOA1	0.5838	0.9828	1.4412
CPC011_A549_24H:BRD-A23359898-001-06-2:10	BRD-A23359898	sibutramine	A549	trt_cp	10 uM	24 h	2	272	0.19	0.229875	1	1	1	1	0	Serotonin receptor antagonist	SLC6A2|SLC6A4|SLC6A3|CYP2B6|CYP2C19|CYP3A5	0.5837	0.9828	1.4411
EMU001_OCILY10_24H:D01	BRD-K87782578	AVL-292	OCILY10	trt_cp	10 uM	24 h	3	601	0.7918	0.69755	1	1	1	1	0	BTK inhibitor	BTK|EGFR|ITK|JAK3|YES1	0.5836	0.9828	1.4408
AICHI002_THP1_24H:D01	BRD-K24666289	copanlisib	THP1	trt_cp	10 uM	24 h	3	573	0.7145	0.647007	1	1	1	1	0	PI3K inhibitor	PIK3CA|PIK3CD|PIK3CB|PIK3CG	0.5835	0.9828	1.4406
CPC017_NPC_24H:BRD-K13646352-001-01-2:10	BRD-K13646352	midostaurin	NPC	trt_cp	10 uM	24 h	4	546	0.65	0.602398	0	0	1	1	0	FLT3 inhibitor|KIT inhibitor|PKC inhibitor	FLT3|KIT|CCNB1|FLT1|KDR|PDGFRB|PRKCA|VEGFA|PRKCG	0.5834	0.9828	1.4404
CPC005_VCAP_24H:BRD-K46678324-001-02-9:10	BRD-K46678324	BRD-K46678324	VCAP	trt_cp	10 uM	24 h	5	266	0.18	0.221262	0	0	1	1	0	Rho associated kinase inhibitor	-666	0.5834	0.9828	1.4404
REP.B005_HA1E_24H:A19	BRD-K08109215	I-BET-762	HA1E	trt_cp	2.22 uM	24 h	3	424	0.5811	0.501925	1	1	1	1	0	Bromodomain inhibitor	BRD2|BRD3|BRD4|APOA1	0.5834	0.9828	1.4403
CPC004_HEPG2_6H:BRD-A83326220-001-04-2:10	BRD-A83326220	brazilin	HEPG2	trt_cp	10 uM	6 h	3	273	0.39	0.329947	0	0	1	1	0	Nitric oxide production inhibitor	-666	0.5833	0.9828	1.44
CPC020_A375_6H:BRD-K11801786-003-01-7:10	BRD-K11801786	trimidox	A375	trt_cp	10 uM	6 h	5	313	0.24	0.277146	1	0	1	1	0	Ribonucleoside reductase inhibitor	RRM1	0.5833	0.9828	1.44
CPC016_A549_6H:BRD-K38449220-001-03-8:10	BRD-K38449220	seneciphylline	A549	trt_cp	10 uM	6 h	2	138	0.4	0.237575	0	0	1	1	0	Cytochrome P450 inhibitor	-666	0.5832	0.9828	1.4398
REP.B009_HELA_24H:B21	BRD-K28392481	AZD-4547	HELA	trt_cp	0.25 uM	24 h	2	134	0.3314	0.213088	1	1	1	1	0	FGFR inhibitor	FGF2|FGFR1|FGFR2|FGFR3|FGFR4|IGF1R|KDR	0.5831	0.9828	1.4395
REP.A015_THP1_24H:L03	BRD-K59317601	MLN-0128	THP1	trt_cp	1.11 uM	24 h	2	472	0.5264	0.504034	1	1	1	1	0	MTOR inhibitor	MTOR|PIK3CA|PIK3CD|PIK3CG	0.5829	0.9828	1.4391
LRS001_PHH.MGH_24H:E11	BRD-K19554809	MK-212	PHH	trt_cp	3.33 uM	24 h	3	234	0.48	0.33889	0	0	1	1	0	Serotonin receptor agonist	HTR2C	0.5828	0.9828	1.4389
LJP007_NPC.CAS9_24H:E01	BRD-K43002773	GDC-0068	NPC	trt_cp	10 uM	24 h	3	492	0.7179	0.600959	1	1	1	1	0	AKT inhibitor	AKT1|AKT2|AKT3|CYP3A5|PRKG1	0.5828	0.9828	1.4388
REP.A001_HA1E_24H:H13	BRD-K28143534	cyproheptadine	HA1E	trt_cp	10 uM	24 h	3	170	0.4181	0.269585	1	1	1	1	0	Histamine receptor antagonist	HRH1|HTR2B|ADRA1A|ADRA1B|ADRA1D|CHRM1|CHRM2|CHRM3|HTR2A|HTR2C|HTR6|HTR7	0.5827	0.9828	1.4387
CPC013_HA1E_6H:BRD-K28120222-001-05-0:10	BRD-K28120222	BRD-K28120222	HA1E	trt_cp	10 uM	6 h	3	216	0.37	0.285863	0	0	1	1	0	NFKB inhibitor	IKBKB|RELA	0.5827	0.9828	1.4385
REP.B019_MCF10A_24H:I13	BRD-K48367671	febuxostat	MCF10A	trt_cp	2.22 uM	24 h	2	129	0.317	0.204482	1	1	1	1	0	Xanthine oxidase inhibitor	XDH	0.5826	0.9828	1.4383
CPC011_A375_6H:BRD-K39983086-001-04-6:10	BRD-K39983086	loteprednol	A375	trt_cp	10 uM	6 h	3	148	0.04	0.0778021	1	0	1	1	0	Glucocorticoid receptor agonist|Phospholipase inhibitor	NR3C1	0.5826	0.9828	1.4382
CPC002_VCAP_6H:BRD-K31792052-004-01-9:10	BRD-K31792052	pifithrin	VCAP	trt_cp	10 uM	6 h	3	98	0.14	0.118443	0	0	1	1	0	p53 inhibitor	-666	0.5822	0.9828	1.4374
EMU001_OCILY10_24H:C13	BRD-K70401845	erlotinib	OCILY10	trt_cp	10 uM	24 h	3	229	0.5415	0.35608	1	1	1	1	0	EGFR inhibitor	EGFR|NR1I2	0.5822	0.9828	1.4373
NMH002_NEU_6H:BRD-K43164539-001-09-9:10	BRD-K43164539	cholic-acid	NEU	trt_cp	10 uM	6 h	3	152	0.29	0.212301	0	0	1	1	0	Bile acid	CES1|FECH|PLA2G1B|ADH1C|COX1|COX2|COX3|COX4I1|COX5A|COX5B|COX6A2|COX6B1|COX6C|COX7A1|COX7B|COX7C|COX8A|ESRRG|FABP6|GPBAR1	0.582	0.9828	1.4368
LJP007_MCF10A_24H:O07	BRD-A13021932	BMS-509744	MCF10A	trt_cp	10 uM	24 h	3	413	0.6681	0.531161	1	1	1	1	0	ITK inhibitor	-666	0.582	0.9828	1.4368
REP.B002_HA1E_24H:D06	BRD-K15976406	telbivudine	HA1E	trt_cp	0.01 uM	24 h	3	480	0.7567	0.609415	1	1	1	1	0	DNA inhibitor	TK2	0.582	0.9828	1.4367
CPC006_NCIH2073_6H:BRD-K11853856-003-01-3:10	BRD-K11853856	PJ-34	NCIH2073	trt_cp	10 uM	6 h	2	163	0.12	0.141421	0	0	1	1	0	PARP inhibitor	EEF2|PARP1|PARP15|PARP3	0.5819	0.9828	1.4365
CPC003_HCC515_6H:BRD-A31575449-300-01-4:10	BRD-A31575449	CGP-20712	HCC515	trt_cp	10 uM	6 h	3	341	0.11	0.195841	1	0	1	1	0	Adrenergic receptor antagonist	-666	0.5815	0.9828	1.4357
CPC016_HEPG2_6H:BRD-K77771411-003-03-2:10	BRD-K77771411	moxonidine	HEPG2	trt_cp	10 uM	6 h	2	86	0.17	0.122266	0	0	1	1	0	Imidazoline receptor agonist	NISCH|ADRA2A|ADRA2B|ADRA2C	0.5815	0.9828	1.4357
CPC018_PHH_24H:BRD-K51290057-001-01-0:10	BRD-K51290057	SA-792709	PHH	trt_cp	10 uM	24 h	3	367	0.51	0.43747	0	0	1	1	0	Retinoid receptor agonist	RARA|RARB	0.5815	0.9828	1.4357
LJP008_HEK293_24H:G19	BRD-K03406345	azacitidine	HEK293	trt_cp	10 uM	24 h	2	454	0.766	0.596311	0	0	1	1	0	DNA inhibitor	DNMT1|DNMT3A	0.5813	0.9828	1.435
REP.A025_JURKAT_24H:H02	BRD-K99113996	AZD-2014	JURKAT	trt_cp	3.33 uM	24 h	2	515	0.6035	0.563732	0	0	1	1	0	MTOR inhibitor	MTOR	0.581	0.9828	1.4343
CPC015_PHH_24H:BRD-K70914287-300-01-0:10	BRD-K70914287	BIBX-1382	PHH	trt_cp	10 uM	24 h	2	114	0.23	0.163737	0	0	1	1	0	EGFR inhibitor|Tyrosine kinase inhibitor	EGFR|ERBB2	0.5809	0.9828	1.4342
REP.B013_JURKAT_24H:K01	BRD-K41783120	STA-5326	JURKAT	trt_cp	2.22 uM	24 h	2	300	0.4446	0.369297	0	0	1	1	0	Interleukin inhibitor	IL12A|IL12B|IL12RB1|IL12RB2|IL23A	0.5808	0.9828	1.4339
CPC015_HT29_6H:BRD-A02176148-001-02-2:10	BRD-A02176148	tubaic-acid	HT29	trt_cp	10 uM	6 h	3	72	0.08	0.0767435	1	0	1	1	0	Mitochondrial inhibitor|NADH-ubiquinone oxidoreductase (Complex I) inhibitor	-666	0.5808	0.9828	1.4338
LJP008_SKL_24H:K19	BRD-K88560311	rucaparib	SKL	trt_cp	10 uM	24 h	3	217	0.1705	0.194501	1	0	1	1	0	PARP inhibitor	PARP1|PARP2	0.5806	0.9828	1.4334
CPC010_VCAP_24H:BRD-K67637637-003-07-6:10	BRD-K67637637	olopatadine	VCAP	trt_cp	10 uM	24 h	5	252	0.18	0.215361	0	0	1	1	0	Histamine receptor antagonist	HRH1|S100A1|S100A12|S100A13|S100A2|S100B	0.5806	0.9828	1.4333
PAC002_U2OS_6H:BRD-K50406511-001-04-7:10	BRD-K50406511	hycanthone	U2OS	trt_cp	10 uM	6 h	2	217	0.53	0.342924	0	0	1	1	0	RNA synthesis inhibitor	-666	0.5805	0.9828	1.4332
CPC016_NEU_24H:BRD-K94841585-001-02-8:10	BRD-K94841585	emodic-acid	NEU	trt_cp	10 uM	24 h	3	108	0.19	0.14485	0	0	1	1	0	Laxative	-666	0.5805	0.9828	1.4332
EMU001_K562_24H:M19	BRD-K19540840	saracatinib	K562	trt_cp	10 uM	24 h	2	626	0.829	0.728442	1	1	1	1	0	Src inhibitor	SRC|ABL1|LCK|YES1	0.5803	0.9828	1.4326
LJP008_SHSY5Y_24H:I19	BRD-K52560704	methylstat	SHSY5Y	trt_cp	10 uM	24 h	2	464	0.6961	0.574679	0	0	1	1	0	Histone demethylase inhibitor	-666	0.5803	0.9828	1.4325
PBIOA021_PC3_24H:L05	BRD-A31204924	mitotane	PC3	trt_cp	0.125 uM	24 h	3	140	0.11	0.125485	1	0	1	1	0	Carcinogen	CYP11B1|CYP11A1|CYP3A4|ESR1|FDX1	0.5802	0.9828	1.4324
CPC006_THP1_6H:A13	BRD-K23363278	CYT-997	THP1	trt_cp	1.11 uM	6 h	2	320	0.5176	0.411531	1	1	1	1	0	Tubulin inhibitor	TUBB	0.5801	0.9828	1.4322
CRCGN015_HEPG2_48H:BRD-K09631521:98.8805	BRD-K09631521	thiotepa	HEPG2	trt_cp	100 uM	48 h	3	198	0.53	0.327568	1	1	1	1	0	Cytochrome P450 inhibitor	CYP2B6|CYP3A4	0.58	0.9828	1.4319
PBIOA019_HA1E_24H:O02	BRD-K60230970	MG-132	HA1E	trt_cp	10 uM	24 h	2	649	0.71	0.686408	0	0	1	1	0	Proteasome inhibitor	PSMB1	0.58	0.9828	1.4318
REP.B013_HA1E_24H:H17	BRD-K40738845	BMS-777607	HA1E	trt_cp	0.03 uM	24 h	2	594	0.7661	0.682129	0	0	1	1	0	AXL kinase inhibitor|FLT3 inhibitor|HGF receptor inhibitor|Macrophage inhibitor|MET inhibitor|Tyrosine kinase inhibitor	MET|AXL|MERTK|MST1R|TYRO3|FLT3	0.5798	0.9828	1.4313
LJP007_HEK293_24H:I13	BRD-K71035033	masitinib	HEK293	trt_cp	10 uM	24 h	2	83	0.1321	0.105882	1	1	1	1	0	KIT inhibitor|PDGFR inhibitor|Src inhibitor	KIT|FGFR3|LYN|PDGFRB|PDGFRA	0.5796	0.9828	1.4308
REP.B024_HEK293_24H:A17	BRD-A73556557	tagatose	HEK293	trt_cp	0.03 uM	24 h	2	91	0.1572	0.120942	0	0	1	1	0	Phospholipase inhibitor	PYGL	0.5793	0.9828	1.4303
REP.B024_MCF10A_24H:O04	BRD-K60230970	MG-132	MCF10A	trt_cp	20 uM	24 h	2	675	0.7952	0.740834	0	0	1	1	0	Proteasome inhibitor	PSMB1	0.5793	0.9828	1.4302
CVD001_HEPG2_24H:BRD-K74305673-001-01-3:10	BRD-K74305673	BRD-K74305673	HEPG2	trt_cp	10 uM	24 h	3	520	0.8	0.652195	0	0	1	1	0	IKK inhibitor|NFKB inhibitor	-666	0.5793	0.9828	1.4301
CPC016_HEPG2_6H:BRD-K31633810-003-01-0:10	BRD-K31633810	DAU-5884	HEPG2	trt_cp	10 uM	6 h	3	418	0.6	0.506401	0	0	1	1	0	Acetylcholine receptor antagonist	CHRM3|CHRM1	0.5793	0.9828	1.4301
CPC011_PC3_24H:BRD-K85503079-003-08-1:10	BRD-K85503079	perospirone	PC3	trt_cp	10 uM	24 h	4	173	0.05	0.0940456	1	0	1	1	0	Dopamine receptor antagonist|Serotonin receptor antagonist	DRD2|HTR2A|HTR2C|DRD3|DRD4	0.5793	0.9828	1.4301
REP.A015_YAPC_24H:J24	BRD-K59037100	oxybenzone	YAPC	trt_cp	0.04 uM	24 h	3	689	0.2353	0.407147	0	0	1	1	0	Lipase inhibitor	LIPE	0.5793	0.9828	1.4301
LJP009_SHSY5Y_24H:I14	BRD-K55187425	rigosertib	SHSY5Y	trt_cp	3.33 uM	24 h	3	344	0.6332	0.471933	0	0	1	1	0	Cell cycle inhibitor|PLK inhibitor	PLK1|MCL1	0.5792	0.9826	1.43
REP.B012_HELA_24H:I05	BRD-K01824921	DPCPX	HELA	trt_cp	0.03 uM	24 h	2	83	0.3559	0.173794	0	0	1	1	0	Adenosine receptor antagonist	ADORA1|CFTR|ADORA2A|ADORA2B|ADORA3	0.5792	0.9824	1.4298
CPC011_HT29_6H:BRD-K13664374-001-04-3:10	BRD-K13664374	dichloroacetic-acid	HT29	trt_cp	10 uM	6 h	4	271	0.32	0.297776	1	0	1	1	0	PDK inhibitor	-666	0.5791	0.9822	1.4296
NMH002_NEU_24H:BRD-K00184207-001-04-0:10	BRD-K00184207	GR-206	NEU	trt_cp	10 uM	24 h	3	85	0.15	0.114179	0	0	1	1	0	Aryl hydrocarbon receptor ligand	-666	0.5791	0.9822	1.4296
LJP008_THP1_24H:G01	BRD-K13094524	PFI-1	THP1	trt_cp	10 uM	24 h	3	677	0.837	0.76118	1	1	1	1	0	Bromodomain inhibitor	BRD4	0.5791	0.9821	1.4296
MOAR003_PC3_24H:L16	BRD-K43471985	OTX-015	PC3	trt_cp	10 uM	24 h	2	513	0.8024	0.648761	1	1	1	1	0	Bromodomain inhibitor	BRD2|BRD3|BRD4|SELE|VCAM1	0.5789	0.9776	1.4292
LJP001_MDAMB231_24H:BRD-K53561341-001-03-4:10	BRD-K53561341	KIN-001-220	MDAMB231	trt_cp	10 uM	24 h	4	161	0.34	0.236583	1	1	1	1	0	Aurora kinase inhibitor	-666	0.5788	0.9735	1.429
ABY001_NCIH596_XH:BRD-K70511574:10:24	BRD-K70511574	HMN-214	NCIH596	trt_cp	10 uM	24 h	3	243	0.35	0.294895	1	1	1	1	0	PLK inhibitor	FLT3|KDR|KIT|FLT4|PDGFRB|CSF1R|FLT1|RET|FGFR1|PDGFRA	0.5786	0.9694	1.4284
EMU001_OCILY10_24H:J07	BRD-K44844162	taselisib	OCILY10	trt_cp	10 uM	24 h	3	567	0.7397	0.654862	1	1	1	1	0	PI3K inhibitor	PIK3CA|PIK3CB|PIK3CD|PIK3CG	0.5786	0.9694	1.4284
REP.A010_HELA_24H:G05	BRD-A13133631	BRD-A13133631	HELA	trt_cp	0.125 uM	24 h	3	238	0.5543	0.367275	0	0	1	1	0	Glucocorticoid receptor agonist	NR3C1	0.5784	0.9694	1.4279
AICHI001_OCILY10_24H:A07	BRD-K52911425	GDC-0941	OCILY10	trt_cp	10 uM	24 h	2	542	0.7839	0.659114	0	0	1	1	0	PI3K inhibitor	PIK3CG|PIK3CA|PIK3CB|PIK3CD	0.5783	0.9694	1.4278
AICHI002_TMD8_4H:D01	BRD-K24666289	copanlisib	TMD8	trt_cp	10 uM	4 h	3	269	0.45	0.351814	1	1	1	1	0	PI3K inhibitor	PIK3CA|PIK3CD|PIK3CB|PIK3CG	0.5781	0.9694	1.4273
CPC011_A375_6H:BRD-K75958195-050-04-8:10	BRD-K75958195	pizotifen	A375	trt_cp	10 uM	6 h	3	551	0.4	0.474719	0	0	1	1	0	Serotonin receptor antagonist	HTR2A|HTR1A|HTR2C	0.5781	0.9694	1.4272
REP.A025_A549_24H:K02	BRD-K76210423	resiquimod	A549	trt_cp	3.33 uM	24 h	2	259	0.1852	0.221463	0	0	1	1	0	TLR agonist	TLR7|TLR8	0.578	0.9694	1.4268
EMU001_NALM6_24H:B07	BRD-K54606188	BRD-K54606188	NALM6	trt_cp	10 uM	24 h	3	717	0.8662	0.796892	1	1	1	1	0	Bromodomain inhibitor	-666	0.5779	0.9694	1.4268
LJP007_HEPG2_24H:D01	BRD-K80700417	SGI-1776	HEPG2	trt_cp	10 uM	24 h	2	212	0.5047	0.330762	1	1	1	1	0	PIM inhibitor	PIM1|FLT3|PIM2|PIM3	0.5779	0.9694	1.4267
CPC004_PC3_24H:BRD-A41519720-001-03-0:10	BRD-A41519720	ezetimibe	PC3	trt_cp	10 uM	24 h	5	653	0.36	0.490273	0	0	1	1	0	Cholesterol inhibitor|Niemann-Pick C1-like 1 protein antagonist	NPC1L1|ANPEP|SOAT1	0.5778	0.9694	1.4265
REP.A026_MCF10A_24H:D18	BRD-K88510285	bortezomib	MCF10A	trt_cp	0.04 uM	24 h	3	566	0.6717	0.623486	1	1	1	1	0	NFKB inhibitor|Proteasome inhibitor	PSMB5|PSMB1|PSMB2|CASP3|CYP2C19|NFKB1|PSMA1|PSMA2|PSMA3|PSMA4|PSMA5|PSMA6|PSMA7|PSMA8|PSMB10|PSMB11|PSMB3|PSMB4|PSMB6|PSMB7|PSMB8|PSMB9|PSMD1|PSMD2|RELA	0.5776	0.9694	1.426
REP.A026_YAPC_24H:D17	BRD-K88510285	bortezomib	YAPC	trt_cp	0.125 uM	24 h	2	564	0.7591	0.661637	0	0	1	1	0	NFKB inhibitor|Proteasome inhibitor	PSMB5|PSMB1|PSMB2|CASP3|CYP2C19|NFKB1|PSMA1|PSMA2|PSMA3|PSMA4|PSMA5|PSMA6|PSMA7|PSMA8|PSMB10|PSMB11|PSMB3|PSMB4|PSMB6|PSMB7|PSMB8|PSMB9|PSMD1|PSMD2|RELA	0.5775	0.9694	1.4258
CPC006_MCF7_6H:BRD-K61662457-001-02-2:20	BRD-K61662457	CAY-10594	MCF7	trt_cp	20 uM	6 h	5	367	0.5	0.43316	1	1	1	1	0	Phospholipase inhibitor	PLD2	0.5775	0.9694	1.4257
REP.B024_MCF10A_24H:H05	BRD-A75726477	clenbuterol	MCF10A	trt_cp	0.03 uM	24 h	2	127	0.1416	0.135601	1	1	1	1	0	Adrenergic receptor agonist	ADRB2|ADRB1|ADRB3|NGF|TNF	0.5774	0.9694	1.4255
REP.A015_HT29_24H:P13	BRD-K61397605	romidepsin	HT29	trt_cp	10 uM	24 h	3	797	0.8675	0.840803	1	1	1	1	0	HDAC inhibitor	HDAC1|HDAC2|CYP2B6|CYP2C19|CYP3A5|HDAC3|HDAC4|HDAC5|HDAC6|HDAC7|HDAC8|HDAC9	0.5774	0.9694	1.4254
CPC005_VCAP_24H:BRD-A65767837-001-03-6:10	BRD-A65767837	hydrocortisone-acetate	VCAP	trt_cp	10 uM	24 h	4	399	0.35	0.377878	0	0	1	1	0	Corticosteroid agonist|Glucocorticoid receptor agonist	NR3C1|NR3C2	0.5774	0.9694	1.4254
REP.A009_THP1_24H:D14	BRD-K28965160	BVD-523	THP1	trt_cp	3.33 uM	24 h	2	385	0.6988	0.52449	1	1	1	1	0	MAP kinase inhibitor	-666	0.5773	0.9694	1.4253
CPC015_HEPG2_6H:BRD-K68867920-001-05-2:10	BRD-K68867920	quetiapine	HEPG2	trt_cp	10 uM	6 h	2	295	0.36	0.329528	0	0	1	1	0	Dopamine receptor antagonist|Serotonin receptor antagonist	DRD2|HTR1A|HTR2A|DRD1|HRH1|HTR1D|HTR1E|ADRA1A|ADRA1B|ADRA1D|ADRA2A|ADRA2B|ADRA2C|CHRM1|CHRM2|CHRM3|CHRM4|CHRM5|DRD3|DRD4|DRD5|HTR1B|HTR1F|HTR2C|HTR3A|HTR6|HTR7|SLC6A2	0.5771	0.9694	1.4248
REP.B019_HT29_24H:A07	BRD-K44844162	taselisib	HT29	trt_cp	2.22 uM	24 h	2	642	0.8325	0.739248	1	1	1	1	0	PI3K inhibitor	PIK3CA|PIK3CB|PIK3CD|PIK3CG	0.577	0.9694	1.4244
CPC014_NEU_24H:BRD-K56064827-001-05-4:10	BRD-K56064827	EI-273	NEU	trt_cp	10 uM	24 h	2	119	0.03	0.0604178	0	0	1	1	0	PKC inhibitor	PRKCA|PRKCG	0.5769	0.9694	1.4243
CPC011_A375_6H:BRD-K20168484-001-05-0:10	BRD-K20168484	BRD-K20168484	A375	trt_cp	10 uM	6 h	3	444	0.19	0.293697	1	0	1	1	0	Lipoxygenase inhibitor	-666	0.5769	0.9694	1.4242
REP.B024_HT29_24H:N01	BRD-K78431006	crizotinib	HT29	trt_cp	2.22 uM	24 h	2	284	0.3494	0.318531	0	0	1	1	0	ALK inhibitor	ALK|MET|CYP2B6|CYP3A5|MST1R|ROS1	0.5767	0.9694	1.4239
AICHI001_OCILY10_24H:D19	BRD-K16761703	sotrastaurin	OCILY10	trt_cp	10 uM	24 h	2	396	0.7548	0.552833	0	0	1	1	0	PKC inhibitor	PRKCA|PRKCB|PRKCQ|PRKCD|PRKCE|PRKCH	0.5767	0.9694	1.4238
CPC006_A549_6H:BRD-K61662457-001-02-2:20	BRD-K61662457	CAY-10594	A549	trt_cp	20 uM	6 h	4	265	0.37	0.316632	1	1	1	1	0	Phospholipase inhibitor	PLD2	0.5767	0.9694	1.4237
REP.B007_HT29_24H:H11	BRD-A51382177	fosinopril	HT29	trt_cp	0.03 uM	24 h	2	557	0.4435	0.50258	0	0	1	1	0	ACE inhibitor	ACE|ABCG2	0.5765	0.9694	1.4233
CPC004_HA1E_6H:BRD-A55416093-001-03-1:10	BRD-A55416093	colforsin	HA1E	trt_cp	10 uM	6 h	3	243	0.51	0.355974	1	1	1	1	0	Adenylyl cyclase activator	ADCY2|ADCY5	0.5765	0.9694	1.4232
CPC015_HEPG2_6H:BRD-K95885906-001-01-8:10	BRD-K95885906	quercetagetin	HEPG2	trt_cp	10 uM	6 h	2	177	0.07	0.112555	0	0	1	1	0	PIM inhibitor	PIM1	0.5763	0.969	1.4226
MUC.CP008_P1A82_24H:E13	BRD-K20285085	fostamatinib	P1A82	trt_cp	10 uM	24 h	3	354	0.51	0.429652	1	1	1	1	0	Syk inhibitor	-666	0.5762	0.9688	1.4226
CPC015_PHH_24H:BRD-A01346607-001-03-4:10	BRD-A01346607	flumetasone	PHH	trt_cp	10 uM	24 h	2	63	0.12	0.0879208	0	0	1	1	0	Glucocorticoid receptor agonist	NR3C1|PLA2G1B	0.5762	0.9688	1.4225
REP.A006_YAPC_24H:E24	BRD-K20008181	LCQ-908	YAPC	trt_cp	0.04 uM	24 h	3	260	0.4722	0.354307	0	0	1	1	0	Diacylglycerol O acyltransferase inhibitor	DGAT1	0.5761	0.9677	1.4223
CPC006_THP1_6H:P09	BRD-K28907958	CD-437	THP1	trt_cp	12 uM	6 h	2	354	0.4018	0.381362	0	0	1	1	0	Retinoid receptor agonist	RARG	0.5759	0.964	1.4219
CPC002_VCAP_24H:BRD-K12079898-001-01-8:10	BRD-K12079898	PD-160170	VCAP	trt_cp	10 uM	24 h	3	345	0.65	0.478847	1	1	1	1	0	Neuropeptide receptor antagonist	NPY1R	0.5759	0.9616	1.4218
CPC006_THP1_6H:O12	BRD-K59962020	CHEMBL-374350	THP1	trt_cp	10 uM	6 h	2	65	0.1503	0.0999463	1	1	1	1	0	NFKB inhibitor	-666	0.5759	0.9605	1.4217
CPC006_NOMO1_6H:BRD-K92301463-001-03-0:10	BRD-K92301463	BRD-K92301463	NOMO1	trt_cp	10 uM	6 h	2	189	0.56	0.328969	1	1	1	1	0	Prostanoid receptor agonist	-666	0.5759	0.9602	1.4217
CPC020_MCF7_6H:BRD-K35458079-001-19-0:10	BRD-K35458079	edaravone	MCF7	trt_cp	10 uM	6 h	4	312	0.29	0.304163	1	0	1	1	0	Nootropic agent	BCL2	0.5758	0.9554	1.4215
EMU001_THP1_6H:M19	BRD-K19540840	saracatinib	THP1	trt_cp	10 uM	6 h	3	285	0.5048	0.383542	0	0	1	1	0	Src inhibitor	SRC|ABL1|LCK|YES1	0.5758	0.955	1.4214
MOAR018_HAP1.TP53_24H:N21	BRD-K88510285	bortezomib	HAP1	trt_cp	3.33 uM	24 h	3	763	0.8508	0.814717	1	1	1	1	0	NFKB inhibitor|Proteasome inhibitor	PSMB5|PSMB1|PSMB2|CASP3|CYP2C19|NFKB1|PSMA1|PSMA2|PSMA3|PSMA4|PSMA5|PSMA6|PSMA7|PSMA8|PSMB10|PSMB11|PSMB3|PSMB4|PSMB6|PSMB7|PSMB8|PSMB9|PSMD1|PSMD2|RELA	0.5758	0.9549	1.4214
CRCGN017_MCF10A.TP53.M_24H:BRD-A58955223:97.8479	BRD-A58955223	sulforaphane	MCF10A	trt_cp	100 uM	24 h	3	783	0.85	0.824937	1	1	1	1	0	Carcinogen|Aryl hydrocarbon receptor antagonist	NFE2L2	0.5755	0.9503	1.4209
EMU001_OCILY10_24H:B14	BRD-K98795921	SB-2343	OCILY10	trt_cp	2.5 uM	24 h	3	693	0.8525	0.777221	0	0	1	1	0	MTOR inhibitor|PI3K inhibitor	MTOR|PIK3CA|PIK3CB|PIK3CD|PIK3CG	0.5755	0.9502	1.4208
REP.A023_HT29_24H:E19	BRD-K69116396	sertindole	HT29	trt_cp	10 uM	24 h	3	486	0.7281	0.601512	1	1	1	1	0	Dopamine receptor antagonist|Serotonin receptor antagonist	DRD2|HTR2A|HTR2C|ADRA1A|ADRA1B|ADRA1D|DRD3|DRD4|HRH1|HTR1A|HTR1B|HTR1D|HTR1E|HTR1F|HTR6|KCNH2	0.5755	0.9497	1.4207
MOAR004_PC3_24H:D13	BRD-K71164191	KD-023	PC3	trt_cp	10 uM	24 h	3	246	0.4	0.317196	1	1	1	1	0	ACAT inhibitor	ACACA|ACACB|CHAT	0.5754	0.9492	1.4206
REP.A013_HELA_24H:J01	BRD-K41213548	KW-2478	HELA	trt_cp	10 uM	24 h	3	576	0.7751	0.675648	0	0	1	1	0	HSP inhibitor	-666	0.5754	0.9489	1.4205
REP.A027_THP1_24H:M13	BRD-K91544578	nikethamide	THP1	trt_cp	10 uM	24 h	2	570	0.1739	0.318359	0	0	1	1	0	Immunostimulant	-666	0.5754	0.9489	1.4204
LJP006_HME1_24H:M13	BRD-K63068307	ZSTK-474	HME1	trt_cp	10 uM	24 h	2	208	0.6669	0.376611	1	1	1	1	0	PI3K inhibitor	PIK3CG|PIK3CA|PIK3CB|PIK3CD	0.5753	0.9489	1.4202
CPC003_HA1E_6H:BRD-K00312224-001-03-8:10	BRD-K00312224	PPT	HA1E	trt_cp	10 uM	6 h	2	218	0.53	0.343714	0	0	1	1	0	Estrogen receptor agonist	ESR1	0.5753	0.9489	1.4202
CPC015_NPC_24H:BRD-A68930007-001-03-1:10	BRD-A68930007	ouabain	NPC	trt_cp	10 uM	24 h	3	688	0.72	0.71169	0	0	1	1	0	Na/K-ATPase inhibitor	ATP1A1|ATP1A2|ATP1A3|ATP1A4|ATP1B1|ATP1B2|ATP1B3|ATP1B4|FXYD2	0.5752	0.9489	1.42
CPC016_NPC_24H:BRD-K04111260-001-05-0:10	BRD-K04111260	raclopride	NPC	trt_cp	10 uM	24 h	4	212	0.14	0.174206	0	0	1	1	0	Dopamine receptor antagonist	DRD2|DRD3|HTR1A	0.5751	0.9489	1.4197
REP.A019_JURKAT_24H:D19	BRD-K45746021	CC-401	JURKAT	trt_cp	10 uM	24 h	3	200	0.142	0.170408	0	0	1	1	0	JNK inhibitor	MAPK8	0.5749	0.9489	1.4193
EMU001_HBL1_24H:N13	BRD-K98548675	parthenolide	HBL1	trt_cp	10 uM	24 h	3	584	0.7907	0.687136	1	1	1	1	0	NFKB inhibitor	-666	0.5748	0.9489	1.4189
LJP008_NPC.CAS9_24H:E13	BRD-K54606188	BRD-K54606188	NPC	trt_cp	10 uM	24 h	3	506	0.7576	0.626074	1	1	1	1	0	Bromodomain inhibitor	-666	0.5747	0.9489	1.4188
LJP008_HELA_24H:O07	BRD-K42436189	AZ-20	HELA	trt_cp	10 uM	24 h	3	353	0.6356	0.478972	1	1	1	1	0	ATR kinase inhibitor	ATR|MTOR	0.5746	0.9489	1.4186
CVD001_PHH_24H:BRD-K67860401-001-02-3:9.99	BRD-K67860401	AR-A014418	PHH	trt_cp	10 uM	24 h	3	173	0.31	0.234172	0	0	1	1	0	GSK inhibitor	GSK3B	0.5746	0.9489	1.4186
REP.A014_HA1E_24H:P03	BRD-K41170226	BRD-K41170226	HA1E	trt_cp	1.11 uM	24 h	3	399	0.5349	0.467147	1	1	1	1	0	G protein-coupled receptor agonist|Biliverdin reductase A activator	GPBAR1|EFL1|FPR1	0.5744	0.9489	1.4181
CPC006_NCIH596_6H:BRD-K09499853-305-01-1:10	BRD-K09499853	KU-0060648	NCIH596	trt_cp	10 uM	6 h	2	343	0.61	0.462533	0	0	1	1	0	DNA inhibitor|PI3K inhibitor	PIK3CA|PIK3CB|PIK3CD|PRKDC	0.5744	0.9489	1.418
CPC014_HEPG2_6H:BRD-U08759356-000-01-6:10	BRD-U08759356	BRD-U08759356	HEPG2	trt_cp	10 uM	6 h	2	264	0.57	0.392256	1	1	1	1	0	EGFR inhibitor	-666	0.5742	0.9489	1.4176
REP.A012_THP1_24H:P19	BRD-K03449891	foretinib	THP1	trt_cp	10 uM	24 h	3	513	0.6955	0.604001	1	1	1	1	0	VEGFR inhibitor	KDR|MET|AXL|FLT3|KIT|MST1R|TEK|FLT1|FLT4	0.5742	0.9489	1.4176
CPC002_PC3_24H:BRD-K85871428-001-01-9:10	BRD-K85871428	SC-68376	PC3	trt_cp	10 uM	24 h	5	175	0.14	0.158275	1	0	1	1	0	P38 MAPK inhibitor	MAPK14	0.5742	0.9489	1.4175
LRS001_PHH.MGH_24H:E02	BRD-K24681473	YM-155	PHH	trt_cp	3.33 uM	24 h	3	271	0.67	0.430876	1	1	1	1	0	Survivin inhibitor	BIRC5	0.574	0.9487	1.417
CPC005_HCC515_6H:BRD-A10903566-003-02-8:10	BRD-A10903566	imiloxan	HCC515	trt_cp	10 uM	6 h	2	69	0.07	0.0702755	1	0	1	1	0	Adrenergic receptor antagonist	ADRA2B|ADRA2A	0.5738	0.9483	1.4165
CPC015_HEPG2_6H:BRD-A06352418-001-15-0:10	BRD-A06352418	terfenadine	HEPG2	trt_cp	10 uM	6 h	2	248	0.49	0.352496	0	0	1	1	0	Histamine receptor antagonist	HRH1|KCNH2|CHRM1|CHRM2|CHRM3|CHRM4|CHRM5|KCNH1	0.5737	0.9483	1.4163
AICHI002_THP1_24H:N01	BRD-K07955840	PF-05212384	THP1	trt_cp	10 uM	24 h	3	595	0.791	0.693709	0	0	1	1	0	MTOR inhibitor|PI3K inhibitor	MTOR|PIK3CA|PIK3CG	0.5737	0.9483	1.4162
REP.B013_JURKAT_24H:J01	BRD-K41213548	KW-2478	JURKAT	trt_cp	2.22 uM	24 h	2	475	0.7386	0.598938	0	0	1	1	0	HSP inhibitor	-666	0.5736	0.9483	1.4162
AICHI002_MINO_24H:A20	BRD-K12502280	TG-101348	MINO	trt_cp	2.5 uM	24 h	3	718	0.76	0.746964	1	1	1	1	0	JAK inhibitor|FLT3 inhibitor	JAK2|FLT3|RET|BRD4|JAK1|JAK3|TYK2	0.5734	0.9478	1.4157
CPC016_A549_6H:BRD-K12079898-001-01-8:10	BRD-K12079898	PD-160170	A549	trt_cp	10 uM	6 h	2	330	0.33	0.333691	0	0	1	1	0	Neuropeptide receptor antagonist	NPY1R	0.5733	0.9471	1.4155
ERG021_VCAP_24H:BRD-K12502280:1.11	BRD-K12502280	TG-101348	VCAP	trt_cp	1.11 uM	24 h	2	584	0.81	0.695472	1	1	1	1	0	JAK inhibitor|FLT3 inhibitor	JAK2|FLT3|RET|BRD4|JAK1|JAK3|TYK2	0.5732	0.9452	1.4152
REP.A014_YAPC_24H:L05	BRD-K59325863	delanzomib	YAPC	trt_cp	0.125 uM	24 h	2	618	0.7378	0.682801	1	1	1	1	0	Proteasome inhibitor	CMA1|CTSG|CYP3A4|ELANE	0.5731	0.9345	1.4149
CPC013_SKB_24H:BRD-K51967704-001-01-0:10	BRD-K51967704	BIIB-021	SKB	trt_cp	10 uM	24 h	4	487	0.41	0.451842	0	0	1	1	0	HSP inhibitor	AOX1|HSP90AA1	0.5731	0.9315	1.4149
REP.A018_MCF10A_24H:A14	BRD-K62196610	AVN-944	MCF10A	trt_cp	3.33 uM	24 h	2	375	0.5441	0.456757	0	0	1	1	0	Inosine monophosphate dehydrogenase inhibitor	IMPDH2|IMPDH1	0.5731	0.9293	1.4148
CPC004_HA1E_24H:BRD-K96263742-001-02-3:10	BRD-K96263742	GW-7647	HA1E	trt_cp	10 uM	24 h	3	107	0.27	0.171872	1	0	1	1	0	PPAR receptor agonist	PPARA	0.5731	0.9292	1.4148
AICHI002_BJAB_24H:F01	BRD-K01436366	XMD-1150	BJAB	trt_cp	10 uM	24 h	3	465	0.73	0.58914	1	1	1	1	0	LRRK inhibitor	LRRK2	0.5729	0.9261	1.4142
REP.B026_JURKAT_24H:E23	BRD-K89348303	ramipril	JURKAT	trt_cp	0.03 uM	24 h	2	128	0.069	0.0950299	0	0	1	1	0	ACE inhibitor	ACE	0.5726	0.9261	1.4137
CPC006_THP1_6H:A19	BRD-K09499853	KU-0060648	THP1	trt_cp	10 uM	6 h	2	321	0.4854	0.399147	1	1	1	1	0	DNA inhibitor|PI3K inhibitor	PIK3CA|PIK3CB|PIK3CD|PRKDC	0.5721	0.9253	1.4123
CPC016_ASC_24H:BRD-K81729199-001-01-0:10	BRD-K81729199	AQ-RA741	ASC	trt_cp	10 uM	24 h	3	122	0.3	0.193451	1	0	1	1	0	Acetylcholine receptor antagonist	CHRM2	0.572	0.9253	1.4122
REP.B007_PC3_24H:B24	BRD-K43586850	lacidipine	PC3	trt_cp	0.01 uM	24 h	2	166	0.2539	0.207595	1	1	1	1	0	Calcium channel blocker	CACNA1C	0.572	0.9253	1.4121
CPC015_MCF7_6H:K14	BRD-K45861246	azaperone	MCF7	trt_cp	10 uM	6 h	5	379	0.399	0.393221	0	0	1	1	0	Dopamine receptor antagonist	DRD2|DRD3	0.5719	0.9253	1.4119
REP.A025_HA1E_24H:G10	BRD-K73815512	HC-030031	HA1E	trt_cp	0.37 uM	24 h	3	89	0.2095	0.138076	1	0	1	1	0	TRPA1 channel blocker	TRPA1	0.5718	0.9253	1.4117
CPC006_NCIH596_6H:BRD-K89732114-001-05-9:10	BRD-K89732114	trifluoperazine	NCIH596	trt_cp	10 uM	6 h	2	310	0.1	0.178037	1	0	1	1	0	Dopamine receptor antagonist	DRD2|ABCG2|CAMK2A|SCN4A|SCN9A|ADRA1A|CALM1|CALY|DRD4|HRH1|HTR2A|HTR2C|S100A4|TNNC1	0.5718	0.9253	1.4116
CPC006_HT29_6H:G09	BRD-K12502280	TG-101348	HT29	trt_cp	12 uM	6 h	5	443	0.6595	0.546563	1	1	1	1	0	JAK inhibitor|FLT3 inhibitor	JAK2|FLT3|RET|BRD4|JAK1|JAK3|TYK2	0.5717	0.9253	1.4114
CPC014_VCAP_24H:BRD-K77008974-001-01-6:10	BRD-K77008974	WYE-354	VCAP	trt_cp	10 uM	24 h	5	268	0.46	0.35504	0	0	1	1	0	MTOR inhibitor	MTOR	0.5717	0.9253	1.4114
LJP007_ASC.C_24H:F13	BRD-K28392481	AZD-4547	ASC	trt_cp	10 uM	24 h	3	309	0.5373	0.41202	1	1	1	1	0	FGFR inhibitor	FGF2|FGFR1|FGFR2|FGFR3|FGFR4|IGF1R|KDR	0.5714	0.9253	1.4107
CPC013_NPC_24H:BRD-K16621777-001-01-9:10	BRD-K16621777	enobosarm	NPC	trt_cp	10 uM	24 h	3	112	0.16	0.135363	0	0	1	1	0	Androgen receptor antagonist	AR	0.5713	0.9253	1.4105
CPC018_PHH_24H:BRD-K08619838-300-03-2:10	BRD-K08619838	tremorine	PHH	trt_cp	10 uM	24 h	3	107	0.17	0.136379	0	0	1	1	0	Acetylcholine receptor agonist	-666	0.5711	0.9253	1.41
CPC003_HCC515_24H:BRD-K61177364-003-01-1:10	BRD-K61177364	NBI-27914	HCC515	trt_cp	10 uM	24 h	3	131	0.2	0.163675	1	0	1	1	0	CRF receptor antagonist	CRHR1	0.5711	0.9253	1.4099
REP.A012_HA1E_24H:J01	BRD-K02079473	oxatomide	HA1E	trt_cp	10 uM	24 h	3	274	0.4437	0.352574	1	0	1	1	0	Histamine receptor antagonist	HRH1	0.5711	0.9253	1.4098
PBIOA020_HA1E_24H:H01	BRD-K37865504	LY-2183240	HA1E	trt_cp	10 uM	24 h	3	547	0.72	0.634586	1	1	1	1	0	FAAH inhibitor	FAAH	0.571	0.9253	1.4098
REP.A008_YAPC_24H:O13	BRD-K89561498	SN-38	YAPC	trt_cp	10 uM	24 h	3	719	0.7752	0.754922	0	0	1	1	0	Topoisomerase inhibitor	TOP1	0.5708	0.9253	1.4093
LJP005_HS578T_3H:D10	BRD-K63923597	barasertib-HQPA	HS578T	trt_cp	0.37 uM	3 h	2	351	0.2193	0.280546	1	1	1	1	0	Aurora kinase inhibitor	AURKB|AURKC|AURKA	0.5708	0.9253	1.4091
CPC014_HEPG2_6H:BRD-A77577770-001-03-4:10	BRD-A77577770	BRD-A77577770	HEPG2	trt_cp	10 uM	6 h	3	127	0.17	0.148579	1	0	1	1	0	Protein kinase inhibitor	-666	0.5707	0.9253	1.409
CPC002_PC3_6H:BRD-A36267905-003-12-7:10	BRD-A36267905	buphenine	PC3	trt_cp	10 uM	6 h	5	354	0.25	0.300817	0	0	1	1	0	Adrenergic receptor agonist	ADRB2	0.5707	0.9253	1.4088
REP.A013_MCF7_24H:O19	BRD-K44309363	dexniguldipine	MCF7	trt_cp	10 uM	24 h	3	407	0.6708	0.528353	1	1	1	1	0	Calmodulin inhibitor	CALM1|PRKCA|ADORA3	0.5706	0.9253	1.4088
AICHI001_TMD8_24H:E19	BRD-K53581288	baricitinib	TMD8	trt_cp	10 uM	24 h	3	479	0.71	0.589695	1	1	1	1	0	JAK inhibitor	JAK1|JAK2	0.5706	0.9253	1.4087
REP.A006_YAPC_24H:I13	BRD-K21680192	mitoxantrone	YAPC	trt_cp	10 uM	24 h	2	716	0.6815	0.70635	0	0	1	1	0	Topoisomerase inhibitor	TOP2A|PIM1	0.5705	0.9253	1.4084
CPC001_PC3_24H:J02	BRD-K14282469	LY-165163	PC3	trt_cp	10 uM	24 h	5	248	0.202	0.226325	1	1	1	1	0	Serotonin receptor antagonist	HTR1A|HTR1D	0.5704	0.9253	1.4083
CPC014_ASC_24H:BRD-K13514097-001-01-2:10	BRD-K13514097	everolimus	ASC	trt_cp	10 uM	24 h	3	466	0.47	0.47323	0	0	1	1	0	MTOR inhibitor	MTOR|CYP3A5|FKBP1A	0.5704	0.9253	1.4083
LJP002_HS578T_6H:BRD-K83972459-001-02-7:10	BRD-K83972459	JWE-035	HS578T	trt_cp	10 uM	6 h	3	210	0.14	0.173382	0	0	1	1	0	Aurora kinase inhibitor	AURKA	0.5704	0.9253	1.4082
CPC011_VCAP_24H:BRD-K84036904-001-05-4:10	BRD-K84036904	testosterone	VCAP	trt_cp	10 uM	24 h	5	539	0.72	0.629928	1	1	1	1	0	Aromatase inhibitor	-666	0.5704	0.9253	1.4082
CPC004_HEPG2_6H:BRD-K02581333-001-01-8:10	BRD-K02581333	BRD-K02581333	HEPG2	trt_cp	10 uM	6 h	2	127	0.12	0.124831	0	0	1	1	0	Tyrosine phosphatase inhibitor	-666	0.5703	0.9246	1.4079
NMH002_NPC_24H:BRD-K52696183-003-01-0:10	BRD-K52696183	desmethylclomipramine	NPC	trt_cp	10 uM	24 h	3	508	0.71	0.607284	0	0	1	1	0	Selective serotonin reuptake inhibitor (SSRI)	-666	0.5702	0.9242	1.4078
REP.B016_THP1_24H:J21	BRD-K54416256	methimazole	THP1	trt_cp	0.25 uM	24 h	2	54	0.1766	0.0987467	1	1	1	1	0	Antithyroid agent	TPO	0.5702	0.9238	1.4077
CPC016_ASC_24H:BRD-K81709173-001-03-8:10	BRD-K81709173	halcinonide	ASC	trt_cp	10 uM	24 h	3	191	0.28	0.233844	1	0	1	1	0	Glucocorticoid receptor agonist	NR3C1	0.5701	0.9221	1.4074
CPC018_SKB_24H:BRD-A34255068-001-16-2:10	BRD-A34255068	rolipram	SKB	trt_cp	10 uM	24 h	3	294	0.23	0.262947	0	0	1	1	0	Phosphodiesterase inhibitor	PDE4A|PDE4B|PDE4D|PDE4C	0.57	0.9139	1.4073
REP.A009_YAPC_24H:F17	BRD-A29854054	lorglumide	YAPC	trt_cp	0.125 uM	24 h	2	809	0.7697	0.797931	0	0	1	1	0	CCK receptor antagonist	CCKAR|CCKBR	0.57	0.9106	1.4072
CPC005_PC3_24H:BRD-K37447567-004-05-3:10	BRD-K37447567	hydrocotarnine	PC3	trt_cp	10 uM	24 h	4	136	0.2	0.166769	1	0	1	1	0	Opioid receptor antagonist	-666	0.57	0.9106	1.4071
CPC017_SKB_24H:BRD-A15530910-001-01-3:10	BRD-A15530910	SDZ-21009	SKB	trt_cp	10 uM	24 h	2	123	0.15	0.13735	0	0	1	1	0	Adrenergic receptor antagonist|Serotonin receptor antagonist	-666	0.5699	0.9106	1.4069
CPC016_NEU_24H:BRD-K92760278-001-02-4:10	BRD-K92760278	riboflavin	NEU	trt_cp	10 uM	24 h	3	152	0.23	0.189067	0	0	1	1	0	Vitamin B	BLVRB|RFK	0.5697	0.9106	1.4064
CPC006_HT29_6H:D02	BRD-K30707190	PNU-74654	HT29	trt_cp	80 uM	6 h	5	213	0.2332	0.225364	1	1	1	1	0	Beta catenin inhibitor	CTNNB1|TCF4	0.5697	0.9106	1.4064
REP.A006_HELA_24H:E22	BRD-K20008181	LCQ-908	HELA	trt_cp	0.37 uM	24 h	3	339	0.3291	0.337749	1	0	1	1	0	Diacylglycerol O acyltransferase inhibitor	DGAT1	0.5695	0.9106	1.4061
REP.A002_HA1E_24H:P03	BRD-K18157228	fdcyd	HA1E	trt_cp	1.11 uM	24 h	2	548	0.584	0.572041	0	0	1	1	0	DNA inhibitor	-666	0.5695	0.9106	1.406
REP.A017_HA1E_24H:P03	BRD-K63861289	molsidomine	HA1E	trt_cp	1.11 uM	24 h	3	509	0.7047	0.605608	1	1	1	1	0	Guanylyl cyclase activator	GUCY1A3	0.5695	0.9106	1.4059
CPC015_PHH_24H:BRD-K19227686-001-12-9:10	BRD-K19227686	phenolphthalein	PHH	trt_cp	10 uM	24 h	2	160	0.44	0.268298	0	0	1	1	0	Indicator dye	UGT1A9	0.5694	0.9106	1.4057
REP.A013_A375_24H:D19	BRD-K38183498	clonazepam	A375	trt_cp	10 uM	24 h	3	125	0.2765	0.187989	0	0	1	1	0	GABA receptor agonist	GABRA1|GABRA2|GABRA3|GABRA5|GABRA4|GABRA6|GABRB1|GABRB2|GABRB3|GABRD|GABRE|GABRG1|GABRG2|GABRG3|GABRP|GABRQ|TSPO	0.5694	0.9106	1.4056
EMU001_HBL1_24H:N19	BRD-K62391742	GDC-0199	HBL1	trt_cp	10 uM	24 h	3	536	0.703	0.620713	0	0	1	1	0	BCL inhibitor	BCL2	0.5693	0.9106	1.4055
AICHI002_HBL1_4H:N02	BRD-K07955840	PF-05212384	HBL1	trt_cp	2.5 uM	4 h	3	251	0.48	0.350985	0	0	1	1	0	MTOR inhibitor|PI3K inhibitor	MTOR|PIK3CA|PIK3CG	0.5693	0.9106	1.4054
CPC007_HA1E_24H:BRD-A81402010-001-02-1:10	BRD-A81402010	KU-C103443N	HA1E	trt_cp	10 uM	24 h	3	219	0.11	0.156946	1	0	1	1	0	CDC inhibitor|Rho associated kinase inhibitor	-666	0.5692	0.9106	1.4053
CPC017_A375_6H:BRD-K60762818-003-15-3:10	BRD-K60762818	desipramine	A375	trt_cp	10 uM	6 h	3	185	0.16	0.173971	0	0	1	1	0	Tricyclic antidepressant	SLC6A2|SLC6A4|ADRA1A|ADRA1B|ADRA1D|ADRA2A|ADRA2B|ADRA2C|ADRB1|ADRB2|CHRM1|CHRM2|CHRM3|CHRM4|CHRM5|DRD2|HRH1|HTR1A|HTR2A|HTR2C|SMPD1	0.5692	0.9106	1.4052
REP.A026_HA1E_24H:C20	BRD-K50691590	bortezomib	HA1E	trt_cp	20 uM	24 h	2	668	0.7815	0.730606	0	0	1	1	0	NFKB inhibitor|Proteasome inhibitor	PSMB5|PSMB1|PSMB2|CASP3|CYP2C19|NFKB1|PSMA1|PSMA2|PSMA3|PSMA4|PSMA5|PSMA6|PSMA7|PSMA8|PSMB10|PSMB11|PSMB3|PSMB4|PSMB6|PSMB7|PSMB8|PSMB9|PSMD1|PSMD2|RELA	0.5692	0.9106	1.4051
LJP007_CD34_24H:G19	BRD-K09186807	KIN001-244	CD34	trt_cp	10 uM	24 h	3	203	0.3044	0.251363	1	1	1	1	0	PDK1 Inhibitor	PDPK1	0.5691	0.9106	1.405
CPC003_HCC515_6H:BRD-A15931911-001-02-0:10	BRD-A15931911	bucladesine	HCC515	trt_cp	10 uM	6 h	2	701	0.35	0.500868	1	0	1	1	0	Adenosine receptor agonist|CAMP stimulant	PRKACA	0.5691	0.9106	1.405
REP.A009_A375_24H:I08	BRD-K30020243	aliskiren	A375	trt_cp	3.33 uM	24 h	3	91	0.2878	0.163643	0	0	1	1	0	Antihypertensive|Peptidase inhibitor|Protease inhibitor|Renin inhibitor	REN	0.5691	0.9106	1.405
REP.B027_YAPC_24H:F18	BRD-K94534639	LY-2811376	YAPC	trt_cp	0.01 uM	24 h	2	585	0.864	0.718895	0	0	1	1	0	Beta secretase inhibitor	BACE1	0.569	0.9105	1.4049
ERG021_VCAP_24H:BRD-K54606188:0.37	BRD-K54606188	BRD-K54606188	VCAP	trt_cp	0.37 uM	24 h	2	595	0.72	0.661843	1	1	1	1	0	Bromodomain inhibitor	-666	0.569	0.9103	1.4047
CPC005_PC3_6H:BRD-A65767837-001-03-6:10	BRD-A65767837	hydrocortisone-acetate	PC3	trt_cp	10 uM	6 h	3	466	0.2	0.308701	1	0	1	1	0	Corticosteroid agonist|Glucocorticoid receptor agonist	NR3C1|NR3C2	0.5686	0.9026	1.4038
REP.A023_A375_24H:A14	BRD-K67966701	lisinopril	A375	trt_cp	3.33 uM	24 h	3	345	0.4254	0.387381	1	0	1	1	0	ACE inhibitor	ACE|ACE2	0.5686	0.902	1.4037
CPC006_HA1E_24H:N21	BRD-K13049116	BMS-754807	HA1E	trt_cp	10 uM	24 h	3	181	0.4346	0.283606	1	1	1	1	0	IGF-1 inhibitor	IGF1R|AKT1	0.5686	0.9019	1.4037
REP.A021_JURKAT_24H:F24	BRD-K82467063	SB-271046	JURKAT	trt_cp	0.04 uM	24 h	3	202	0.2084	0.20747	0	0	1	1	0	Serotonin receptor antagonist	HTR6	0.5685	0.9013	1.4036
CPC015_PHH_24H:BRD-K53737926-003-14-6:10	BRD-K53737926	amitriptyline	PHH	trt_cp	10 uM	24 h	2	43	0.23	0.100561	0	0	1	1	0	Norepinephrine inhibitor|Norepinephrine reuptake inhibitor|Serotonin receptor antagonist|Serotonin reuptake inhibitor	SLC6A2|SLC6A4|CHRM1|CHRM2|CHRM3|CHRM4|CHRM5|HRH1|HTR6|CYP2C19|CYP3A5|SCN4A|ADRA1A|ADRA1B|ADRA1D|ADRA2A|ADRB1|ADRB2|ADRB3|HRH2|HRH4|HTR1A|HTR1B|HTR1D|HTR2A|HTR2C|HTR7|KCNA1|KCND2|KCND3|KCNQ2|KCNQ3|NTRK1|NTRK2|OPRD1|OPRK1|OPRM1|SIGMAR1	0.5684	0.8989	1.4032
CPC017_NPC_24H:BRD-K14441456-001-01-2:10	BRD-K14441456	BRD-K14441456	NPC	trt_cp	10 uM	24 h	4	329	0.42	0.375883	0	0	1	1	0	EGFR inhibitor	EGFR	0.5683	0.8985	1.4031
LJP009_MCF10A_24H:O07	BRD-A29901043	KIN001-127	MCF10A	trt_cp	10 uM	24 h	2	402	0.7608	0.559215	0	0	1	1	0	ITK inhibitor	ITK	0.5683	0.8983	1.4031
CPC016_NPC_24H:BRD-K91290917-336-03-8:10	BRD-K91290917	amodiaquine	NPC	trt_cp	10 uM	24 h	2	370	0.36	0.369048	0	0	1	1	0	Histamine receptor agonist	HNMT|CYP2C8	0.5683	0.8975	1.4029
REP.A014_YAPC_24H:C18	BRD-K57252450	cilengitide	YAPC	trt_cp	0.04 uM	24 h	2	614	0.8301	0.721905	0	0	1	1	0	Integrin inhibitor	ITGAV|ITGB3|ITGB5	0.5682	0.8975	1.4029
LJP007_MCF10A_24H:L07	BRD-K59317601	MLN-0128	MCF10A	trt_cp	10 uM	24 h	3	514	0.7419	0.624432	1	1	1	1	0	MTOR inhibitor	MTOR|PIK3CA|PIK3CD|PIK3CG	0.5682	0.8973	1.4028
REP.B024_HEK293_24H:C07	BRD-K74190368	resorcinol	HEK293	trt_cp	2.22 uM	24 h	2	101	0.1263	0.114207	0	0	1	1	0	Phosphodiesterase inhibitor	CA12|CA14|CA2|PTGS1	0.5682	0.8973	1.4028
CPC006_PC3_24H:D22	BRD-K08417745	SID-26681509	PC3	trt_cp	90 uM	24 h	5	436	0.5577	0.498625	1	1	1	1	0	Cathepsin inhibitor	CTSL	0.5682	0.8968	1.4027
REP.B020_THP1_24H:F01	BRD-K85751432	refametinib	THP1	trt_cp	2.22 uM	24 h	2	577	0.6651	0.626415	0	0	1	1	0	MEK inhibitor	MAP2K1|MAP2K2	0.5682	0.8964	1.4027
REP.A025_PC3_24H:G19	BRD-K74057757	indibulin	PC3	trt_cp	10 uM	24 h	2	378	0.6967	0.518919	1	1	1	1	0	Tubulin inhibitor	-666	0.5681	0.8963	1.4026
CPC006_A375_24H:BRD-A63646118-001-01-8:151.2	BRD-A63646118	fumonisin-b1	A375	trt_cp	150 uM	24 h	5	117	0.27	0.179724	1	0	1	1	0	Sphingosine kinase inhibitor	CERS1	0.5679	0.8955	1.4021
CPC001_HA1E_24H:BRD-K59469039-001-03-1:10	BRD-K59469039	AG-879	HA1E	trt_cp	10 uM	24 h	3	273	0.5	0.373591	1	1	1	1	0	Tyrosine kinase inhibitor|Angiogenesis inhibitor|VEGFR inhibitor	KDR|ERBB2|NTRK1	0.5679	0.8955	1.402
CPC018_MCF7_24H:BRD-A62890442-001-01-0:10	BRD-A62890442	3-methyl-GABA	MCF7	trt_cp	10 uM	24 h	4	192	0.19	0.193134	1	0	1	1	0	GABA aminotransferase activator	-666	0.5679	0.8955	1.402
LJP007_JURKAT_24H:P13	BRD-K77625799	vandetanib	JURKAT	trt_cp	10 uM	24 h	2	577	0.845	0.706068	0	0	1	1	0	EGFR inhibitor|RET tyrosine kinase inhibitor|VEGFR inhibitor	EGFR|KDR|RET|FLT1|FLT4|PTK6|TEK|FLT3|KIT|EPHA1|EPHA10|EPHA2|EPHA3|EPHA4|EPHA5|EPHA6|EPHA7|EPHA8|EPHB1|EPHB2|EPHB3|EPHB4|EPHB6|ERBB2|ERBB3|ERBB4|SRC|VEGFA	0.5679	0.8953	1.4019
REP.A015_MCF7_24H:J01	BRD-A58564983	selamectin	MCF7	trt_cp	10 uM	24 h	3	225	0.4766	0.33113	1	1	1	1	0	Nematocide	-666	0.5678	0.8951	1.4018
PAC003_U2OS_6H:BRD-K38477985-001-01-8:10	BRD-K38477985	malonoben	U2OS	trt_cp	10 uM	6 h	2	275	0.39	0.331153	1	1	1	1	0	Protein tyrosine kinase inhibitor	EGFR	0.5677	0.8942	1.4015
CPC005_MCF7_24H:BRD-A77824596-001-03-2:10	BRD-A77824596	fluocinolone-acetonide	MCF7	trt_cp	10 uM	24 h	2	134	0.16	0.148062	0	0	1	1	0	Corticosteroid agonist|Glucocorticoid receptor agonist	NR3C1|SERPINA6	0.5675	0.8852	1.4011
ABY001_HEPG2_XH:BRD-K70511574:10:24	BRD-K70511574	HMN-214	HEPG2	trt_cp	10 uM	24 h	3	310	0.57	0.425059	1	1	1	1	0	PLK inhibitor	FLT3|KDR|KIT|FLT4|PDGFRB|CSF1R|FLT1|RET|FGFR1|PDGFRA	0.5675	0.8827	1.4011
MUC.CP001_NKDBA_24H:BRD-K20197062-001-01-8:1.1111	BRD-K20197062	SA-94315	NKDBA	trt_cp	1.11 uM	24 h	3	420	0.41	0.419611	1	0	1	1	0	Caspase inhibitor	CASP3	0.5675	0.8827	1.401
REP.A010_A375_24H:M02	BRD-A14886633	norgestrel	A375	trt_cp	3.33 uM	24 h	3	245	0.4466	0.334482	0	0	1	1	0	Progesterone receptor agonist	PGR	0.5675	0.8827	1.401
CPC006_NCIH508_6H:BRD-K35723520-001-01-0:10	BRD-K35723520	darinaparsin	NCIH508	trt_cp	10 uM	6 h	2	198	0.5	0.318162	0	0	1	1	0	Apoptosis stimulant	-666	0.5675	0.8827	1.401
LJP002_MCF7_6H:BRD-K73368362-001-02-6:10	BRD-K73368362	BIX-02189	MCF7	trt_cp	10 uM	6 h	3	139	0.16	0.150799	0	0	1	1	0	MEK inhibitor	MAP2K5|MAPK7	0.5675	0.8827	1.401
CPC015_A549_24H:BRD-A01643550-001-03-1:10	BRD-A01643550	prednisolone-acetate	A549	trt_cp	10 uM	24 h	3	511	0.26	0.368577	0	0	1	1	0	Glucocorticoid receptor agonist	NR3C1	0.5674	0.8827	1.4008
CPC017_PHH_24H:BRD-K11373525-003-01-3:10	BRD-K11373525	ZD-7155	PHH	trt_cp	10 uM	24 h	3	56	0.02	0.0338407	0	0	1	1	0	Angiotensin receptor antagonist	AGTR1	0.5672	0.8827	1.4003
CPC001_VCAP_24H:I14	BRD-K62353524	DY-131	VCAP	trt_cp	10 uM	24 h	5	176	0.2863	0.226985	0	0	1	1	0	Estrogen receptor agonist	ESRRG|ESRRB|ESR2	0.5671	0.8827	1.4001
CPC014_ASC_24H:BRD-K77286328-001-02-9:10	BRD-K77286328	reversine	ASC	trt_cp	10 uM	24 h	3	281	0.43	0.351494	1	1	1	1	0	Aurora kinase inhibitor	AURKB|ADORA3|AURKA|INCENP|MAP2K1	0.567	0.8827	1.3998
CPC017_NPC_24H:BRD-K10870738-001-02-4:10	BRD-K10870738	CDC	NPC	trt_cp	10 uM	24 h	4	383	0.36	0.375475	0	0	1	1	0	Lipoxygenase inhibitor	ALOX12	0.567	0.8827	1.3997
CPC009_A375_6H:BRD-K30570479-001-01-1:10	BRD-K30570479	VU-0400195-3	A375	trt_cp	10 uM	6 h	4	437	0.2	0.298942	0	0	1	1	0	Glutamate receptor antagonist	GRM4	0.5669	0.8827	1.3996
REP.A004_YAPC_24H:K01	BRD-K24616672	procaine	YAPC	trt_cp	10 uM	24 h	2	621	0.4357	0.525981	0	0	1	1	0	HMGCR inhibitor	HTR3A|HMGCR|CHRNA2|GRIN3A|KCNMA1|KCNMB1|KCNMB2|KCNMB3|KCNMB4|KCNN1|KCNN2|KCNN3|KCNN4|MAOA|MAOB|RYR1|RYR2|SCN10A|SLC6A3	0.5669	0.8827	1.3996
PBIOA020_HA1E_24H:O19	BRD-K78978711	KHS-101	HA1E	trt_cp	10 uM	24 h	3	264	0.37	0.316034	1	1	1	1	0	Neural stem cell inducer	TACC3	0.5668	0.8827	1.3993
REP.A013_YAPC_24H:D07	BRD-K37890730	camptothecin	YAPC	trt_cp	10 uM	24 h	3	819	0.8398	0.838611	1	1	1	1	0	Topoisomerase inhibitor	TOP1|HIF1A	0.5667	0.8827	1.3991
CPC003_HCC515_24H:BRD-K26160755-003-01-8:10	BRD-K26160755	RS-45041-190	HCC515	trt_cp	10 uM	24 h	3	156	0.06	0.0978292	1	0	1	1	0	Imidazoline receptor agonist	-666	0.5667	0.8827	1.399
CPC004_HA1E_24H:BRD-K66296774-001-02-0:10	BRD-K66296774	fluvastatin	HA1E	trt_cp	10 uM	24 h	3	525	0.65	0.5907	1	1	1	1	0	HMGCR inhibitor	HMGCR|CYP2C8	0.5666	0.8827	1.3989
LIVB002_HUH7_72H:J03	BRD-A64610707	pranoprofen	HUH7	trt_cp	12.5 uM	72 h	2	488	0.39	0.441136	0	0	1	1	0	Cyclooxygenase inhibitor	-666	0.5666	0.8827	1.3988
LJP007_ASC.C_24H:M14	BRD-K21025364	NVP-TAE226	ASC	trt_cp	3.33 uM	24 h	3	456	0.7238	0.580928	1	1	1	1	0	Protein tyrosine kinase inhibitor	IGF1R|PTK2	0.5665	0.8825	1.3987
LJP007_THP1_24H:G19	BRD-K09186807	KIN001-244	THP1	trt_cp	10 uM	24 h	3	123	0.273	0.185295	1	1	1	1	0	PDK1 Inhibitor	PDPK1	0.5665	0.8822	1.3986
REP.A028_THP1_24H:M13	BRD-K96862998	pirfenidone	THP1	trt_cp	10 uM	24 h	2	563	0.2757	0.398385	0	0	1	1	0	TGF-beta receptor inhibitor	TNF|MAPK14|TNFRSF1A|FURIN	0.5664	0.8817	1.3984
CPC016_HEPG2_6H:BRD-K15164005-001-02-3:10	BRD-K15164005	BRD-K15164005	HEPG2	trt_cp	10 uM	6 h	3	313	0.33	0.324982	1	1	1	1	0	Carboxylesterase inhibitor	-666	0.5663	0.8761	1.3982
AICHI002_KMS34_24H:D01	BRD-K24666289	copanlisib	KMS34	trt_cp	10 uM	24 h	3	630	0.81	0.722343	1	1	1	1	0	PI3K inhibitor	PIK3CA|PIK3CD|PIK3CB|PIK3CG	0.5663	0.8733	1.398
LJP007_SKL.C_24H:G01	BRD-K21718444	KW-2449	SKL	trt_cp	10 uM	24 h	3	265	0.4983	0.367451	1	1	1	1	0	Abl inhibitor|Aurora kinase inhibitor|FLT3 inhibitor	FLT3|ABL1|AURKA|FGFR1|AURKB	0.5662	0.8715	1.3979
REP.B022_PC3_24H:A13	BRD-K75958547	pitavastatin	PC3	trt_cp	2.22 uM	24 h	2	498	0.7742	0.627873	1	1	1	1	0	HMGCR inhibitor	HMGCR|APOA1|CYP2C8	0.5662	0.8707	1.3978
REP.A023_HT29_24H:J01	BRD-K70490179	rimcazole	HT29	trt_cp	10 uM	24 h	3	635	0.6533	0.651289	1	1	1	1	0	Sigma receptor antagonist	SIGMAR1	0.5662	0.8695	1.3977
CPC001_VCAP_6H:J24	BRD-K02283807	GR-32191	VCAP	trt_cp	10 uM	6 h	5	516	0.5301	0.528852	0	0	1	1	0	Thromboxane receptor antagonist	TBXA2R	0.5661	0.8681	1.3976
REP.B011_YAPC_24H:C02	BRD-A04352665	maraviroc	YAPC	trt_cp	0.74 uM	24 h	2	90	0.2279	0.144818	0	0	1	1	0	CC chemokine receptor antagonist	CCR5|CYP3A5	0.566	0.8657	1.3974
CPC015_A375_6H:BRD-A35511923-019-01-6:10	BRD-A35511923	L-803087	A375	trt_cp	10 uM	6 h	3	101	0.15	0.124462	1	0	1	1	0	Somatostatin receptor agonist	SSTR4	0.566	0.8652	1.3973
AICHI002_OCILY3_24H:N01	BRD-K07955840	PF-05212384	OCILY3	trt_cp	10 uM	24 h	3	514	0.743	0.624894	0	0	1	1	0	MTOR inhibitor|PI3K inhibitor	MTOR|PIK3CA|PIK3CG	0.566	0.8652	1.3973
REP.A010_MDAMB231_24H:H22	BRD-K13390322	AT-7519	MDAMB231	trt_cp	0.37 uM	24 h	3	333	0.478	0.403429	1	1	1	1	0	CDK inhibitor|Cell cycle inhibitor	CDK2|CDK1|CDK9|CDK4|CDK5|CDK6	0.5659	0.8634	1.3971
CPC013_SKB_24H:BRD-K63068307-001-01-4:10	BRD-K63068307	ZSTK-474	SKB	trt_cp	10 uM	24 h	4	434	0.52	0.480371	0	0	1	1	0	PI3K inhibitor	PIK3CG|PIK3CA|PIK3CB|PIK3CD	0.5659	0.8631	1.3971
LUNG001_A549_24H:BRD-K41859756:10	BRD-K41859756	NVP-AUY922	A549	trt_cp	10 uM	24 h	2	396	0.6788	0.524263	1	1	1	1	0	HSP inhibitor	HSP90AA1|HSP90AB1	0.5658	0.862	1.3969
CPC018_ASC_24H:BRD-K03816923-001-06-2:10	BRD-K03816923	rottlerin	ASC	trt_cp	10 uM	24 h	3	273	0.42	0.342402	0	0	1	1	0	MAP kinase inhibitor|Protein kinase inhibitor	-666	0.5658	0.8616	1.3969
LJP008_YAPC_24H:I07	BRD-K16485616	mocetinostat	YAPC	trt_cp	10 uM	24 h	2	477	0.8303	0.636366	1	1	1	1	0	HDAC inhibitor	HDAC1|HDAC2|HDAC3|HDAC11	0.5657	0.8553	1.3965
DOSVAL003_A549_24H:BRD-K75295174:20	BRD-K75295174	alisertib	A549	trt_cp	20 uM	24 h	3	270	0.47	0.360215	1	1	1	1	0	Aurora kinase inhibitor	AURKA	0.5657	0.8547	1.3965
CPC005_HT29_6H:BRD-A61470182-001-02-4:10	BRD-A61470182	N-formylmethionylalanine	HT29	trt_cp	10 uM	6 h	2	758	0.58	0.67047	0	0	1	1	0	Macrophage activator	-666	0.5657	0.8542	1.3965
NMH001_NEU_24H:BRD-K25210139-001-01-3:10	BRD-K25210139	bietaserpine	NEU	trt_cp	10 uM	24 h	3	153	0.39	0.247007	0	0	1	1	0	Vesicular monoamine transporter inhibitor	-666	0.5656	0.853	1.3965
CPC017_A549_6H:BRD-A59943784-001-01-8:10	BRD-A59943784	fluticasone	A549	trt_cp	10 uM	6 h	3	416	0.61	0.50938	1	1	1	1	0	Glucocorticoid receptor agonist	NR3C1|PGR	0.5656	0.8519	1.3964
EMU001_OCILY3_24H:B14	BRD-K98795921	SB-2343	OCILY3	trt_cp	2.5 uM	24 h	3	596	0.7835	0.690992	0	0	1	1	0	MTOR inhibitor|PI3K inhibitor	MTOR|PIK3CA|PIK3CB|PIK3CD|PIK3CG	0.5655	0.844	1.3961
LJP008_SHSY5Y_24H:N02	BRD-K83452553	daminozide	SHSY5Y	trt_cp	3.33 uM	24 h	2	295	0.49	0.38445	1	1	1	1	0	KDM2A inhibitor	KDM2A|KDM7A|PHF8	0.5655	0.844	1.3961
CPC009_MCF7_24H:BRD-K45435259-003-09-5:10	BRD-K45435259	SCH-23390	MCF7	trt_cp	10 uM	24 h	2	502	0.62	0.564129	0	0	1	1	0	Dopamine receptor antagonist	DRD1|DRD5|HTR2C|KCNJ4|KCNJ6	0.5655	0.8438	1.396
REP.B017_MDAMB231_24H:I02	BRD-A64485570	trifluridine	MDAMB231	trt_cp	0.74 uM	24 h	2	110	0.299	0.183384	1	1	1	1	0	DNA directed DNA polymerase inhibitor|Thymidylate synthase inhibitor	TYMS	0.5654	0.8418	1.3958
REP.A012_MCF7_24H:F01	BRD-K00911143	brexpiprazole	MCF7	trt_cp	10 uM	24 h	3	360	0.5631	0.455276	1	1	1	1	0	Dopamine receptor antagonist	DRD2|HTR1A|HTR2A|DRD3	0.5654	0.8409	1.3957
REP.A028_THP1_24H:O13	BRD-K97440753	BRD-K97440753	THP1	trt_cp	10 uM	24 h	2	214	0.2562	0.23677	0	0	1	1	0	Adrenergic receptor antagonist|Prolactin inhibitor	HTR2A|ADRA1A|ADRB1|DRD1|DRD2|DRD3|DRD4|DRD5|HTR1A|HTR3A|HTR4|HTR5A|HTR6|HTR7	0.5653	0.8408	1.3956
CPC017_NPC_24H:BRD-K07888196-001-01-8:10	BRD-K07888196	BRD-K07888196	NPC	trt_cp	10 uM	24 h	4	342	0.35	0.349847	0	0	1	1	0	IGF-1 inhibitor	-666	0.5652	0.8408	1.3954
AICHI002_OCILY3_24H:F19	BRD-K12184916	NVP-BEZ235	OCILY3	trt_cp	10 uM	24 h	3	468	0.7539	0.600635	0	0	1	1	0	MTOR inhibitor|PI3K inhibitor	-666	0.5652	0.8408	1.3954
REP.A004_HEK293_24H:H13	BRD-K22848513	BRD-K22848513	HEK293	trt_cp	10 uM	24 h	2	264	0.6145	0.40728	0	0	1	1	0	Nuclear factor erythroid derived, like (NRF2) activator|Apoptosis stimulant|BCL inhibitor|Glutathione Reductase (NADPH) Activators|Heme Oxygenase Activators|IKK-1 (IKK-alpha) Inhibitors|NFKB inhibitor|Nitric oxide production inhibitor|PPAR receptor agonist|Reducing agent	NFE2L2|PPARG|BCL2|CHUK|GSR|HMOX1|HMOX2|STAT3	0.5652	0.8408	1.3953
REP.A009_HT29_24H:E18	BRD-A29844814	ABT-202	HT29	trt_cp	0.04 uM	24 h	3	83	0.1932	0.128048	0	0	1	1	0	Acetylcholine receptor agonist	-666	0.5651	0.8408	1.395
CPC016_HT29_6H:BRD-K77677632-003-01-8:10	BRD-K77677632	SB-200646	HT29	trt_cp	10 uM	6 h	5	313	0.08	0.16001	1	0	1	1	0	Serotonin receptor antagonist	HTR2B|HTR2C	0.565	0.8408	1.395
CPC006_NCIH2073_6H:BRD-K85606544-001-01-8:10	BRD-K85606544	neratinib	NCIH2073	trt_cp	10 uM	6 h	2	133	0.21	0.168992	0	0	1	1	0	EGFR inhibitor	EGFR|ERBB2|ERBB4|KDR	0.5649	0.8408	1.3947
CPC013_HEPG2_6H:BRD-U37049823-000-01-2:10	BRD-U37049823	HG-6-64-01	HEPG2	trt_cp	10 uM	6 h	3	594	0.66	0.633134	0	0	1	1	0	RAF inhibitor	-666	0.5649	0.8408	1.3946
MOAR004_A375_24H:C04	BRD-K68997413	PF-3845	A375	trt_cp	10 uM	24 h	3	203	0.39	0.284519	1	1	1	1	0	FAAH inhibitor	FAAH	0.5649	0.8408	1.3946
CPC009_MCF7_6H:BRD-K83010055-001-01-6:10	BRD-K83010055	VU-0415374-1	MCF7	trt_cp	10 uM	6 h	3	67	0.13	0.0943712	1	0	1	1	0	Glutamate receptor antagonist	GRM4	0.5648	0.8408	1.3943
CPC006_U937_6H:BRD-A84481105-003-17-2:10	BRD-A84481105	thioridazine	U937	trt_cp	10 uM	6 h	2	131	0.29	0.19709	1	0	1	1	0	Dopamine receptor antagonist	DRD2|HTR2A|DRD1|HTR2C|CHRNA7|MALT1|ADRA1A|ADRA1B|DRD3|DRD4|DRD5|HRH1|HTR1A|HTR6|HTR7|KCNH2	0.5648	0.8408	1.3943
CPC014_SKB_24H:BRD-U08759356-000-01-6:10	BRD-U08759356	BRD-U08759356	SKB	trt_cp	10 uM	24 h	4	379	0.6	0.482198	0	0	1	1	0	EGFR inhibitor	-666	0.5647	0.8408	1.3941
CPC013_HEPG2_6H:BRD-K64881305-001-01-1:10	BRD-K64881305	ispinesib	HEPG2	trt_cp	10 uM	6 h	3	325	0.55	0.427517	1	1	1	1	0	Kinesin inhibitor	KIF11	0.5646	0.8408	1.394
CPC017_NPC_24H:BRD-A17453586-003-01-5:10	BRD-A17453586	MDL-72832	NPC	trt_cp	10 uM	24 h	4	332	0.26	0.297089	0	0	1	1	0	Serotonin receptor agonist	HTR1A	0.5646	0.8408	1.3938
REP.A022_A375_24H:N07	BRD-K71035033	masitinib	A375	trt_cp	10 uM	24 h	3	280	0.5161	0.384394	1	1	1	1	0	KIT inhibitor|PDGFR inhibitor|Src inhibitor	KIT|FGFR3|LYN|PDGFRB|PDGFRA	0.5645	0.8408	1.3937
CPC016_MCF7_6H:BRD-A19661776-003-13-6:10	BRD-A19661776	mianserin	MCF7	trt_cp	10 uM	6 h	2	47	0.21	0.100459	0	0	1	1	0	Serotonin receptor antagonist	HTR2A|HTR2C|ADRA1A|ADRA1B|ADRA1D|HRH1|HTR2B|HTR6|HTR7|ADRA2A|ADRA2B|ADRA2C|DRD1|DRD2|DRD3|DRD5|HRH2|HRH4|HTR1A|HTR1F|OPRK1|SLC6A2|SLC6A3|SLC6A4	0.5645	0.8408	1.3936
REP.A006_A375_24H:C07	BRD-K19438463	CNQX	A375	trt_cp	10 uM	24 h	3	618	0.7569	0.691583	1	1	1	1	0	Glutamate receptor antagonist	GRIA1|GRIA2|GRIA3|GRIA4	0.5645	0.8408	1.3935
CPC018_NPC_24H:BRD-K15616905-001-01-5:10	BRD-K15616905	CCCP	NPC	trt_cp	10 uM	24 h	3	301	0.5	0.392282	0	0	1	1	0	Mitochondrial oxidative phosphorylation uncoupler	-666	0.5645	0.8408	1.3935
CPC006_U937_6H:BRD-K09499853-305-01-1:10	BRD-K09499853	KU-0060648	U937	trt_cp	10 uM	6 h	2	371	0.5	0.435514	0	0	1	1	0	DNA inhibitor|PI3K inhibitor	PIK3CA|PIK3CB|PIK3CD|PRKDC	0.5644	0.8408	1.3934
REP.B015_HA1E_24H:B22	BRD-K55930204	phenytoin	HA1E	trt_cp	0.08 uM	24 h	2	489	0.8011	0.63289	0	0	1	1	0	Hydantoin antiepileptic	SCN1A|SCN2A|SCN5A|ABCB1|CYP2B6|CYP2C19|CYP3A4|SCN10A|SCN11A|SCN3A|SCN4A|SCN7A|SCN8A|SCN9A	0.5644	0.8408	1.3934
LJP005_BT20_24H:P03	BRD-A60245366	AS-601245	BT20	trt_cp	1.11 uM	24 h	3	128	0.44	0.239973	1	1	1	1	0	JNK inhibitor	MAPK10|MAPK8|MAPK9	0.5644	0.8408	1.3933
CPC003_PC3_24H:BRD-K10207760-236-03-0:10	BRD-K10207760	lasalocid	PC3	trt_cp	10 uM	24 h	5	399	0.56	0.477981	1	1	1	1	0	Bacterial permeability inducer	-666	0.5644	0.8408	1.3933
CPC020_HT29_6H:BRD-A83892713-001-01-3:10	BRD-A83892713	rifampicin	HT29	trt_cp	10 uM	6 h	4	134	0.08	0.104695	1	0	1	1	0	RNA polymerase inhibitor	NR1I2	0.564	0.8397	1.3925
CPC009_VCAP_6H:BRD-K88172511-003-15-3:10	BRD-K88172511	naltrexone	VCAP	trt_cp	10 uM	6 h	4	357	0.15	0.233997	1	0	1	1	0	Opioid receptor antagonist	OPRK1|OPRM1|OPRD1|SIGMAR1	0.5639	0.8323	1.3921
CPC006_THP1_6H:J24	BRD-M86331534	pyrvinium-pamoate	THP1	trt_cp	10 uM	6 h	2	282	0.4014	0.340207	1	1	1	1	0	Androgen receptor antagonist|AKT inhibitor	AR	0.5638	0.8316	1.392
CPC002_HA1E_24H:BRD-K53523901-001-02-8:10	BRD-K53523901	arctigenin	HA1E	trt_cp	10 uM	24 h	3	89	0.15	0.116835	1	0	1	1	0	MEK inhibitor	ADIPOR1|AHR|CHUK|MAP2K1	0.5638	0.8311	1.3918
CPC017_A549_24H:BRD-K58938839-001-03-8:10	BRD-K58938839	cyclopamine	A549	trt_cp	10 uM	24 h	3	305	0.32	0.315904	0	0	1	1	0	Smoothened receptor antagonist	SMO	0.5637	0.8308	1.3917
LJP008_SHSY5Y_24H:P07	BRD-K26756394	VE-821	SHSY5Y	trt_cp	10 uM	24 h	2	75	0.177	0.116506	0	0	1	1	0	ATR kinase inhibitor	ATR	0.5637	0.8306	1.3917
CPC006_THP1_6H:E21	BRD-K37865504	LY-2183240	THP1	trt_cp	10 uM	6 h	2	259	0.5325	0.375526	1	1	1	1	0	FAAH inhibitor	FAAH	0.5636	0.8301	1.3915
CPC006_HT29_6H:P09	BRD-K28907958	CD-437	HT29	trt_cp	12 uM	6 h	5	324	0.561	0.431106	1	1	1	1	0	Retinoid receptor agonist	RARG	0.5636	0.8301	1.3915
MUC.CP008_P1A82_24H:H04	BRD-K43471985	OTX-015	P1A82	trt_cp	0.37 uM	24 h	3	491	0.8	0.633748	1	1	1	1	0	Bromodomain inhibitor	BRD2|BRD3|BRD4|SELE|VCAM1	0.5636	0.83	1.3915
AICHI002_K562_4H:N02	BRD-K07955840	PF-05212384	K562	trt_cp	2.5 uM	4 h	3	226	0.49	0.336498	0	0	1	1	0	MTOR inhibitor|PI3K inhibitor	MTOR|PIK3CA|PIK3CG	0.5636	0.8288	1.3914
CPC005_MCF7_6H:I08	BRD-K84895041	BMY-45778	MCF7	trt_cp	10 uM	6 h	4	113	0.1094	0.112429	1	0	1	1	0	IP1 prostacyclin receptor agonist	PTGIR	0.5636	0.8277	1.3913
REP.A001_MCF7_24H:B11	BRD-K25140590	CX-516	MCF7	trt_cp	0.125 uM	24 h	3	205	0.2603	0.233585	0	0	1	1	0	Glutamate receptor antagonist	-666	0.5635	0.8269	1.3913
REP.A024_HELA_24H:N01	BRD-K78431006	crizotinib	HELA	trt_cp	10 uM	24 h	3	306	0.6078	0.436085	1	1	1	1	0	ALK inhibitor	ALK|MET|CYP2B6|CYP3A5|MST1R|ROS1	0.5635	0.8253	1.3912
LJP008_NEU_24H:J20	BRD-K89391146	RG-108	NEU	trt_cp	3.33 uM	24 h	2	77	0.2293	0.134362	0	0	1	1	0	DNA inhibitor	DNMT1|DNMT3B	0.5635	0.8225	1.3912
CPC010_HEPG2_6H:BRD-K59570838-001-07-0:10	BRD-K59570838	homoveratrylamine	HEPG2	trt_cp	10 uM	6 h	3	229	0.32	0.273731	1	0	1	1	0	Dopamine analog	-666	0.5635	0.8214	1.3911
REP.B023_A375_24H:O07	BRD-K72827473	CEP-37440	A375	trt_cp	2.22 uM	24 h	2	460	0.6139	0.537351	1	1	1	1	0	ALK inhibitor	ALK	0.5635	0.8209	1.3911
CPC006_H1299_6H:BRD-K78599730-001-02-6:9.08	BRD-K78599730	manumycin-a	H1299	trt_cp	10 uM	6 h	2	256	0.38	0.315386	0	0	1	1	0	Farnesyltransferase inhibitor|NFKB inhibitor	FNTA|IKBKB	0.5634	0.8208	1.3909
CPC006_AGS_6H:BRD-K88510285-001-01-2:0.04	BRD-K88510285	bortezomib	AGS	trt_cp	0.04 uM	6 h	2	327	0.69	0.480318	1	1	1	1	0	NFKB inhibitor|Proteasome inhibitor	PSMB5|PSMB1|PSMB2|CASP3|CYP2C19|NFKB1|PSMA1|PSMA2|PSMA3|PSMA4|PSMA5|PSMA6|PSMA7|PSMA8|PSMB10|PSMB11|PSMB3|PSMB4|PSMB6|PSMB7|PSMB8|PSMB9|PSMD1|PSMD2|RELA	0.5634	0.8208	1.3909
CPC017_NPC_24H:BRD-K14282469-001-01-5:10	BRD-K14282469	LY-165163	NPC	trt_cp	10 uM	24 h	4	393	0.5	0.448241	0	0	1	1	0	Serotonin receptor antagonist	HTR1A|HTR1D	0.5634	0.8208	1.3908
LJP007_NPC.CAS9_24H:O16	BRD-K53417444	OTS-167	NPC	trt_cp	0.37 uM	24 h	2	766	0.586	0.677476	0	0	1	1	0	Maternal embryonic leucine zipper kinase inhibitor	MELK	0.5633	0.8208	1.3907
LJP002_HS578T_6H:BRD-K73319509-001-04-9:2	BRD-K73319509	PF-04217903	HS578T	trt_cp	2.22 uM	6 h	3	200	0.43	0.296538	0	0	1	1	0	MET inhibitor	MET	0.5633	0.8208	1.3906
REP.B013_YAPC_24H:K01	BRD-K41783120	STA-5326	YAPC	trt_cp	2.22 uM	24 h	2	285	0.5206	0.389498	0	0	1	1	0	Interleukin inhibitor	IL12A|IL12B|IL12RB1|IL12RB2|IL23A	0.5633	0.8208	1.3906
REP.A003_JURKAT_24H:K11	BRD-K60230970	MG-132	JURKAT	trt_cp	20 uM	24 h	2	518	0.7796	0.642586	0	0	1	1	0	Proteasome inhibitor	PSMB1	0.5632	0.8208	1.3905
CPC016_NEU_24H:BRD-A19661776-003-13-6:10	BRD-A19661776	mianserin	NEU	trt_cp	10 uM	24 h	3	275	0.39	0.331153	0	0	1	1	0	Serotonin receptor antagonist	HTR2A|HTR2C|ADRA1A|ADRA1B|ADRA1D|HRH1|HTR2B|HTR6|HTR7|ADRA2A|ADRA2B|ADRA2C|DRD1|DRD2|DRD3|DRD5|HRH2|HRH4|HTR1A|HTR1F|OPRK1|SLC6A2|SLC6A3|SLC6A4	0.5632	0.8208	1.3904
REP.A017_HA1E_24H:I19	BRD-A65013509	oxybutynin	HA1E	trt_cp	10 uM	24 h	3	202	0.2429	0.223986	1	1	1	1	0	Acetylcholine receptor antagonist	CHRM3|CHRM2|CHRM1|CHRM4	0.5631	0.8208	1.3901
CPC020_HT29_6H:BRD-K11801786-003-01-7:10	BRD-K11801786	trimidox	HT29	trt_cp	10 uM	6 h	4	434	0.49	0.466309	0	0	1	1	0	Ribonucleoside reductase inhibitor	RRM1	0.563	0.8208	1.39
CPC018_PHH_24H:BRD-K18678457-003-01-0:10	BRD-K18678457	ZD-7288	PHH	trt_cp	10 uM	24 h	3	68	0.06	0.0645893	0	0	1	1	0	HCN channel antagonist	HCN1|HCN2|HCN3|HCN4	0.563	0.8208	1.3898
CPC013_MCF7_24H:BRD-U82589721-000-01-4:10	BRD-U82589721	HG-5-113-01	MCF7	trt_cp	10 uM	24 h	5	707	0.7	0.71136	0	0	1	1	0	Protein kinase inhibitor	-666	0.5629	0.8208	1.3897
PAC004_U2OS_6H:BRD-K17140735-300-01-6:10	BRD-K17140735	SCH-79797	U2OS	trt_cp	10 uM	6 h	2	428	0.69	0.549512	0	0	1	1	0	Proteasome inhibitor	F2R	0.5628	0.8207	1.3895
CPC018_HT29_6H:BRD-K25433859-003-14-8:10	BRD-K25433859	maprotiline	HT29	trt_cp	10 uM	6 h	5	202	0.31	0.253039	1	1	1	1	0	Norepinephrine inhibitor|Tricyclic antidepressant	SLC6A2|ADRA1A|ADRA1B|ADRA1D|ADRA2A|ADRA2B|ADRA2C|CHRM1|CHRM2|CHRM3|CHRM4|CHRM5|DRD2|HRH1|HTR2A|HTR2C|HTR7	0.5628	0.8206	1.3894
REP.A017_A375_24H:O24	BRD-A61767428	ursolic-acid	A375	trt_cp	0.04 uM	24 h	3	135	0.1998	0.166072	1	1	1	1	0	11-beta-HSD1 inhibitor|Acetylcholinesterase inhibitor|Caspase inhibitor|HIV protease inhibitor|Lipid peroxidase inhibitor|Quorum sensing signaling modulator|Steryl sulfatase inhibitor|Tyrosine phosphatase inhibitor|ATPase inhibitor|NFKB inhibitor|STAT inhibitor	HSD11B1|PTPN1|ACHE|CASP3|STS|PLA2G1B|PYGM	0.5628	0.8205	1.3894
CPC018_A375_6H:BRD-K27499107-001-03-4:10	BRD-K27499107	carbacyclin	A375	trt_cp	10 uM	6 h	5	256	0.09	0.153487	0	0	1	1	0	PPAR receptor agonist	PTGIR|PPARD	0.5627	0.8196	1.3892
REP.A016_JURKAT_24H:K19	BRD-K55127134	fluphenazine	JURKAT	trt_cp	10 uM	24 h	2	64	0.1041	0.0825365	1	1	1	1	0	Dopamine receptor antagonist	DRD2|DRD1|CHRNA7|CALM1|DRD5|HRH1|HTR2A|HTR6|HTR7	0.5627	0.8191	1.3892
EMU001_OCILY10_24H:O02	BRD-K81418486	vorinostat	OCILY10	trt_cp	2.5 uM	24 h	3	595	0.7399	0.670927	1	1	1	1	0	HDAC inhibitor	HDAC1|HDAC2|HDAC3|HDAC6|HDAC8|HDAC10|HDAC11|HDAC5|HDAC9	0.5627	0.8185	1.3891
CPC002_HCC515_6H:BRD-K50388907-001-15-5:10	BRD-K50388907	fenofibrate	HCC515	trt_cp	10 uM	6 h	3	166	0.22	0.19324	1	0	1	1	0	PPAR receptor agonist	PPARA|APOA1|CYP2C19|CYP2C8|MMP25	0.5626	0.8132	1.3889
REP.B008_PC3_24H:F19	BRD-K58550667	FK-866	PC3	trt_cp	2.22 uM	24 h	2	87	0.1465	0.114159	1	1	1	1	0	Niacinamide phosphoribosyltransferase inhibitor	NAMPT|PARP1	0.5625	0.8118	1.3888
CPC017_A375_6H:BRD-A54927599-001-07-8:10	BRD-A54927599	KF-38789	A375	trt_cp	10 uM	6 h	3	338	0.28	0.311077	0	0	1	1	0	P selectin inhibitor	SELP	0.5624	0.8095	1.3885
MOAR001_A375_24H:P01	BRD-K35079116	asiatic-acid	A375	trt_cp	10 uM	24 h	2	646	0.7226	0.690869	0	0	1	1	0	Apoptosis stimulant	PYGM	0.5624	0.8086	1.3884
LJP002_MDAMB231_24H:BRD-K12502280-001-03-1:10	BRD-K12502280	TG-101348	MDAMB231	trt_cp	10 uM	24 h	3	498	0.67	0.584094	0	0	1	1	0	JAK inhibitor|FLT3 inhibitor	JAK2|FLT3|RET|BRD4|JAK1|JAK3|TYK2	0.5622	0.8062	1.388
EMU001_OCILY3_24H:C07	BRD-K60866521	idelalisib	OCILY3	trt_cp	10 uM	24 h	3	78	0.1831	0.120843	1	1	1	1	0	PI3K inhibitor	PIK3CD|PIK3CG|CCL3|CCL4|PIK3CA|PIK3CB	0.5622	0.8056	1.3879
CPC014_ASC_24H:BRD-K33551950-001-01-6:10	BRD-K33551950	radicicol	ASC	trt_cp	10 uM	24 h	3	360	0.56	0.454021	1	1	1	1	0	HSP inhibitor	-666	0.5621	0.805	1.3877
CPC017_PHH_24H:BRD-K45068323-003-02-1:10	BRD-K45068323	W-13	PHH	trt_cp	10 uM	24 h	3	225	0.25	0.239824	0	0	1	1	0	Calmodulin inhibitor	CALM1|MYLK|PDE1A	0.5621	0.805	1.3877
CPC002_HCC515_24H:BRD-K19111024-001-08-4:10	BRD-K19111024	clofibric-acid	HCC515	trt_cp	10 uM	24 h	3	290	0.45	0.365288	1	1	1	1	0	PPAR receptor agonist	PPARA	0.5619	0.8031	1.3872
MOAR003_A375_24H:H15	BRD-A32172948	methiopril	A375	trt_cp	1.11 uM	24 h	3	57	0.15	0.0935004	1	0	1	1	0	ACE inhibitor	ACE	0.5619	0.8028	1.3871
CPC014_NPC_24H:BRD-K50140147-001-02-8:10	BRD-K50140147	NVP-TAE684	NPC	trt_cp	10 uM	24 h	2	479	0.54	0.514275	0	0	1	1	0	ALK inhibitor	ALK|INSR	0.5619	0.8027	1.3871
CPC016_HEPG2_6H:BRD-K70487031-001-01-0:10	BRD-K70487031	flupentixol	HEPG2	trt_cp	10 uM	6 h	3	179	0.26	0.218144	1	0	1	1	0	Dopamine receptor antagonist	DRD2|DRD1|ADRA1A|CHRM1|DRD3|DRD5|HTR2A	0.5618	0.8027	1.3871
CPC018_NPC_24H:BRD-A29082194-001-02-4:10	BRD-A29082194	gitoxigenin	NPC	trt_cp	10 uM	24 h	2	292	0.63	0.433703	0	0	1	1	0	Na/K-ATPase inhibitor	ATP1A1	0.5617	0.8015	1.3868
REP.A018_HA1E_24H:P24	BRD-A67516570	lafutidine	HA1E	trt_cp	0.04 uM	24 h	3	208	0.3904	0.288149	0	0	1	1	0	Histamine receptor antagonist	HRH2	0.5617	0.8015	1.3867
CPC014_SKB_24H:BRD-K50168500-001-01-2:10	BRD-K50168500	canertinib	SKB	trt_cp	10 uM	24 h	4	262	0.47	0.354838	0	0	1	1	0	EGFR inhibitor	EGFR|ERBB2|ERBB4|AKT1	0.5617	0.8014	1.3867
LJP008_THP1_24H:C01	BRD-K36740062	GSK-1070916	THP1	trt_cp	10 uM	24 h	3	653	0.7834	0.723234	1	1	1	1	0	Aurora kinase inhibitor	AURKB|AURKC|AURKA|CYP2D6|CYP3A4	0.5617	0.8014	1.3867
PBIOA016_HEPG2_24H:B07	BRD-K89732114	trifluoperazine	HEPG2	trt_cp	10 uM	24 h	3	264	0.48	0.359959	1	1	1	1	0	Dopamine receptor antagonist	DRD2|ABCG2|CAMK2A|SCN4A|SCN9A|ADRA1A|CALM1|CALY|DRD4|HRH1|HTR2A|HTR2C|S100A4|TNNC1	0.5616	0.8005	1.3864
LJP008_ASC.C_24H:C07	BRD-K11153516	iniparib	ASC	trt_cp	10 uM	24 h	2	59	0.0685	0.0642838	1	1	1	1	0	PARP inhibitor	PARP1	0.5616	0.8004	1.3864
CPC006_HCC515_24H:A19	BRD-K09499853	KU-0060648	HCC515	trt_cp	10 uM	24 h	5	635	0.7626	0.703665	1	1	1	1	0	DNA inhibitor|PI3K inhibitor	PIK3CA|PIK3CB|PIK3CD|PRKDC	0.5616	0.8004	1.3864
EMU001_KMS34_24H:J10	BRD-K44844162	taselisib	KMS34	trt_cp	0.125 uM	24 h	2	370	0.7244	0.523505	1	1	1	1	0	PI3K inhibitor	PIK3CA|PIK3CB|PIK3CD|PIK3CG	0.5614	0.7992	1.3859
CPC011_HT29_6H:BRD-K85030058-003-13-0:10	BRD-K85030058	benactyzine	HT29	trt_cp	10 uM	6 h	4	163	0.02	0.057735	1	0	1	1	0	Butyrylcholinesterase inhibitor	-666	0.5614	0.7992	1.3859
REP.A020_HEK293_24H:L17	BRD-K46839850	cinepazide	HEK293	trt_cp	0.125 uM	24 h	2	164	0.175	0.171306	0	0	1	1	0	Calcium channel activator	-666	0.5612	0.7992	1.3854
CPC005_HCC515_6H:BRD-K99922388-001-01-2:10	BRD-K99922388	DPO-1	HCC515	trt_cp	10 uM	6 h	2	92	0.04	0.0613415	1	0	1	1	0	Potassium channel antagonist	KCNA5	0.5612	0.7992	1.3854
REP.B008_MCF7_24H:E10	BRD-K34008116	dolasetron	MCF7	trt_cp	0.08 uM	24 h	2	136	0.1471	0.143023	1	1	1	1	0	Serotonin receptor antagonist	HTR3A	0.5611	0.7992	1.3853
CPC004_HEPG2_6H:BRD-K08109516-001-02-9:10	BRD-K08109516	L-701324	HEPG2	trt_cp	10 uM	6 h	3	244	0.18	0.211915	1	0	1	1	0	Glutamate receptor antagonist	GRIN1|GRIN2A|GRIN2B|GRIN2C|GRIN2D	0.5611	0.7992	1.3851
CRCGN017_MCF10A.TP53.M_24H:BRD-K99792991:33.6559	BRD-K99792991	hexachlorophene	MCF10A	trt_cp	30 uM	24 h	3	718	0.79	0.761564	1	1	1	1	0	Potassium channel activator	ENPP2|GLUD1|SDHD	0.561	0.7992	1.385
EMU001_OCILY3_24H:N01	BRD-K18787491	U-0126	OCILY3	trt_cp	10 uM	24 h	3	329	0.5363	0.424749	1	1	1	1	0	MEK inhibitor	MAP2K1|MAP2K2|JAK2|AKT1|CHEK1|GSK3B|LCK|MAP2K7|MAPK1|MAPK11|MAPK12|MAPK14|MAPK8|PRKCA|RAF1|ROCK1|RPS6KB1|SGK1	0.5609	0.7992	1.3846
LJP009_ASC_24H:I07	BRD-K47983010	BX-795	ASC	trt_cp	10 uM	24 h	2	183	0.5356	0.316575	1	1	1	1	0	IKK inhibitor	PDPK1|IKBKE|TBK1|CDK2|CHEK1|GSK3B|KDR|PDK1	0.5609	0.7992	1.3846
REP.A023_HELA_24H:H01	BRD-K69726342	atorvastatin	HELA	trt_cp	10 uM	24 h	3	415	0.6696	0.533043	1	1	1	1	0	HMGCR inhibitor	HMGCR|DPP4|CYP3A5|FASLG|AHR	0.5608	0.7992	1.3845
REP.A004_PC3_24H:I01	BRD-K22749967	ABT-239	PC3	trt_cp	10 uM	24 h	3	143	0.3332	0.220725	1	1	1	1	0	Histamine receptor antagonist	HRH3|HRH1|HRH2	0.5607	0.7992	1.3842
REP.A023_HT29_24H:O08	BRD-K72827473	CEP-37440	HT29	trt_cp	3.33 uM	24 h	3	648	0.7703	0.714411	1	1	1	1	0	ALK inhibitor	ALK	0.5606	0.7992	1.3839
CPC005_VCAP_24H:BRD-K63430059-001-09-9:10	BRD-K63430059	methoxsalen	VCAP	trt_cp	10 uM	24 h	5	234	0.38	0.30153	0	0	1	1	0	DNA inhibitor	CYP1A2|ACHE|CYP1A1|CYP2A13|CYP2A6|CYP3A4	0.5606	0.7992	1.3839
CPC016_NPC_24H:BRD-K76810206-001-06-5:10	BRD-K76810206	nicergoline	NPC	trt_cp	10 uM	24 h	4	70	0.33	0.153687	0	0	1	1	0	Adrenergic receptor antagonist	ADRA1A	0.5605	0.7992	1.3838
REP.B013_A375_24H:N19	BRD-K43578482	defactinib	A375	trt_cp	2.22 uM	24 h	2	282	0.4761	0.370514	0	0	1	1	0	Focal adhesion kinase inhibitor	PTK2	0.5605	0.7992	1.3838
EMU001_TMD8_6H:C01	BRD-K88510285	bortezomib	TMD8	trt_cp	10 uM	6 h	3	601	0.7273	0.668536	0	0	1	1	0	NFKB inhibitor|Proteasome inhibitor	PSMB5|PSMB1|PSMB2|CASP3|CYP2C19|NFKB1|PSMA1|PSMA2|PSMA3|PSMA4|PSMA5|PSMA6|PSMA7|PSMA8|PSMB10|PSMB11|PSMB3|PSMB4|PSMB6|PSMB7|PSMB8|PSMB9|PSMD1|PSMD2|RELA	0.5605	0.7992	1.3837
AICHI002_KMS34_24H:N01	BRD-K07955840	PF-05212384	KMS34	trt_cp	10 uM	24 h	3	746	0.82	0.790873	1	1	1	1	0	MTOR inhibitor|PI3K inhibitor	MTOR|PIK3CA|PIK3CG	0.5604	0.7992	1.3835
REP.B015_HA1E_24H:L01	BRD-K59317601	MLN-0128	HA1E	trt_cp	2.22 uM	24 h	2	520	0.656	0.590587	0	0	1	1	0	MTOR inhibitor	MTOR|PIK3CA|PIK3CD|PIK3CG	0.5604	0.7992	1.3834
REP.B006_A375_24H:F13	BRD-K20001883	RVX-208	A375	trt_cp	2.22 uM	24 h	2	100	0.35	0.189175	0	0	1	1	0	Apolipoprotein expression enhancer	APOA1|BRD4|BRD3	0.5603	0.7992	1.3833
LJP008_SKL_24H:C01	BRD-K36740062	GSK-1070916	SKL	trt_cp	10 uM	24 h	3	472	0.6937	0.578612	1	1	1	1	0	Aurora kinase inhibitor	AURKB|AURKC|AURKA|CYP2D6|CYP3A4	0.5603	0.7992	1.3833
CPC006_NCIH508_6H:BRD-K32405725-001-01-0:88.8	BRD-K32405725	etomoxir	NCIH508	trt_cp	90 uM	6 h	2	535	0.26	0.377133	0	0	1	1	0	Carnitine palmitoyltransferase inhibitor	CPT1A|CPT1B	0.5603	0.7992	1.3833
CPD001_MCF7_6H:O08	BRD-K99063460	didanosine	MCF7	trt_cp	10 uM	6 h	3	144	0.1764	0.161161	1	0	1	1	0	Nucleoside reverse transcriptase inhibitor	PNP	0.5603	0.7991	1.3832
CPC017_NPC_24H:BRD-A80502530-001-01-2:10	BRD-A80502530	cinobufagin	NPC	trt_cp	10 uM	24 h	3	687	0.73	0.716095	0	0	1	1	0	Na/K-ATPase inhibitor	ATP1A1	0.5602	0.7987	1.3829
GMB001_HL60_2H:BRD-A79768653:10	BRD-A79768653	sirolimus	HL60	trt_cp	10 uM	2 h	6	521	0.57	0.551045	0	0	1	1	0	MTOR inhibitor	MTOR|FKBP1A|CCR5|FGF2	0.5601	0.7985	1.3829
REP.A017_HT29_24H:I11	BRD-K64538373	Ro-4987655	HT29	trt_cp	0.125 uM	24 h	3	660	0.8315	0.749089	1	1	1	1	0	MEK inhibitor	MAP2K1	0.5601	0.7985	1.3828
REP.A020_HT29_24H:A19	BRD-K83405785	pimavanserin	HT29	trt_cp	10 uM	24 h	3	260	0.5683	0.388692	1	1	1	1	0	Serotonin receptor antagonist	HTR2A|DRD2	0.5601	0.7982	1.3828
CPC002_PC3_24H:BRD-A28970875-300-03-1:10	BRD-A28970875	puromycin	PC3	trt_cp	10 uM	24 h	3	711	0.71	0.718447	0	0	1	1	0	Protein synthesis inhibitor	RPL10L|RPL11|RPL13A|RPL15|RPL19|RPL23|RPL23A|RPL26L1|RPL3|RPL37|RPL8|RSL24D1|SNU13	0.56	0.7954	1.3826
REP.A023_JURKAT_24H:H08	BRD-K69776681	volasertib	JURKAT	trt_cp	3.33 uM	24 h	3	528	0.5715	0.555464	0	0	1	1	0	PLK inhibitor	PLK1	0.56	0.7917	1.3824
CPC014_VCAP_24H:BRD-K83972459-001-01-9:10	BRD-K83972459	JWE-035	VCAP	trt_cp	10 uM	24 h	5	476	0.6	0.540393	0	0	1	1	0	Aurora kinase inhibitor	AURKA	0.5599	0.7901	1.3823
CPC018_ASC_24H:BRD-K10207760-236-03-0:10	BRD-K10207760	lasalocid	ASC	trt_cp	10 uM	24 h	3	280	0.42	0.346764	1	1	1	1	0	Bacterial permeability inducer	-666	0.5599	0.7895	1.3822
CPC009_VCAP_6H:BRD-K49577446-001-09-8:10	BRD-K49577446	flunisolide	VCAP	trt_cp	10 uM	6 h	4	460	0.5	0.484947	1	1	1	1	0	Cytochrome P450 inhibitor	NR3C1	0.5598	0.7879	1.382
REP.A018_HT29_24H:P10	BRD-K67121414	apixaban	HT29	trt_cp	0.37 uM	24 h	3	177	0.313	0.238007	0	0	1	1	0	Coagulation factor inhibitor	F10|CYP2C19|CYP2C8|CYP2J2	0.5598	0.7877	1.382
REP.B016_HELA_24H:I01	BRD-K53814070	ripasudil	HELA	trt_cp	2.22 uM	24 h	2	129	0.1728	0.150972	0	0	1	1	0	Rho associated kinase inhibitor	ROCK1|ROCK2	0.5597	0.7874	1.3819
NMH002_NEU_24H:BRD-K01638814-050-01-2:10	BRD-K01638814	rilmenidine	NEU	trt_cp	10 uM	24 h	3	78	0.32	0.159754	0	0	1	1	0	Adrenergic receptor agonist|Imidazoline receptor agonist	NISCH|ADRA2A	0.5597	0.7869	1.3817
REP.A025_MCF7_24H:C13	BRD-K92213669	lomitapide	MCF7	trt_cp	10 uM	24 h	3	596	0.8215	0.707551	1	1	1	1	0	Microsomal trigylceride transfer protein inhibitor	MTTP|CYP2B6|CYP2C19|CYP2C8	0.5597	0.7869	1.3817
REP.A017_THP1_24H:B18	BRD-K50859149	sulfafurazole	THP1	trt_cp	0.04 uM	24 h	2	185	0.3146	0.243947	0	0	1	1	0	Bacterial antifolate	-666	0.5595	0.7866	1.3814
REP.B021_MCF7_24H:N23	BRD-K85679373	sulbactam	MCF7	trt_cp	0.03 uM	24 h	2	87	0.1045	0.0964158	1	0	1	1	0	Beta lactamase inhibitor	-666	0.5594	0.7866	1.3809
REP.A006_HT29_24H:I01	BRD-K21547160	sufentanil	HT29	trt_cp	10 uM	24 h	3	213	0.4567	0.315381	1	1	1	1	0	Opioid receptor modulator	OPRM1|OPRD1|OPRK1	0.5594	0.7866	1.3809
CPD002_PC3_6H:BRD-K54790157-001-12-2:10	BRD-K54790157	trioxsalen	PC3	trt_cp	10 uM	6 h	3	201	0.25	0.226672	0	0	1	1	0	DNA inhibitor	-666	0.5593	0.7866	1.3809
REP.B011_PC3_24H:C16	BRD-K04804440	ciprofloxacin	PC3	trt_cp	0.08 uM	24 h	2	380	0.4349	0.411071	0	0	1	1	0	Bacterial DNA Gyrase inhibitor	TOP2A	0.5593	0.7865	1.3808
LJP007_HELA_24H:N08	BRD-K29415052	BGT-226	HELA	trt_cp	3.33 uM	24 h	3	475	0.7344	0.597233	1	1	1	1	0	PI3K inhibitor	MTOR|PIK3CG|PIK3CA|PIK3CB	0.5593	0.7865	1.3808
REP.B005_HT29_24H:L24	BRD-K10859802	APD-668	HT29	trt_cp	0.01 uM	24 h	2	89	0.097	0.0939532	0	0	1	1	0	Glucose dependent insulinotropic receptor agonist	GPR119	0.5593	0.7865	1.3808
EMU001_NALM6_24H:L13	BRD-K19687926	lapatinib	NALM6	trt_cp	10 uM	24 h	3	579	0.7714	0.675787	1	1	1	1	0	EGFR inhibitor|ERBB2 inhibitor	EGFR|ERBB2|CYP3A5	0.5593	0.7864	1.3808
CPC008_VCAP_6H:BRD-A52172093-001-01-7:10	BRD-A52172093	VU-0413807-2	VCAP	trt_cp	10 uM	6 h	5	241	0.27	0.257941	1	0	1	1	0	Calcium channel blocker	CACNA1H|CACNA1I|CACNA1G	0.5593	0.7864	1.3807
REP.A021_THP1_24H:F19	BRD-K82467063	SB-271046	THP1	trt_cp	10 uM	24 h	3	182	0.1923	0.189172	0	0	1	1	0	Serotonin receptor antagonist	HTR6	0.5592	0.7862	1.3806
PCLB001_HEPG2_6H:BRD-A15100685-001-02-6:10	BRD-A15100685	avicin-d	HEPG2	trt_cp	10 uM	6 h	3	698	0.79	0.750882	0	0	1	1	0	NFKB inhibitor	-666	0.5591	0.7848	1.3802
REP.B009_YAPC_24H:P15	BRD-K34888156	theobromine	YAPC	trt_cp	0.25 uM	24 h	2	219	0.405	0.301148	1	1	1	1	0	Phosphodiesterase inhibitor	ADORA1|ADORA2A|PDE4B	0.559	0.7846	1.3802
CPC018_HT29_6H:BRD-K69195780-001-01-5:10	BRD-K69195780	NAN-190	HT29	trt_cp	10 uM	6 h	5	250	0.3	0.276924	1	0	1	1	0	Serotonin receptor agonist	HTR1A|ADRA1A|ADRA1B|ADRA1D|HTR1F	0.559	0.7836	1.38
PBIOA017_HT29_24H:M13	BRD-K43428468	PF-4800567	HT29	trt_cp	10 uM	24 h	3	178	0.19	0.185959	0	0	1	1	0	Casein kinase inhibitor	CSNK1E|CSNK1D	0.559	0.7836	1.38
REP.A013_THP1_24H:D13	BRD-K37991163	paroxetine	THP1	trt_cp	10 uM	24 h	3	256	0.4776	0.353576	1	1	1	1	0	Selective serotonin reuptake inhibitor (SSRI)	SLC6A4|CHRM1|CHRM2|CHRM3|CHRM4|CHRM5|HTR2A|SLC6A2	0.5589	0.7827	1.3798
CPC006_U937_6H:BRD-K68548958-001-01-2:20	BRD-K68548958	C-646	U937	trt_cp	20 uM	6 h	2	256	0.42	0.33157	1	1	1	1	0	Histone acetyltransferase inhibitor	EP300	0.5589	0.7824	1.3798
CPC006_HA1E_6H:BRD-K85606544-001-01-8:10	BRD-K85606544	neratinib	HA1E	trt_cp	10 uM	6 h	5	306	0.44	0.371037	1	1	1	1	0	EGFR inhibitor	EGFR|ERBB2|ERBB4|KDR	0.5589	0.7821	1.3797
CPC002_PC3_6H:BRD-A85424553-050-03-9:10	BRD-A85424553	thioperamide	PC3	trt_cp	10 uM	6 h	5	227	0.05	0.107728	0	0	1	1	0	Histamine receptor antagonist	HRH3|HRH4	0.5588	0.7813	1.3796
CPC020_MCF7_6H:BRD-A80793822-001-01-4:10	BRD-A80793822	pemoline	MCF7	trt_cp	10 uM	6 h	3	396	0.32	0.359959	1	0	1	1	0	Dopamine receptor agonist	-666	0.5588	0.781	1.3796
AICHI001_OCILY19_24H:D12	BRD-K63923597	barasertib-HQPA	OCILY19	trt_cp	0.01 uM	24 h	3	441	0.73	0.573735	0	0	1	1	0	Aurora kinase inhibitor	AURKB|AURKC|AURKA	0.5588	0.7808	1.3795
REP.A015_A549_24H:P13	BRD-K61397605	romidepsin	A549	trt_cp	10 uM	24 h	3	734	0.7189	0.734536	0	0	1	1	0	HDAC inhibitor	HDAC1|HDAC2|CYP2B6|CYP2C19|CYP3A5|HDAC3|HDAC4|HDAC5|HDAC6|HDAC7|HDAC8|HDAC9	0.5587	0.7798	1.3794
REP.B024_MDAMB231_24H:F19	BRD-K75295174	alisertib	MDAMB231	trt_cp	2.22 uM	24 h	2	196	0.1617	0.180017	0	0	1	1	0	Aurora kinase inhibitor	AURKA	0.5587	0.7796	1.3793
CPD002_MCF7_6H:BRD-A75919782-238-07-5:10	BRD-A75919782	leucovorin	MCF7	trt_cp	10 uM	6 h	3	270	0.18	0.22292	0	0	1	1	0	Folate receptor ligand	TYMS	0.5586	0.7782	1.3791
REP.B024_A375_24H:G12	BRD-K75844781	mCPP	A375	trt_cp	0.01 uM	24 h	2	96	0.1408	0.117562	1	1	1	1	0	Serotonin receptor agonist	HTR2B|HTR2C|HTR1D|HTR2A|HTR1A|HTR1E|HTR6	0.5586	0.7764	1.379
CPC020_HA1E_6H:BRD-A23290232-001-02-3:10	BRD-A23290232	westcort	HA1E	trt_cp	10 uM	6 h	2	176	0.09	0.127265	0	0	1	1	0	Glucocorticoid receptor agonist	-666	0.5585	0.7757	1.3789
CPC004_HCC515_6H:BRD-K51350053-048-06-6:10	BRD-K51350053	toremifene	HCC515	trt_cp	10 uM	6 h	3	357	0.12	0.209293	1	0	1	1	0	Selective estrogen receptor modulator (SERM)|Estrogen receptor antagonist	ESR1|CYP3A5	0.5584	0.7731	1.3787
CPC015_NPC_24H:BRD-A41519720-001-03-0:10	BRD-A41519720	ezetimibe	NPC	trt_cp	10 uM	24 h	4	350	0.35	0.353915	0	0	1	1	0	Cholesterol inhibitor|Niemann-Pick C1-like 1 protein antagonist	NPC1L1|ANPEP|SOAT1	0.5584	0.7728	1.3786
EMU001_MINO_3H:C01	BRD-K88510285	bortezomib	MINO	trt_cp	10 uM	3 h	3	450	0.5797	0.516462	0	0	1	1	0	NFKB inhibitor|Proteasome inhibitor	PSMB5|PSMB1|PSMB2|CASP3|CYP2C19|NFKB1|PSMA1|PSMA2|PSMA3|PSMA4|PSMA5|PSMA6|PSMA7|PSMA8|PSMB10|PSMB11|PSMB3|PSMB4|PSMB6|PSMB7|PSMB8|PSMB9|PSMD1|PSMD2|RELA	0.5584	0.7722	1.3785
CPC017_HEPG2_6H:BRD-K05181084-003-02-9:10	BRD-K05181084	NGB-2904	HEPG2	trt_cp	10 uM	6 h	3	446	0.34	0.393765	1	0	1	1	0	Dopamine receptor antagonist	DRD3	0.5583	0.7719	1.3784
MOAR001_PC3_24H:D09	BRD-K76180386	JIB04	PC3	trt_cp	1.11 uM	24 h	3	632	0.81	0.723488	1	1	1	1	0	Histone lysine demethylase inhibitor	-666	0.5582	0.7713	1.378
CPC008_MCF7_24H:BRD-K76907295-001-03-8:10	BRD-K76907295	VU-0418947-2	MCF7	trt_cp	10 uM	24 h	2	529	0.7	0.615329	0	0	1	1	0	HIF modulator	-666	0.5582	0.7713	1.378
CPC006_NCIH508_6H:BRD-K64890080-001-03-9:10	BRD-K64890080	BI-2536	NCIH508	trt_cp	10 uM	6 h	2	170	0.55	0.309198	0	0	1	1	0	PLK inhibitor	PLK1|BRD4|PLK2|PLK3	0.5581	0.7713	1.3779
REP.A011_MDAMB231_24H:J11	BRD-K06557128	voriconazole	MDAMB231	trt_cp	0.125 uM	24 h	3	117	0.1093	0.114349	0	0	1	1	0	Cytochrome P450 inhibitor	CYP2C19|CYP51A1|CYP2C9|CYP3A4|CYP3A5|PTGS1	0.5581	0.7713	1.3778
REP.A007_A375_24H:D19	BRD-A44448661	pentobarbital	A375	trt_cp	10 uM	24 h	3	785	0.8351	0.818719	0	0	1	1	0	GABA receptor modulator	GABRA1|GABRA2|GABRA3|GABRA4|GABRA5|GABRA6|GABRB1|GABRB2|GABRB3|GABRD|GABRE|GABRG1|GABRG2|GABRG3|GABRP|GABRQ|CHRNA4|CHRNA7|GRIA2|GRIK2|GRIN1|GRIN2A|GRIN2B|GRIN2C|GRIN2D|GRIN3A|GRIN3B	0.5581	0.7713	1.3778
CPC004_PC3_6H:BRD-A90131694-001-02-8:10	BRD-A90131694	alclometasone	PC3	trt_cp	10 uM	6 h	5	551	0.09	0.225179	0	0	1	1	0	Glucocorticoid receptor agonist	NR3C1|CYP3A4|SERPINA6	0.5581	0.7713	1.3777
CPC016_SKB_24H:BRD-K07762753-001-02-8:10	BRD-K07762753	aminopurvalanol-a	SKB	trt_cp	10 uM	24 h	3	437	0.65	0.538925	0	0	1	1	0	Tyrosine kinase inhibitor|CDK inhibitor	CDK2|CDK1|CDK5|CDK6	0.5579	0.7696	1.3774
CPC016_A375_6H:BRD-K27450477-001-03-9:10	BRD-K27450477	EHNA	A375	trt_cp	10 uM	6 h	5	381	0.15	0.241735	0	0	1	1	0	Adenosine deaminase inhibitor	ADA|PDE2A	0.5577	0.7661	1.3768
CPC014_HCC515_6H:BRD-K91701654-001-01-5:10	BRD-K91701654	U-0126	HCC515	trt_cp	10 uM	6 h	3	278	0.33	0.306274	1	1	1	1	0	MEK inhibitor	MAP2K1|MAP2K2|JAK2|AKT1|CHEK1|GSK3B|LCK|MAP2K7|MAPK1|MAPK11|MAPK12|MAPK14|MAPK8|PRKCA|RAF1|ROCK1|RPS6KB1|SGK1	0.5576	0.7661	1.3767
CPC016_A375_6H:BRD-K78122587-300-01-9:10	BRD-K78122587	NNC-55-0396	A375	trt_cp	10 uM	6 h	5	329	0.46	0.393376	0	0	1	1	0	Calcium channel blocker	CATSPER1|CATSPER2|CATSPER3|CATSPER4	0.5576	0.7661	1.3766
LJP008_HEK293_24H:K01	BRD-K36363294	I-BET-151	HEK293	trt_cp	10 uM	24 h	2	460	0.8014	0.613952	1	1	1	1	0	Bromodomain inhibitor	-666	0.5575	0.7661	1.3763
REP.B013_JURKAT_24H:A10	BRD-K37289225	clozapine	JURKAT	trt_cp	0.08 uM	24 h	2	125	0.2354	0.173456	0	0	1	1	0	Serotonin receptor antagonist|Dopamine receptor antagonist	DRD4|DRD2|DRD3|HTR2A|ADRA1A|ADRA1B|CHRM1|DRD1|HRH1|HRH4|HTR1A|HTR1B|HTR1D|HTR1E|HTR2C|HTR6|HTR7|CYP2C19|ADRA1D|ADRA2A|ADRA2B|ADRA2C|CALY|CHRM2|CHRM3|CHRM4|CHRM5|DRD5|HTR1F|HTR2B|HTR3A|HTR5A	0.5574	0.7661	1.3761
AICHI002_OCILY19_24H:J07	BRD-K07310275	PF-04691502	OCILY19	trt_cp	10 uM	24 h	3	663	0.8	0.736431	0	0	1	1	0	MTOR inhibitor|PI3K inhibitor	MTOR|PIK3CA|PIK3CB|PIK3CD|PIK3CG	0.5572	0.7661	1.3757
CPC016_A549_24H:BRD-K94689771-001-02-5:10	BRD-K94689771	pinocembrin	A549	trt_cp	10 uM	24 h	3	125	0.25	0.178754	0	0	1	1	0	CYP1B1 inhibitor	AR|SRD5A1|SRD5A2|CYP1B1	0.5572	0.7661	1.3757
REP.A013_PC3_24H:O19	BRD-K44309363	dexniguldipine	PC3	trt_cp	10 uM	24 h	2	369	0.5115	0.439305	1	1	1	1	0	Calmodulin inhibitor	CALM1|PRKCA|ADORA3	0.5571	0.7659	1.3755
CPC017_SKB_24H:BRD-K24132293-001-13-7:10	BRD-K24132293	piperlongumine	SKB	trt_cp	10 uM	24 h	2	515	0.72	0.615744	0	0	1	1	0	Glutathione transferase inhibitor	-666	0.5571	0.7659	1.3755
MOAR004_PC3_24H:D12	BRD-K03504028	amygdalin	PC3	trt_cp	1.11 uM	24 h	3	100	0.17	0.131842	1	0	1	1	0	Caspase activator	CASP3	0.5571	0.7659	1.3754
CPC014_A549_24H:BRD-A60245366-001-01-1:10	BRD-A60245366	AS-601245	A549	trt_cp	10 uM	24 h	3	154	0.54	0.2916	0	0	1	1	0	JNK inhibitor	MAPK10|MAPK8|MAPK9	0.5571	0.7658	1.3753
CPC017_HT29_6H:BRD-K67261995-001-03-4:10	BRD-K67261995	adipiodone	HT29	trt_cp	10 uM	6 h	5	177	0.17	0.175405	0	0	1	1	0	Radiopaque medium	-666	0.557	0.7652	1.3751
LJP007_MCF10A_24H:N07	BRD-K29415052	BGT-226	MCF10A	trt_cp	10 uM	24 h	3	492	0.7773	0.625327	1	1	1	1	0	PI3K inhibitor	MTOR|PIK3CG|PIK3CA|PIK3CB	0.557	0.765	1.3751
CPC020_MCF7_24H:BRD-K64517075-001-01-9:10	BRD-K64517075	heliomycin	MCF7	trt_cp	10 uM	24 h	5	563	0.6	0.587706	0	0	1	1	0	ATP synthase inhibitor|Other antibiotic	-666	0.557	0.7649	1.375
CPC015_PHH_24H:BRD-K67017579-001-16-6:10	BRD-K67017579	cilostazol	PHH	trt_cp	10 uM	24 h	2	58	0.22	0.114224	0	0	1	1	0	Phosphodiesterase inhibitor	PDE3A|CYP2C19|CYP3A5|PDE3B	0.5569	0.7644	1.3749
CPC018_MCF7_24H:BRD-K37270826-001-16-9:10	BRD-K37270826	mifepristone	MCF7	trt_cp	10 uM	24 h	4	304	0.34	0.325092	1	1	1	1	0	Glucocorticoid receptor antagonist|Progesterone receptor antagonist	PGR|NR3C1|AR|CYP2B6|CYP2C8|CYP3A5|CYP3A7|NR1I2	0.5569	0.7634	1.3748
LCP001_MCF10A.PIK3CA.HH_24H:B23	BRD-K45293975	7-hydroxystaurosporine	MCF10A	trt_cp	3.33 uM	24 h	3	593	0.75	0.674355	1	1	1	1	0	CDK inhibitor|CHK inhibitor|PKC inhibitor	-666	0.5568	0.7632	1.3747
CPC017_HT29_6H:BRD-K60230970-001-04-3:10	BRD-K60230970	MG-132	HT29	trt_cp	10 uM	6 h	5	544	0.75	0.645893	0	0	1	1	0	Proteasome inhibitor	PSMB1	0.5568	0.7632	1.3746
CPC016_MCF7_6H:BRD-K71059170-001-02-5:10	BRD-K71059170	cefixime	MCF7	trt_cp	10 uM	6 h	3	159	0.24	0.197531	0	0	1	1	0	Bacterial cell wall synthesis inhibitor	-666	0.5566	0.7632	1.3741
CPC017_A375_6H:BRD-K60230970-001-04-3:10	BRD-K60230970	MG-132	A375	trt_cp	10 uM	6 h	3	377	0.51	0.44339	0	0	1	1	0	Proteasome inhibitor	PSMB1	0.5565	0.7632	1.3739
PCL001_HEPG2_24H:BRD-K39841531:10	BRD-K39841531	TG-101209	HEPG2	trt_cp	10 uM	24 h	3	410	0.69	0.537833	1	1	1	1	0	JAK inhibitor	JAK2|JAK3	0.5564	0.7632	1.3737
EMU001_OCILY19_24H:G19	BRD-K45995181	auranofin	OCILY19	trt_cp	10 uM	24 h	2	853	0.8772	0.87469	0	0	1	1	0	NFKB inhibitor	TXNRD1|TXNRD2|IKBKB|PRDX5|TRPA1	0.5564	0.7632	1.3737
CPC005_VCAP_24H:BRD-K78599730-001-03-4:10	BRD-K78599730	manumycin-a	VCAP	trt_cp	10 uM	24 h	5	388	0.5	0.445381	0	0	1	1	0	Farnesyltransferase inhibitor|NFKB inhibitor	FNTA|IKBKB	0.5564	0.7632	1.3737
CPC015_ASC_24H:BRD-K39120595-304-03-9:10	BRD-K39120595	bithionol	ASC	trt_cp	10 uM	24 h	4	401	0.43	0.419891	0	0	1	1	0	Autotaxin inhibitor	ESR1|ESR2|MCL1	0.5563	0.7632	1.3735
CPC014_HEPG2_6H:BRD-K73982490-001-01-1:10	BRD-K73982490	BI-78D3	HEPG2	trt_cp	10 uM	6 h	3	182	0.36	0.258832	1	1	1	1	0	JNK inhibitor	MAPK8	0.5563	0.7632	1.3734
AICHI001_THP1_24H:H15	BRD-K54606188	BRD-K54606188	THP1	trt_cp	0.66 uM	24 h	3	529	0.74	0.632666	1	1	1	1	0	Bromodomain inhibitor	-666	0.5563	0.7632	1.3733
LJP008_NEU_24H:I19	BRD-K52560704	methylstat	NEU	trt_cp	10 uM	24 h	2	238	0.5343	0.360588	0	0	1	1	0	Histone demethylase inhibitor	-666	0.5562	0.7632	1.3733
PBIOA019_A549_24H:L01	BRD-K93442924	voapaxar	A549	trt_cp	10 uM	24 h	3	301	0.45	0.372152	1	1	1	1	0	Thrombin inhibitor	F2R	0.5562	0.7632	1.3732
REP.A015_JURKAT_24H:O07	BRD-K61195623	BRD-K61195623	JURKAT	trt_cp	10 uM	24 h	2	498	0.6143	0.559288	0	0	1	1	0	Tubulin inhibitor|Angiogenesis inhibitor|Apoptosis stimulant	-666	0.5562	0.7632	1.3732
CPC008_PC3_24H:BRD-K44432556-001-03-0:10	BRD-K44432556	VU-0418946-1	PC3	trt_cp	10 uM	24 h	3	636	0.76	0.703017	1	1	1	1	0	Hypoxia inducible factor activator	-666	0.5562	0.7632	1.3732
CPC006_HCT116_6H:BRD-K24132293-001-16-0:10	BRD-K24132293	piperlongumine	HCT116	trt_cp	10 uM	6 h	2	464	0.77	0.604415	0	0	1	1	0	Glutathione transferase inhibitor	-666	0.5562	0.7632	1.373
REP.A004_YAPC_24H:I20	BRD-K23363278	CYT-997	YAPC	trt_cp	3.33 uM	24 h	3	494	0.6566	0.575897	0	0	1	1	0	Tubulin inhibitor	TUBB	0.5561	0.7632	1.373
CPC018_ASC_24H:BRD-K15567136-003-18-1:10	BRD-K15567136	papaverine	ASC	trt_cp	10 uM	24 h	3	209	0.22	0.216828	1	0	1	1	0	Phosphodiesterase inhibitor	PDE10A|PDE4B|PDE5A	0.556	0.7632	1.3727
CPC014_SKB_24H:BRD-A29901043-001-01-0:10	BRD-A29901043	KIN001-127	SKB	trt_cp	10 uM	24 h	3	354	0.31	0.334976	0	0	1	1	0	ITK inhibitor	ITK	0.556	0.7632	1.3727
CPC014_HT29_6H:BRD-A80960055-001-01-7:10	BRD-A80960055	celastrol	HT29	trt_cp	10 uM	6 h	5	359	0.46	0.410919	0	0	1	1	0	Anti-inflammatory|Antioxidant|HSP inhibitor|NFKB inhibitor|Topoisomerase inhibitor	-666	0.5557	0.7632	1.372
PAC001_U2OS_6H:BRD-K77634909-001-01-9:17.8	BRD-K77634909	AEG-3482	U2OS	trt_cp	20 uM	6 h	2	310	0.32	0.318483	0	0	1	1	0	HSP inducer|Protein kinase inhibitor	-666	0.5557	0.7632	1.3719
REP.A014_MCF7_24H:G01	BRD-K59227464	LY-2228820	MCF7	trt_cp	10 uM	24 h	3	299	0.4333	0.363966	1	1	1	1	0	P38 MAPK inhibitor	MAPK14	0.5556	0.7628	1.3715
CPC017_A375_6H:BRD-A17453586-003-01-5:10	BRD-A17453586	MDL-72832	A375	trt_cp	10 uM	6 h	2	185	0.3	0.238219	0	0	1	1	0	Serotonin receptor agonist	HTR1A	0.5555	0.7627	1.3715
LJP008_THP1_24H:O07	BRD-K42436189	AZ-20	THP1	trt_cp	10 uM	24 h	3	597	0.7899	0.694391	1	1	1	1	0	ATR kinase inhibitor	ATR|MTOR	0.5555	0.7621	1.3713
CPC016_A375_6H:BRD-K41337261-003-01-0:10	BRD-K41337261	ZM-306416	A375	trt_cp	10 uM	6 h	5	257	0.29	0.276055	0	0	1	1	0	Abl inhibitor|Src inhibitor|VEGFR inhibitor	FLT1|KDR|EGFR|FLT4	0.5554	0.762	1.3712
CPC011_HT29_6H:BRD-K18909381-050-07-8:10	BRD-K18909381	CGS-12066B	HT29	trt_cp	10 uM	6 h	4	408	0.41	0.413573	1	1	1	1	0	Serotonin receptor agonist	HTR1B	0.5554	0.762	1.3711
AICHI001_KMS34_24H:I13	BRD-K52911425	GDC-0941	KMS34	trt_cp	10 uM	24 h	3	688	0.8	0.750187	1	1	1	1	0	PI3K inhibitor	PIK3CG|PIK3CA|PIK3CB|PIK3CD	0.5553	0.762	1.371
LJP007_THP1_24H:P07	BRD-K12040459	AT-7867	THP1	trt_cp	10 uM	24 h	3	460	0.662	0.558006	1	1	1	1	0	AKT inhibitor	AKT2|ROCK2|GSK3B|PKIA|PRKACA	0.5553	0.762	1.3708
PBIOA017_HEPG2_24H:H19	BRD-K76617868	fasudil	HEPG2	trt_cp	10 uM	24 h	3	132	0.24	0.17998	1	1	1	1	0	Rho associated kinase inhibitor	ROCK1|ROCK2|PKIA|PRKACA	0.5551	0.762	1.3703
CPC003_VCAP_6H:BRD-K71059170-001-02-5:10	BRD-K71059170	cefixime	VCAP	trt_cp	10 uM	6 h	5	394	0.31	0.353394	0	0	1	1	0	Bacterial cell wall synthesis inhibitor	-666	0.555	0.762	1.3701
CPC017_MCF7_6H:BRD-K26015241-001-01-0:10	BRD-K26015241	ODQ	MCF7	trt_cp	10 uM	6 h	4	190	0.16	0.176306	1	0	1	1	0	Guanylyl cyclase inhibitor	GUCY1A2|GUCY1A3|GUCY1B3	0.555	0.762	1.3701
REP.A025_PC3_24H:P03	BRD-K79131256	albendazole	PC3	trt_cp	1.11 uM	24 h	2	536	0.7443	0.638685	1	1	1	1	0	Tubulin inhibitor	CYP1A2|CYP2J2|TUBA1A|TUBB|TUBB4B	0.5549	0.762	1.3699
CPC017_SKB_24H:BRD-K07888196-001-01-8:10	BRD-K07888196	BRD-K07888196	SKB	trt_cp	10 uM	24 h	2	79	0.15	0.110075	0	0	1	1	0	IGF-1 inhibitor	-666	0.5549	0.762	1.3699
CPC020_MCF7_24H:BRD-K91601245-001-09-6:10	BRD-K91601245	mercaptopurine	MCF7	trt_cp	10 uM	24 h	5	357	0.47	0.414203	1	1	1	1	0	Immunosuppressant|Protein synthesis inhibitor|Purine antagonist	HPRT1|IMPDH1|IMPDH2|PPAT	0.5549	0.762	1.3699
REP.B007_HELA_24H:P01	BRD-K67868012	PI-103	HELA	trt_cp	2.22 uM	24 h	2	433	0.5584	0.497218	0	0	1	1	0	PI3K inhibitor|MTOR inhibitor	PIK3CA|PIK3CG|MTOR|PIK3CB|PIK3CD|PRKDC	0.5548	0.762	1.3696
CPC004_MCF7_6H:BRD-K03109492-001-01-4:10	BRD-K03109492	NSC-663284	MCF7	trt_cp	10 uM	6 h	4	326	0.42	0.374166	1	1	1	1	0	CDC inhibitor	CDC25A|CDC25B|CDC25C	0.5547	0.762	1.3695
CPC020_A549_6H:BRD-A36217750-001-14-8:10	BRD-A36217750	sulfinpyrazone	A549	trt_cp	10 uM	6 h	2	84	0.26	0.149437	0	0	1	1	0	Uricosuric	ABCC1|SLC22A12|ABCC2|FPR1	0.5547	0.762	1.3695
MOAR006_A375_24H:E07	BRD-K33245965	BMS-833923	A375	trt_cp	10 uM	24 h	3	530	0.73	0.62897	1	1	1	1	0	Smoothened receptor antagonist	DHH|IHH|SMO	0.5547	0.762	1.3694
EMU001_OCILY10_24H:M19	BRD-K19540840	saracatinib	OCILY10	trt_cp	10 uM	24 h	3	461	0.6804	0.566322	1	1	1	1	0	Src inhibitor	SRC|ABL1|LCK|YES1	0.5546	0.762	1.3692
CPC017_SKB_24H:BRD-K26521938-001-04-9:10	BRD-K26521938	dinoprostone	SKB	trt_cp	10 uM	24 h	2	141	0.13	0.136903	0	0	1	1	0	Prostanoid receptor agonist	PTGER2|PTGER1|PTGER3|PTGER4|CATSPER1|CATSPER2|CATSPER3|CATSPER4|PTGDR|PTGDR2|PTGFR|TBXA2R	0.5546	0.762	1.3692
REP.A007_YAPC_24H:B23	BRD-K43586850	lacidipine	YAPC	trt_cp	0.125 uM	24 h	2	474	0.7334	0.596198	0	0	1	1	0	Calcium channel blocker	CACNA1C	0.5545	0.762	1.369
EMU001_OCILY10_24H:L02	BRD-K92428153	mycophenolate-mofetil	OCILY10	trt_cp	2.5 uM	24 h	3	560	0.7566	0.6582	1	1	1	1	0	Inosine monophosphate dehydrogenase inhibitor|Dehydrogenase inhibitor|Hydroxycarboxylic acid receptor agonist|Immunosuppressant|Inositol monophosphatase inhibitor	IMPDH1|IMPDH2|HCAR2	0.5545	0.762	1.3689
CPC006_AGS_6H:BRD-K06980535-003-15-0:10	BRD-K06980535	promazine	AGS	trt_cp	10 uM	6 h	2	207	0.39	0.287308	1	1	1	1	0	Dopamine receptor antagonist	CHRM5|DRD2|ADRA1A|ADRA1B|ADRA1D|CHRM1|CHRM2|CHRM3|CHRM4|DRD1|DRD3|DRD4|HRH1|HTR2A|HTR2C	0.5545	0.762	1.3688
EMU001_OCILY10_24H:J19	BRD-K99964838	bosutinib	OCILY10	trt_cp	10 uM	24 h	3	774	0.832	0.811452	0	0	1	1	0	Src inhibitor|Abl inhibitor|Bcr-Abl inhibitor	ABL1|SRC|BCR|LYN|CAMK2G|HCK|CAMK1D|CDK2|FRK|FYN|MAP2K1|MAP2K2|MAP3K2|MAP4K5|STK10|STK24|STK4|TNK2|TXK	0.5544	0.762	1.3686
REP.B008_YAPC_24H:I22	BRD-K75024268	lesinurad	YAPC	trt_cp	0.08 uM	24 h	2	213	0.1578	0.185385	0	0	1	1	0	Uric acid diuretic	SLC22A12	0.5543	0.762	1.3684
CPC020_VCAP_24H:BRD-K52522949-001-01-7:10	BRD-K52522949	NCH-51	VCAP	trt_cp	10 uM	24 h	4	583	0.55	0.572593	1	1	1	1	0	HDAC inhibitor	HDAC1|HDAC10|HDAC11|HDAC2|HDAC3|HDAC4|HDAC5|HDAC6|HDAC7|HDAC8|HDAC9	0.5543	0.762	1.3683
REP.B017_HA1E_24H:E24	BRD-A62879835	rifaximin	HA1E	trt_cp	0.01 uM	24 h	2	514	0.4392	0.480445	1	1	1	1	0	RNA synthesis inhibitor	NR1I2|CYP3A4	0.5543	0.762	1.3683
NMH001_FIBRNPC_24H:BRD-K18722736-001-01-3:10	BRD-K18722736	BRD-K18722736	NPC	trt_cp	10 uM	24 h	2	400	0.25	0.319765	0	0	1	1	0	Opioid receptor antagonist	OPRD1|OPRK1|OPRM1	0.5542	0.762	1.3683
REP.A008_PC3_24H:J01	BRD-K89104321	gaboxadol	PC3	trt_cp	10 uM	24 h	2	63	0.2207	0.119235	0	0	1	1	0	GABA receptor agonist	GABRD|GABRA1|GABRA2|GABRA3|GABRA4|GABRA5|GABRA6|GABRR1|GABRR2|GABRR3	0.5542	0.762	1.3681
CPC005_A375_24H:BRD-A98299281-050-04-7:10	BRD-A98299281	velnacrine	A375	trt_cp	10 uM	24 h	3	161	0.26	0.206886	1	1	1	1	0	Cholinesterase inhibitor	-666	0.5542	0.762	1.3681
REP.A025_HELA_24H:C13	BRD-K92213669	lomitapide	HELA	trt_cp	10 uM	24 h	2	409	0.7638	0.565174	1	1	1	1	0	Microsomal trigylceride transfer protein inhibitor	MTTP|CYP2B6|CYP2C19|CYP2C8	0.5541	0.762	1.368
REP.A019_YAPC_24H:L01	BRD-K49075727	nintedanib	YAPC	trt_cp	10 uM	24 h	3	408	0.4352	0.426094	0	0	1	1	0	FGFR inhibitor|PDGFR inhibitor|VEGFR inhibitor	-666	0.5541	0.762	1.368
AICHI002_KMS34_24H:L19	BRD-K13514097	everolimus	KMS34	trt_cp	10 uM	24 h	3	790	0.79	0.798836	0	0	1	1	0	MTOR inhibitor	MTOR|CYP3A5|FKBP1A	0.5541	0.762	1.368
LJP008_JURKAT_24H:E13	BRD-K54606188	BRD-K54606188	JURKAT	trt_cp	10 uM	24 h	2	482	0.792	0.624765	0	0	1	1	0	Bromodomain inhibitor	-666	0.554	0.762	1.3678
LJP005_MDAMB231_3H:P11	BRD-K87737963	CYT-387	MDAMB231	trt_cp	0.12 uM	3 h	2	55	0.2937	0.128518	1	1	1	1	0	JAK inhibitor	JAK1|JAK2|JAK3	0.554	0.762	1.3677
LCP001_MCF10A.PIK3CA.HH_24H:I12	BRD-K08310154	AG-1024	MCF10A	trt_cp	1.11 uM	24 h	3	336	0.53	0.426715	1	1	1	1	0	IGF-1 inhibitor	IGF1R|EGFR	0.5539	0.762	1.3675
REP.B017_THP1_24H:I10	BRD-K64538373	Ro-4987655	THP1	trt_cp	0.08 uM	24 h	2	411	0.6857	0.536807	1	1	1	1	0	MEK inhibitor	MAP2K1	0.5539	0.762	1.3674
REP.B006_A375_24H:N19	BRD-K23228615	GDC-0980	A375	trt_cp	2.22 uM	24 h	2	488	0.6476	0.568452	0	0	1	1	0	MTOR inhibitor|PI3K inhibitor	MTOR|PIK3CG|FGR|MAP3K9|PIK3CA|PIK3CB|PIK3CD|SYK	0.5539	0.762	1.3674
CPC003_VCAP_24H:BRD-K13169950-001-04-5:10	BRD-K13169950	NSC-3852	VCAP	trt_cp	10 uM	24 h	2	565	0.79	0.675567	0	0	1	1	0	HDAC inhibitor	HDAC1	0.5538	0.762	1.3673
CPC016_SKB_24H:BRD-A81866333-003-01-5:10	BRD-A81866333	CGS-21680	SKB	trt_cp	10 uM	24 h	3	56	0.12	0.0828925	1	0	1	1	0	Adenosine receptor agonist	ADORA2A|ADORA1|ADORA2B|ADORA3	0.5538	0.762	1.3672
REP.B019_HT29_24H:D18	BRD-K45503887	delivert	HT29	trt_cp	0.01 uM	24 h	2	76	0.1463	0.106625	1	1	1	1	0	Angiotensin receptor agonist	AGTR1|AGTR2	0.5538	0.762	1.3672
MOA001_U2OS_24H:I16	BRD-K60230970	MG-132	U2OS	trt_cp	3.33 uM	24 h	2	738	0.83	0.791403	0	0	1	1	0	Proteasome inhibitor	PSMB1	0.5537	0.762	1.3668
POL001_HEPG2_24H:H13	BRD-A45498368	WYE-125132	HEPG2	trt_cp	10 uM	24 h	3	503	0.74	0.616922	1	1	1	1	0	MTOR inhibitor	MTOR|PIK3CA	0.5536	0.762	1.3668
REP.A015_HA1E_24H:J21	BRD-K59037100	oxybenzone	HA1E	trt_cp	1.11 uM	24 h	3	625	0.8019	0.715864	0	0	1	1	0	Lipase inhibitor	LIPE	0.5535	0.762	1.3665
REP.A013_A549_24H:M07	BRD-K43002771	SR-33805	A549	trt_cp	10 uM	24 h	3	164	0.3413	0.239233	1	1	1	1	0	Calcium channel blocker	-666	0.5534	0.762	1.3662
REP.A004_HEK293_24H:E14	BRD-K21361524	KPT-330	HEK293	trt_cp	3.33 uM	24 h	3	224	0.5023	0.339185	0	0	1	1	0	Exportin antagonist	XPO1	0.5533	0.762	1.3661
REP.A019_YAPC_24H:A07	BRD-K44844162	taselisib	YAPC	trt_cp	10 uM	24 h	3	485	0.657	0.5708	0	0	1	1	0	PI3K inhibitor	PIK3CA|PIK3CB|PIK3CD|PIK3CG	0.5532	0.762	1.3657
LJP007_THP1_24H:A19	BRD-K51575138	TPCA-1	THP1	trt_cp	10 uM	24 h	3	279	0.5392	0.3922	1	1	1	1	0	IKK inhibitor	IKBKB	0.5531	0.762	1.3656
CPC013_PC3_24H:BRD-K31553034-001-01-4:10	BRD-K31553034	zibotentan	PC3	trt_cp	10 uM	24 h	4	296	0.14	0.205845	1	0	1	1	0	Endothelin receptor antagonist	EDNRA	0.5531	0.762	1.3655
REP.A022_YAPC_24H:K01	BRD-K73196317	urapidil	YAPC	trt_cp	10 uM	24 h	2	486	0.6649	0.574813	1	1	1	1	0	Adrenergic receptor antagonist	HTR1A	0.5531	0.762	1.3654
REP.A016_MDAMB231_24H:F22	BRD-K52818472	ivacaftor	MDAMB231	trt_cp	0.37 uM	24 h	3	128	0.1582	0.143893	1	0	1	1	0	CFTR channel antagonist	CFTR|CYP3A5|CYP3A7	0.553	0.762	1.3652
REP.A020_MCF7_24H:H13	BRD-K81795818	exherin	MCF7	trt_cp	10 uM	24 h	3	202	0.2759	0.238716	1	1	1	1	0	Cadherin antagonist	CDH2	0.553	0.762	1.3651
CPC006_AGS_6H:BRD-K03816923-001-04-7:9.68	BRD-K03816923	rottlerin	AGS	trt_cp	10 uM	6 h	2	226	0.09	0.144214	1	0	1	1	0	MAP kinase inhibitor|Protein kinase inhibitor	-666	0.5529	0.762	1.365
LJP005_MCF10A_24H:P02	BRD-A60245366	AS-601245	MCF10A	trt_cp	3.33 uM	24 h	2	228	0.5387	0.354382	1	1	1	1	0	JNK inhibitor	MAPK10|MAPK8|MAPK9	0.5528	0.762	1.3648
NMH002_NEU_6H:BRD-K41170226-001-10-4:10	BRD-K41170226	BRD-K41170226	NEU	trt_cp	10 uM	6 h	6	291	0.35	0.322709	0	0	1	1	0	G protein-coupled receptor agonist|Biliverdin reductase A activator	GPBAR1|EFL1|FPR1	0.5528	0.762	1.3647
PCL001_HT29_24H:BRD-K36363294:10	BRD-K36363294	I-BET-151	HT29	trt_cp	10 uM	24 h	3	514	0.74	0.623631	1	1	1	1	0	Bromodomain inhibitor	-666	0.5528	0.762	1.3647
AICHI001_BJAB_4H:P13	BRD-K93468883	IPI-145	BJAB	trt_cp	10 uM	4 h	3	274	0.41	0.33892	0	0	1	1	0	PI3K inhibitor	PIK3CD|PIK3CG|PIK3CA|PIK3CB	0.5527	0.762	1.3645
CPC018_HEPG2_6H:BRD-K20141153-003-03-8:10	BRD-K20141153	atomoxetine	HEPG2	trt_cp	10 uM	6 h	3	251	0.26	0.258318	0	0	1	1	0	Norepinephrine inhibitor	SLC6A2|SLC6A3|SLC6A4|GRIN1|GRIN2A|GRIN2B|GRIN2C|GRIN2D|GRIN3A|GRIN3B	0.5525	0.762	1.3641
CPC018_SKB_24H:BRD-K43887077-001-02-8:10	BRD-K43887077	dopamine	SKB	trt_cp	10 uM	24 h	3	185	0.23	0.208584	0	0	1	1	0	Dopamine receptor agonist	DRD2|DRD1|DRD3|DRD4|DRD5|DBH|HTR1A|HTR7|SLC6A2|SLC6A3|SLC6A4	0.5524	0.762	1.3636
REP.A005_A549_24H:L20	BRD-K10859802	APD-668	A549	trt_cp	3.33 uM	24 h	3	202	0.2879	0.243852	0	0	1	1	0	Glucose dependent insulinotropic receptor agonist	GPR119	0.5523	0.762	1.3635
LJP007_THP1_24H:E02	BRD-K43002773	GDC-0068	THP1	trt_cp	3.33 uM	24 h	3	215	0.3908	0.293108	0	0	1	1	0	AKT inhibitor	AKT1|AKT2|AKT3|CYP3A5|PRKG1	0.5522	0.762	1.3634
CPC015_HT29_6H:BRD-K45861246-001-08-4:10	BRD-K45861246	azaperone	HT29	trt_cp	10 uM	6 h	3	152	0.28	0.208608	0	0	1	1	0	Dopamine receptor antagonist	DRD2|DRD3	0.5522	0.762	1.3633
MUC.CP008_P1A82_24H:E07	BRD-K51575138	TPCA-1	P1A82	trt_cp	10 uM	24 h	3	384	0.64	0.501287	1	1	1	1	0	IKK inhibitor	IKBKB	0.5522	0.762	1.3632
REP.A012_YAPC_24H:N02	BRD-K02950022	BMS-299897	YAPC	trt_cp	3.33 uM	24 h	3	632	0.8089	0.722997	1	1	1	1	0	Gamma secretase inhibitor	-666	0.5521	0.762	1.3631
REP.A003_MCF7_24H:O07	BRD-A36331462	oprozomib	MCF7	trt_cp	10 uM	24 h	2	573	0.7214	0.650124	0	0	1	1	0	Proteasome inhibitor	-666	0.5521	0.762	1.3631
CPC003_PC3_6H:BRD-K37691127-001-02-2:10	BRD-K37691127	hinokitiol	PC3	trt_cp	10 uM	6 h	4	237	0.28	0.260486	1	1	1	1	0	Tyrosinase inhibitor	-666	0.5521	0.762	1.363
PCLB002_HA1E_24H:BRD-K72703948:10	BRD-K72703948	ZM-447439	HA1E	trt_cp	10 uM	24 h	3	258	0.53	0.37392	0	0	1	1	0	Aurora kinase inhibitor	AURKA|AURKB	0.5521	0.762	1.363
MOAR004_PC3_24H:C04	BRD-K68997413	PF-3845	PC3	trt_cp	10 uM	24 h	3	261	0.52	0.372522	1	1	1	1	0	FAAH inhibitor	FAAH	0.5521	0.762	1.363
REP.A022_HEK293_24H:I07	BRD-K71480163	GDC-0068	HEK293	trt_cp	10 uM	24 h	3	403	0.5965	0.495779	0	0	1	1	0	AKT inhibitor	AKT1|AKT2|AKT3|CYP3A5|PRKG1	0.5521	0.762	1.3629
LJP009_THP1_24H:H13	BRD-K91900765	VX-745	THP1	trt_cp	10 uM	24 h	2	88	0.3087	0.166663	1	1	1	1	0	P38 MAPK inhibitor	MAPK14|MAPK11|MAPK12	0.5521	0.762	1.3629
CPC014_ASC_24H:BRD-K36529613-001-01-8:10	BRD-K36529613	PU-H71	ASC	trt_cp	10 uM	24 h	3	373	0.55	0.458001	0	0	1	1	0	HSP inhibitor	HSP90AA1	0.5519	0.762	1.3626
REP.A015_MCF7_24H:K23	BRD-K59433843	ICI-192605	MCF7	trt_cp	0.125 uM	24 h	3	198	0.3564	0.268616	1	1	1	1	0	Thromboxane receptor antagonist	TBXA2R	0.5516	0.762	1.3618
CPC004_VCAP_24H:H20	BRD-A68723818	brompheniramine	VCAP	trt_cp	10 uM	24 h	6	350	0.38	0.368771	0	0	1	1	0	Histamine receptor antagonist	HRH1|CHRM1|CHRM2|CHRM3|CHRM4|CHRM5	0.5516	0.762	1.3617
CPC014_HEPG2_6H:BRD-K72420232-001-02-4:10	BRD-K72420232	WZ-4002	HEPG2	trt_cp	10 uM	6 h	3	210	0.4	0.293069	1	1	1	1	0	EGFR inhibitor	EGFR|ERBB2	0.5515	0.762	1.3616
LPROT004_YAPC_6H:BRD-K27305650:10	BRD-K27305650	LY-294002	YAPC	trt_cp	10 uM	6 h	3	315	0.7	0.474826	1	1	1	1	0	MTOR inhibitor|DNA dependent protein kinase inhibitor|Phosphodiesterase inhibitor|PLK inhibitor	MTOR|PIK3CD|PIK3CG|PIK3CA|PLK1|PRKDC|PIK3CB|PDE2A|AKT1|CHEK1|GSK3B|LCK|MAPK1|MAPK11|MAPK12|MAPK14|MAPK8|PRKCA|ROCK1|RPS6KB1|SGK1	0.5515	0.762	1.3616
MOAR004_PC3_24H:H16	BRD-K72264770	QW-BI-011	PC3	trt_cp	10 uM	24 h	3	456	0.73	0.583411	1	1	1	1	0	Histone lysine methyltransferase inhibitor	EHMT2	0.5515	0.762	1.3615
CPC006_AGS_6H:BRD-K98548675-001-02-6:10	BRD-K98548675	parthenolide	AGS	trt_cp	10 uM	6 h	2	244	0.48	0.346056	1	1	1	1	0	NFKB inhibitor	-666	0.5515	0.762	1.3615
CPD001_PC3_24H:BRD-K14705039-001-11-5:10	BRD-K14705039	sulfathiazole	PC3	trt_cp	10 uM	24 h	3	111	0.21	0.154384	1	0	1	1	0	Dihydropteroate synthase inhibitor	-666	0.5514	0.762	1.3612
CPC016_NEU_24H:BRD-K87991767-001-02-0:10	BRD-K87991767	umbelliferone	NEU	trt_cp	10 uM	24 h	3	126	0.28	0.189931	0	0	1	1	0	Cyclooxygenase inhibitor	CA9	0.5513	0.762	1.3611
CPC015_ASC_24H:BRD-A58048407-001-09-7:10	BRD-A58048407	nimodipine	ASC	trt_cp	10 uM	24 h	4	212	0.25	0.232792	0	0	1	1	0	Calcium channel blocker	CACNA1C|NR3C2|CACNA1D|CACNA1F|CACNA1S|AHR|CACNB1|CACNB2|CACNB3|CACNB4|CFTR	0.5511	0.762	1.3604
PCLB003_HA1E_24H:BRD-K25079130-001-01-1:10	BRD-K25079130	BRD-K25079130	HA1E	trt_cp	10 uM	24 h	3	616	0.6	0.614747	0	0	1	1	0	Nucleophosmin inhibitor	-666	0.551	0.762	1.3604
CPC005_HT29_6H:BRD-A43671941-003-03-6:10	BRD-A43671941	oxprenolol	HT29	trt_cp	10 uM	6 h	3	564	0.24	0.372028	1	0	1	1	0	Adrenergic receptor antagonist	ADRB1|ADRB2	0.5509	0.762	1.3601
CPC005_HT29_6H:BRD-A53077924-236-01-4:10	BRD-A53077924	tianeptine	HT29	trt_cp	10 uM	6 h	3	241	0.14	0.185739	1	0	1	1	0	Selective serotonin reuptake inhibitor (SSRI)	SLC6A4|OPRD1|OPRK1|OPRM1	0.5509	0.762	1.3601
AICHI001_KMS34_24H:A13	BRD-K25412176	GSK-2110183	KMS34	trt_cp	10 uM	24 h	3	716	0.82	0.774808	1	1	1	1	0	AKT inhibitor	-666	0.5507	0.762	1.3597
REP.A010_A375_24H:D01	BRD-K12539416	sulbutiamine	A375	trt_cp	10 uM	24 h	3	165	0.3236	0.233656	0	0	1	1	0	Acetylcholine receptor antagonist	-666	0.5507	0.762	1.3595
CPC017_A549_6H:BRD-K68336408-001-03-4:10	BRD-K68336408	BRD-K68336408	A549	trt_cp	10 uM	6 h	3	151	0.31	0.218776	1	1	1	1	0	EGFR inhibitor	EGFR|MAPK14	0.5506	0.762	1.3594
LJP001_SKBR3_24H:E21	BRD-K19540840	saracatinib	SKBR3	trt_cp	10 uM	24 h	4	292	0.5158	0.39243	1	1	1	1	0	Src inhibitor	SRC|ABL1|LCK|YES1	0.5506	0.762	1.3592
CPC004_HCC515_6H:BRD-K02581333-001-01-8:10	BRD-K02581333	BRD-K02581333	HCC515	trt_cp	10 uM	6 h	2	316	0.23	0.272608	1	1	1	1	0	Tyrosine phosphatase inhibitor	-666	0.5505	0.762	1.3591
CPC005_A549_6H:BRD-A59303141-001-03-9:10	BRD-A59303141	quinethazone	A549	trt_cp	10 uM	6 h	3	115	0.16	0.137164	1	0	1	1	0	Thiazide diuretic	SLC12A3|CA1|CA2|SLC12A1|SLC12A2	0.5504	0.762	1.3587
CPC015_MCF7_24H:BRD-K15933101-001-01-6:10	BRD-K15933101	ropinirole	MCF7	trt_cp	10 uM	24 h	5	323	0.32	0.325092	1	0	1	1	0	Dopamine receptor agonist	DRD2|DRD3|ADRA2A|ADRA2B|ADRA2C|DRD1|DRD4|DRD5|HTR1A|HTR1B|HTR1D|HTR2A|HTR2B|HTR2C	0.5503	0.762	1.3587
REP.B020_MCF10A_24H:D12	BRD-A84575140	pimobendan	MCF10A	trt_cp	0.01 uM	24 h	2	156	0.0549	0.0935791	0	0	1	1	0	Calcium channel blocker|Phosphodiesterase inhibitor	PDE3A	0.5503	0.762	1.3586
CEGS001_NPC.177_24H:M13	BRD-K53857191	risperidone	NPC	trt_cp	25 uM	24 h	2	47	0.18	0.093007	0	0	1	1	0	Dopamine receptor antagonist|Serotonin receptor antagonist	DRD2|HTR2A|DRD3|HTR2C|ADRA1A|ADRA1B|DRD4|HRH1|HTR1A|HTR1D|CYP3A5|ADRA1D|ADRA2A|ADRA2B|ADRA2C|DRD1|HTR1B|HTR1E|HTR1F|HTR6|HTR7	0.5502	0.762	1.3583
REP.A012_HEK293_24H:M01	BRD-K02943813	dasabuvir	HEK293	trt_cp	10 uM	24 h	3	112	0.0939	0.103698	1	0	1	1	0	HCV inhibitor	-666	0.5502	0.762	1.3583
REP.A015_YAPC_24H:I01	BRD-K77987382	mebendazole	YAPC	trt_cp	10 uM	24 h	3	503	0.6545	0.580189	1	1	1	1	0	Tubulin inhibitor	TUBA1A|TUBB|TUBB4B	0.5501	0.762	1.358
EMU001_BJAB_24H:M08	BRD-K13514097	everolimus	BJAB	trt_cp	2.5 uM	24 h	3	623	0.7933	0.710875	1	1	1	1	0	MTOR inhibitor	MTOR|CYP3A5|FKBP1A	0.5501	0.762	1.358
REP.B027_HEK293_24H:P03	BRD-K98004573	rupatadine	HEK293	trt_cp	0.25 uM	24 h	2	627	0.6274	0.634215	0	0	1	1	0	Histamine receptor antagonist|Platelet activating factor receptor antagonist	HRH1|PTAFR	0.5501	0.762	1.358
AICHI002_MINO_24H:N02	BRD-K07955840	PF-05212384	MINO	trt_cp	2.5 uM	24 h	3	606	0.73	0.672556	0	0	1	1	0	MTOR inhibitor|PI3K inhibitor	MTOR|PIK3CA|PIK3CG	0.5499	0.762	1.3576
CPC016_NEU_24H:BRD-K47631482-003-03-9:10	BRD-K47631482	bromhexine	NEU	trt_cp	10 uM	24 h	3	250	0.42	0.327661	0	0	1	1	0	Mucolytic	-666	0.5499	0.762	1.3575
CPC016_NPC_24H:BRD-K16664969-001-02-5:10	BRD-K16664969	GTP-14564	NPC	trt_cp	10 uM	24 h	4	465	0.33	0.396108	0	0	1	1	0	FLT3 inhibitor|Tyrosine kinase inhibitor	FLT3|CSF1R|KIT|PDGFRB	0.5499	0.762	1.3575
CPC013_HEPG2_6H:BRD-K28120222-001-05-0:10	BRD-K28120222	BRD-K28120222	HEPG2	trt_cp	10 uM	6 h	3	487	0.59	0.542027	1	0	1	1	0	NFKB inhibitor	IKBKB|RELA	0.5498	0.762	1.3574
MOAR007_A375_24H:P01	BRD-K74117820	nelfinavir	A375	trt_cp	10 uM	24 h	3	524	0.53	0.532886	1	1	1	1	0	HIV inhibitor	CYP2C19|CYP3A7|CYP3A5|CYP1A2|CYP2B6|CYP2C9|CYP2D6|CYP3A4	0.5498	0.762	1.3574
CPC013_A549_6H:BRD-K68202742-001-05-8:10	BRD-K68202742	BRD-K68202742	A549	trt_cp	10 uM	6 h	2	322	0.64	0.459038	0	0	1	1	0	HDAC inhibitor|CDK expression enhancer|ID1 expression inhibitor	HDAC1|HDAC3|HDAC4|HDAC6|HDAC7|HDAC8|HDAC10|HDAC2|HDAC5|HDAC9	0.5498	0.762	1.3574
PBIOA016_HCC515_24H:B07	BRD-K89732114	trifluoperazine	HCC515	trt_cp	10 uM	24 h	3	287	0.49	0.379201	1	1	1	1	0	Dopamine receptor antagonist	DRD2|ABCG2|CAMK2A|SCN4A|SCN9A|ADRA1A|CALM1|CALY|DRD4|HRH1|HTR2A|HTR2C|S100A4|TNNC1	0.5497	0.762	1.3572
EMU001_OCILY3_24H:F01	BRD-A79768653	sirolimus	OCILY3	trt_cp	10 uM	24 h	2	531	0.7664	0.645068	1	1	1	1	0	MTOR inhibitor	MTOR|FKBP1A|CCR5|FGF2	0.5497	0.762	1.3571
CPC007_PC3_24H:BRD-K73610817-001-06-3:10	BRD-K73610817	BRD-K73610817	PC3	trt_cp	10 uM	24 h	4	377	0.62	0.488874	1	1	1	1	0	XIAP inhibitor	-666	0.5496	0.762	1.3568
CPC016_ASC_24H:BRD-A31227688-001-02-4:10	BRD-A31227688	kynuramine	ASC	trt_cp	10 uM	24 h	3	332	0.26	0.297089	0	0	1	1	0	Aryl hydrocarbon receptor activator	-666	0.5496	0.762	1.3568
LKCP001_U2OS_24H:O22	BRD-K03390685	cobimetinib	U2OS	trt_cp	10 uM	24 h	5	718	0.6854	0.709357	1	1	1	1	0	MEK inhibitor	-666	0.5495	0.762	1.3567
CPC017_HEPG2_6H:BRD-K27665173-001-01-3:10	BRD-K27665173	D-64406	HEPG2	trt_cp	10 uM	6 h	3	353	0.41	0.384689	1	1	1	1	0	PDGFR inhibitor	-666	0.5494	0.7569	1.3565
CPC006_NOMO1_6H:BRD-K78599730-001-02-6:9.08	BRD-K78599730	manumycin-a	NOMO1	trt_cp	10 uM	6 h	2	278	0.6	0.41298	0	0	1	1	0	Farnesyltransferase inhibitor|NFKB inhibitor	FNTA|IKBKB	0.5494	0.7563	1.3564
CPC006_PC3_24H:D13	BRD-K52075040	cerulenin	PC3	trt_cp	40 uM	24 h	5	441	0.6937	0.559288	1	1	1	1	0	Fatty acid synthase inhibitor	FASN	0.5494	0.756	1.3563
CPC006_HEPG2_6H:BRD-K67868012-003-01-5:11.1	BRD-K67868012	PI-103	HEPG2	trt_cp	12 uM	6 h	3	177	0.33	0.244385	1	1	1	1	0	PI3K inhibitor|MTOR inhibitor	PIK3CA|PIK3CG|MTOR|PIK3CB|PIK3CD|PRKDC	0.5494	0.756	1.3563
MOAR002_A375_24H:F24	BRD-A64808605	AH-11110	A375	trt_cp	1.11 uM	24 h	3	83	0.22	0.136641	1	1	1	1	0	Adrenergic receptor antagonist	ADRA1B	0.5494	0.756	1.3563
CPC004_HCC515_24H:BRD-K96084870-001-01-9:10	BRD-K96084870	DMBI	HCC515	trt_cp	10 uM	24 h	3	167	0.39	0.25806	1	0	1	1	0	PDGFR inhibitor|VEGFR inhibitor	PDGFRB	0.5493	0.756	1.3561
NMH002_NEU_24H:BRD-K01902415-001-06-7:10	BRD-K01902415	pirinixic-acid	NEU	trt_cp	10 uM	24 h	3	267	0.31	0.290916	0	0	1	1	0	PPAR receptor agonist	PPARA	0.5492	0.756	1.356
CPC017_NPC_24H:BRD-K82823804-001-01-7:10	BRD-K82823804	PD-407824	NPC	trt_cp	10 uM	24 h	3	618	0.67	0.650672	0	0	1	1	0	PKC inhibitor	WEE1	0.5492	0.756	1.3557
CPC015_ASC_24H:BRD-K81521265-001-02-8:10	BRD-K81521265	dicyclohexylurea	ASC	trt_cp	10 uM	24 h	4	357	0.42	0.391552	0	0	1	1	0	Epoxide hydolase inhibitor	-666	0.549	0.756	1.3554
REP.A011_PC3_24H:L01	BRD-K06900071	tebipenem	PC3	trt_cp	10 uM	24 h	3	291	0.4893	0.381562	0	0	1	1	0	Bacterial cell wall synthesis inhibitor	CNR1	0.549	0.756	1.3553
REP.A027_THP1_24H:D21	BRD-K93779381	ingenol-mebutate	THP1	trt_cp	1.11 uM	24 h	2	695	0.7654	0.737509	0	0	1	1	0	PKC activator	PRKCD|PRKCA|PRKCB|PRKCE|PRKCG	0.5489	0.756	1.3552
CPC017_MCF7_24H:BRD-K17896185-001-01-2:10	BRD-K17896185	FIT	MCF7	trt_cp	10 uM	24 h	5	234	0.3	0.267916	1	1	1	1	0	Opioid receptor agonist	OPRD1	0.5489	0.756	1.355
DOSVAL003_PC3_24H:BRD-A53134341:20	BRD-A53134341	Ro-106-9920	PC3	trt_cp	20 uM	24 h	3	595	0.74	0.670973	1	1	1	1	0	NFKB inhibitor	-666	0.5488	0.756	1.355
REP.B025_A549_24H:J12	BRD-A75305484	anidulafungin	A549	trt_cp	0.01 uM	24 h	2	69	0.0307	0.0465398	0	0	1	1	0	Fungal 1,3-beta-D-glucan synthase inhibitor	-666	0.5488	0.756	1.3549
REP.B017_A375_24H:J01	BRD-K64504314	dienogest	A375	trt_cp	2.22 uM	24 h	2	101	0.3377	0.186748	1	1	1	1	0	Progesterone receptor agonist	PGR	0.5487	0.756	1.3547
CPC017_HEPG2_6H:BRD-K82823804-001-01-7:10	BRD-K82823804	PD-407824	HEPG2	trt_cp	10 uM	6 h	3	366	0.5	0.43257	1	1	1	1	0	PKC inhibitor	WEE1	0.5487	0.756	1.3547
PCLB002_HCC515_24H:BRD-K52313696:10	BRD-K52313696	tacedinaline	HCC515	trt_cp	10 uM	24 h	3	472	0.63	0.551406	0	0	1	1	0	HDAC inhibitor	HDAC1	0.5487	0.756	1.3546
CPD001_MCF7_6H:A12	BRD-A84174873	baclofen	MCF7	trt_cp	10 uM	6 h	3	279	0.0725	0.143814	1	0	1	1	0	GABA receptor agonist	GABBR1|GABBR2|KCTD12|KCTD16|KCTD8	0.5487	0.756	1.3546
LJP009_NPC.CAS9_24H:L01	BRD-K70642949	GSK-2334470	NPC	trt_cp	10 uM	24 h	3	314	0.5693	0.427529	1	1	1	1	0	PDK inhibitor	PDPK1|AURKA|AURKB|PDK1	0.5486	0.756	1.3545
CPC004_HA1E_24H:BRD-K51290057-001-01-0:10	BRD-K51290057	SA-792709	HA1E	trt_cp	10 uM	24 h	3	387	0.55	0.466517	1	1	1	1	0	Retinoid receptor agonist	RARA|RARB	0.5486	0.756	1.3543
LJP009_JURKAT_24H:C05	BRD-K83972459	JWE-035	JURKAT	trt_cp	0.12 uM	24 h	3	210	0.4381	0.306709	1	1	1	1	0	Aurora kinase inhibitor	AURKA	0.5485	0.756	1.3542
CPC018_SKB_24H:BRD-K03816923-001-06-2:10	BRD-K03816923	rottlerin	SKB	trt_cp	10 uM	24 h	3	242	0.54	0.36554	0	0	1	1	0	MAP kinase inhibitor|Protein kinase inhibitor	-666	0.5485	0.756	1.3541
CPC006_NCIH2073_6H:BRD-K89391146-001-02-3:80	BRD-K89391146	RG-108	NCIH2073	trt_cp	80 uM	6 h	2	491	0.55	0.525476	0	0	1	1	0	DNA inhibitor	DNMT1|DNMT3B	0.5484	0.756	1.3539
CPC005_A549_6H:BRD-K51476772-001-01-9:10	BRD-K51476772	ST-638	A549	trt_cp	10 uM	6 h	3	425	0.23	0.316147	1	0	1	1	0	Tyrosine kinase inhibitor	-666	0.5484	0.756	1.3538
CPC001_HA1E_24H:BRD-A12016240-001-01-7:10	BRD-A12016240	LY-278584	HA1E	trt_cp	10 uM	24 h	3	95	0.17	0.128504	1	0	1	1	0	Serotonin receptor antagonist	-666	0.5484	0.756	1.3538
LJP002_HS578T_6H:BRD-K50387473-001-03-7:2	BRD-K50387473	XMD-892	HS578T	trt_cp	2.22 uM	6 h	3	317	0.53	0.414475	0	0	1	1	0	MAP kinase inhibitor	-666	0.5483	0.756	1.3537
REP.B021_A375_24H:M13	BRD-A85439007	idoxuridin	A375	trt_cp	2.22 uM	24 h	2	227	0.3715	0.293645	1	1	1	1	0	DNA synthesis inhibitor	-666	0.5483	0.756	1.3536
PBIOA019_HA1E_24H:L01	BRD-K93442924	voapaxar	HA1E	trt_cp	10 uM	24 h	3	204	0.35	0.270196	1	1	1	1	0	Thrombin inhibitor	F2R	0.5483	0.756	1.3535
MOAR002_A375_24H:G24	BRD-K38323065	phenacetin	A375	trt_cp	1.25 uM	24 h	3	97	0.2	0.140842	1	1	1	1	0	Cyclooxygenase inhibitor	PTGS1	0.5483	0.756	1.3535
CPC002_PC3_24H:BRD-A35033682-001-02-8:10	BRD-A35033682	eriodictyol	PC3	trt_cp	10 uM	24 h	5	317	0.22	0.267037	1	0	1	1	0	Cytochrome P450 inhibitor	NFE2L2	0.5482	0.756	1.3534
CPC006_H1299_6H:BRD-K20285085-001-01-4:10	BRD-K20285085	fostamatinib	H1299	trt_cp	10 uM	6 h	2	109	0.32	0.188851	0	0	1	1	0	Syk inhibitor	-666	0.5482	0.756	1.3534
CPC015_NPC_24H:BRD-K47869605-001-18-9:10	BRD-K47869605	BRD-K47869605	NPC	trt_cp	10 uM	24 h	4	604	0.7	0.657503	0	0	1	1	0	Tubulin inhibitor	IGF1R|TOP2A|TUBA4A|TUBB	0.5481	0.756	1.3533
CPC018_HT29_6H:BRD-K15196155-001-01-5:10	BRD-K15196155	IBC-293	HT29	trt_cp	10 uM	6 h	5	383	0.16	0.250317	1	0	1	1	0	Hydroxycarboxylic acid receptor agonist	HCAR3	0.548	0.756	1.3529
LJP008_HEPG2_24H:L20	BRD-K17743125	belinostat	HEPG2	trt_cp	3.33 uM	24 h	2	392	0.74	0.544615	0	0	1	1	0	HDAC inhibitor	HDAC1|HDAC2|HDAC3|HDAC4|HDAC5|HDAC6|HDAC7|HDAC8|HDAC9|HDAC10|HDAC11	0.5479	0.756	1.3526
EMU001_K562_24H:I13	BRD-K71035033	masitinib	K562	trt_cp	10 uM	24 h	3	584	0.8798	0.724818	1	1	1	1	0	KIT inhibitor|PDGFR inhibitor|Src inhibitor	KIT|FGFR3|LYN|PDGFRB|PDGFRA	0.5479	0.756	1.3526
CPC015_HEPG2_6H:BRD-A70649075-008-17-5:10	BRD-A70649075	sulconazole	HEPG2	trt_cp	10 uM	6 h	2	298	0.08	0.156129	0	0	1	1	0	Sterol demethylase inhibitor	-666	0.5478	0.756	1.3525
EMU001_BJAB_6H:M19	BRD-K19540840	saracatinib	BJAB	trt_cp	10 uM	6 h	3	180	0.3464	0.252497	0	0	1	1	0	Src inhibitor	SRC|ABL1|LCK|YES1	0.5477	0.756	1.3521
CPC008_A375_6H:M24	BRD-K77547509	ML-179	A375	trt_cp	10 uM	6 h	3	193	0.4849	0.309339	1	1	1	1	0	Liver receptor homolog inverse agonist	NR5A2	0.5476	0.756	1.3519
DOSVAL004_HEPG2_24H:BRD-K75295174:10	BRD-K75295174	alisertib	HEPG2	trt_cp	10 uM	24 h	2	428	0.54	0.486127	1	1	1	1	0	Aurora kinase inhibitor	AURKA	0.5476	0.756	1.3518
CPC006_HCT116_6H:BRD-K61033289-001-01-2:10	BRD-K61033289	BRD-K61033289	HCT116	trt_cp	10 uM	6 h	2	163	0.66	0.331662	0	0	1	1	0	PPAR receptor agonist	PPARG	0.5476	0.756	1.3518
CPC002_HA1E_6H:BRD-K98157055-001-04-2:10	BRD-K98157055	SIB-1757	HA1E	trt_cp	10 uM	6 h	2	596	0.27	0.405635	0	0	1	1	0	Glutamate receptor antagonist	GRM5	0.5475	0.756	1.3518
PAC001_U2OS_6H:BRD-K78122587-300-01-9:10	BRD-K78122587	NNC-55-0396	U2OS	trt_cp	10 uM	6 h	2	311	0.6	0.436804	0	0	1	1	0	Calcium channel blocker	CATSPER1|CATSPER2|CATSPER3|CATSPER4	0.5475	0.756	1.3517
CPC006_AGS_6H:BRD-K09499853-305-01-1:10	BRD-K09499853	KU-0060648	AGS	trt_cp	10 uM	6 h	2	343	0.67	0.484747	1	1	1	1	0	DNA inhibitor|PI3K inhibitor	PIK3CA|PIK3CB|PIK3CD|PRKDC	0.5475	0.756	1.3517
CPC006_NOMO1_6H:BRD-A56592690-001-01-9:30	BRD-A56592690	PX-12	NOMO1	trt_cp	30 uM	6 h	2	256	0.62	0.402853	0	0	1	1	0	Thioredoxin inhibitor	TXN|TXNRD1|TXNRD2	0.5475	0.756	1.3516
PAC003_U2OS_6H:BRD-K40742111-001-02-6:10	BRD-K40742111	baeomycesic-acid	U2OS	trt_cp	10 uM	6 h	2	118	0.23	0.166585	1	0	1	1	0	Lipoxygenase inhibitor	-666	0.5475	0.756	1.3515
CPC017_HEPG2_6H:BRD-K76840893-003-01-7:10	BRD-K76840893	RS-17053	HEPG2	trt_cp	10 uM	6 h	3	498	0.5	0.50458	1	1	1	1	0	Adrenergic receptor antagonist	ADRA1A|ADRA1D	0.5474	0.756	1.3514
REP.A009_HELA_24H:C01	BRD-K28428262	brivanib	HELA	trt_cp	10 uM	24 h	3	277	0.463	0.362127	0	0	1	1	0	FGFR inhibitor|VEGFR inhibitor	FGFR1|KDR|FLT1|FGFR2|FGFR3|FLT4|CYP3A4|KCNH2	0.5473	0.756	1.3513
MUC.CP007_P1A82_24H:I23	BRD-K77908580	entinostat	P1A82	trt_cp	0.25 uM	24 h	3	500	0.78	0.631485	1	1	1	1	0	HDAC inhibitor	HDAC1|HDAC2|HDAC3|HDAC9	0.5473	0.756	1.3512
CPC015_HT29_6H:BRD-K96263742-001-02-3:10	BRD-K96263742	GW-7647	HT29	trt_cp	10 uM	6 h	3	141	0.35	0.224633	0	0	1	1	0	PPAR receptor agonist	PPARA	0.5473	0.756	1.3512
CPC011_A375_6H:BRD-K18523449-001-02-1:10	BRD-K18523449	mestanolone	A375	trt_cp	10 uM	6 h	3	535	0.38	0.455931	0	0	1	1	0	Androgen receptor antagonist	-666	0.5473	0.756	1.3511
LJP008_HCC515_24H:M07	BRD-K86856088	UNC-0638	HCC515	trt_cp	10 uM	24 h	3	317	0.5334	0.415802	0	0	1	1	0	HMTase inhibitor	EHMT1|EHMT2	0.5473	0.756	1.3511
REP.A023_THP1_24H:L01	BRD-A70998768	pinaverium	THP1	trt_cp	10 uM	24 h	2	416	0.569	0.491964	0	0	1	1	0	Calcium channel blocker	CACNA1C	0.5473	0.756	1.3511
REP.A028_HEK293_24H:D03	BRD-A92826379	lupanine	HEK293	trt_cp	1.11 uM	24 h	2	111	0.2424	0.165866	0	0	1	1	0	Sodium channel inhibitor	INS	0.5472	0.756	1.351
CPC016_MCF7_24H:BRD-K45988865-001-01-0:10	BRD-K45988865	tetramethylsilane	MCF7	trt_cp	10 uM	24 h	4	237	0.28	0.260486	1	0	1	1	0	Internal standard for NMR spectroscopy	-666	0.5472	0.756	1.3509
CPC014_MCF7_6H:L20	BRD-K36529613	PU-H71	MCF7	trt_cp	10 uM	6 h	4	220	0.3651	0.286581	0	0	1	1	0	HSP inhibitor	HSP90AA1	0.5472	0.756	1.3508
CPC011_VCAP_24H:BRD-K86003836-001-06-3:10	BRD-K86003836	flubendazole	VCAP	trt_cp	10 uM	24 h	5	438	0.63	0.531175	1	1	1	1	0	Tubulin inhibitor	TUBB	0.5471	0.756	1.3507
CPC009_MCF7_24H:BRD-K51302260-001-03-2:10	BRD-K51302260	KU-C103871	MCF7	trt_cp	10 uM	24 h	2	197	0.26	0.22885	0	0	1	1	0	GSP agonist	SMAD3	0.5471	0.756	1.3507
AICHI001_KMS34_24H:H07	BRD-K72420232	WZ-4002	KMS34	trt_cp	10 uM	24 h	3	164	0.46	0.277736	1	1	1	1	0	EGFR inhibitor	EGFR|ERBB2	0.5471	0.756	1.3507
CPC017_HT29_6H:BRD-K48970916-001-03-0:10	BRD-K48970916	danazol	HT29	trt_cp	10 uM	6 h	5	242	0.22	0.233319	0	0	1	1	0	Estrogen receptor antagonist|Progesterone receptor agonist	GNRHR|ESR1|CYP2C8|TNF|AR|CCL2|GNRHR2|PGR	0.547	0.756	1.3504
LRS001_PHH.MGH_24H:M07	BRD-K85402309	dovitinib	PHH	trt_cp	10 uM	24 h	3	619	0.84	0.729148	0	0	1	1	0	EGFR inhibitor|FGFR inhibitor|FLT3 inhibitor|PDGFR inhibitor|VEGFR inhibitor	FGFR1|FLT1|KDR|EGFR|FGFR3|FLT3|FLT4|KIT|PDGFRB|CSF1R|FGFR2|INSR|PDGFRA	0.547	0.756	1.3503
AICHI001_NALM6_24H:H07	BRD-K72420232	WZ-4002	NALM6	trt_cp	10 uM	24 h	3	344	0.63	0.470739	1	1	1	1	0	EGFR inhibitor	EGFR|ERBB2	0.5469	0.756	1.3501
REP.B008_MCF7_24H:I14	BRD-K96029467	alagebrium	MCF7	trt_cp	0.74 uM	24 h	2	106	0.2728	0.171951	1	1	1	1	0	Glycosylation inhibitor	-666	0.5467	0.756	1.3498
REP.A025_A549_24H:F03	BRD-A98702003	carbenoxolone	A549	trt_cp	1.11 uM	24 h	2	384	0.3502	0.370812	0	0	1	1	0	11-beta-HSD1 inhibitor	HSD11B1|GJA1|GJA10|GJA3|GJA4|GJA5|GJA8|GJA9|GJB1|GJB2|GJB3|GJB4|GJB5|GJB6|GJB7|GJC1|GJC2|GJC3|GJD2|GJD3|GJD4|GJE1|PANX1|PANX2|PANX3	0.5467	0.756	1.3498
CPC005_A549_24H:BRD-K47192521-001-02-1:10	BRD-K47192521	icosapent	A549	trt_cp	10 uM	24 h	3	619	0.13	0.286845	1	0	1	1	0	Platelet aggregation inhibitor	PTGS1|PTGS2|ACSL3|ACSL4|FADS1|FFAR1|PPARD|PPARG|SLC8A1|TRPV1	0.5467	0.756	1.3497
REP.A008_HELA_24H:P01	BRD-K89014967	AS-703026	HELA	trt_cp	10 uM	24 h	2	320	0.3349	0.331027	0	0	1	1	0	MEK inhibitor	MAP2K1|MAP2K2	0.5464	0.756	1.3489
CPC002_HCC515_6H:BRD-K26548821-001-01-8:10	BRD-K26548821	BRD-K26548821	HCC515	trt_cp	10 uM	6 h	3	153	0.03	0.0685073	1	0	1	1	0	Dopamine receptor agonist	-666	0.5464	0.756	1.3489
CPC014_SKB_24H:BRD-K83972459-001-01-9:10	BRD-K83972459	JWE-035	SKB	trt_cp	10 uM	24 h	4	401	0.46	0.434292	0	0	1	1	0	Aurora kinase inhibitor	AURKA	0.5464	0.756	1.3489
PBIOA018_HEPG2_24H:E19	BRD-K62008436	paclitaxel	HEPG2	trt_cp	10 uM	24 h	2	194	0.34	0.259699	0	0	1	1	0	Tubulin inhibitor	TUBB|NR1I2|ABCB1|CYP2C8|BCL2|MAP2|MAP4|MAPT|TLR4|TUBB1	0.5463	0.7557	1.3487
LJP007_ASC_24H:N07	BRD-K29415052	BGT-226	ASC	trt_cp	10 uM	24 h	3	371	0.671	0.50452	0	0	1	1	0	PI3K inhibitor	MTOR|PIK3CG|PIK3CA|PIK3CB	0.5462	0.7511	1.3484
REP.B013_HA1E_24H:G02	BRD-K39974922	lenvatinib	HA1E	trt_cp	0.74 uM	24 h	2	122	0.1865	0.152528	0	0	1	1	0	FGFR inhibitor|KIT inhibitor|PDGFR inhibitor|VEGFR inhibitor	KDR|FLT4|FGFR1|FLT1|KIT|FGFR2|FGFR3|FGFR4|PDGFB|PDGFRB|RET	0.5461	0.7493	1.3482
LJP005_HS578T_24H:A14	BRD-K85606544	neratinib	HS578T	trt_cp	3.33 uM	24 h	3	206	0.54	0.337257	1	1	1	1	0	EGFR inhibitor	EGFR|ERBB2|ERBB4|KDR	0.5459	0.7493	1.3477
REP.A001_YAPC_24H:H24	BRD-K28217197	ganaxolone	YAPC	trt_cp	0.04 uM	24 h	2	470	0.2844	0.369696	0	0	1	1	0	GABA receptor antagonist	GABRA1|GABRA2|GABRA3|GABRA4|GABRA5|GABRA6	0.5459	0.7493	1.3477
AICHI001_SKMEL5_24H:I05	BRD-A17883755	lenalidomide	SKMEL5	trt_cp	0.04 uM	24 h	2	58	0.29	0.131143	1	1	1	1	0	Carcinogen	CRBN|TNF|CDH5|PTGS2|TNFSF11	0.5459	0.7493	1.3477
CPC015_HEPG2_6H:BRD-A41301928-001-02-5:10	BRD-A41301928	bongkrek-acid	HEPG2	trt_cp	10 uM	6 h	2	283	0.49	0.376549	0	0	1	1	0	Mitochondrial inhibitor	SLC25A4	0.5459	0.7493	1.3477
AICHI001_THP1_4H:H07	BRD-K72420232	WZ-4002	THP1	trt_cp	10 uM	4 h	3	367	0.65	0.493879	0	0	1	1	0	EGFR inhibitor	EGFR|ERBB2	0.5458	0.7493	1.3476
CPC015_NPC_24H:BRD-K95921201-001-07-0:10	BRD-K95921201	reserpine	NPC	trt_cp	10 uM	24 h	4	140	0.17	0.155998	0	0	1	1	0	Vesicular monoamine transporter inhibitor	SLC18A2|SLC18A1	0.5458	0.7491	1.3474
CPC018_HT29_6H:BRD-K44899736-003-02-1:10	BRD-K44899736	Ro-16-6941	HT29	trt_cp	10 uM	6 h	5	406	0.22	0.302207	0	0	1	1	0	Monoamine oxidase inhibitor	-666	0.5457	0.7491	1.3473
REP.B006_HA1E_24H:J24	BRD-K21884483	mizolastine	HA1E	trt_cp	0.01 uM	24 h	2	295	0.5194	0.395815	1	1	1	1	0	Histamine receptor antagonist	HRH1	0.5457	0.7491	1.3473
CPC004_MCF7_6H:BRD-K79366068-236-01-5:10	BRD-K79366068	PSB-069	MCF7	trt_cp	10 uM	6 h	4	560	0.27	0.393194	0	0	1	1	0	NTPDase inhibitor	ENTPD1|ENTPD2|ENTPD3	0.5457	0.7489	1.3472
REP.B019_JURKAT_24H:N24	BRD-K50031829	PF-04447943	JURKAT	trt_cp	0.01 uM	24 h	2	213	0.4041	0.296664	0	0	1	1	0	Phosphodiesterase inhibitor	PDE9A	0.5457	0.7489	1.3472
CPC013_SKB_24H:BRD-K47832606-001-13-7:10	BRD-K47832606	floxuridine	SKB	trt_cp	10 uM	24 h	4	362	0.39	0.379942	0	0	1	1	0	DNA synthesis inhibitor	TYMS	0.5457	0.7487	1.3471
KHW001_U937_6H:BRD-K09416995-001-18-3:10	BRD-K09416995	lovastatin	U937	trt_cp	10 uM	6 h	6	189	0.26	0.224155	0	0	1	1	0	HMGCR inhibitor	HMGCR|CYP3A5|HDAC2|ITGAL|NR1I2	0.5456	0.7481	1.3469
REP.B013_MCF7_24H:K02	BRD-K41783120	STA-5326	MCF7	trt_cp	0.74 uM	24 h	2	250	0.49	0.353915	0	0	1	1	0	Interleukin inhibitor	IL12A|IL12B|IL12RB1|IL12RB2|IL23A	0.5455	0.7481	1.3467
REP.A017_PC3_24H:J02	BRD-K64504314	dienogest	PC3	trt_cp	3.33 uM	24 h	3	77	0.1639	0.113597	1	0	1	1	0	Progesterone receptor agonist	PGR	0.5455	0.7481	1.3467
REP.B008_THP1_24H:P01	BRD-K89014967	AS-703026	THP1	trt_cp	2.22 uM	24 h	2	591	0.7769	0.685183	1	1	1	1	0	MEK inhibitor	MAP2K1|MAP2K2	0.5455	0.7481	1.3466
REP.B008_MCF10A_24H:I04	BRD-A20131130	BRD-A20131130	MCF10A	trt_cp	0.08 uM	24 h	2	60	0.2683	0.128297	0	0	1	1	0	Adenylyl cyclase inhibitor	-666	0.5454	0.7481	1.3466
CPC004_VCAP_6H:BRD-K70914287-300-01-0:10	BRD-K70914287	BIBX-1382	VCAP	trt_cp	10 uM	6 h	4	199	0.34	0.263025	0	0	1	1	0	EGFR inhibitor|Tyrosine kinase inhibitor	EGFR|ERBB2	0.5454	0.7481	1.3466
REP.A005_PC3_24H:I07	BRD-K09549677	mibefradil	PC3	trt_cp	10 uM	24 h	2	97	0.2709	0.163916	1	1	1	1	0	Calcium channel blocker	CACNA1H|CACNA1G|CACNA1C|CACNA1I|SCN2A|SCN4A|SCN5A|SCN9A|ANO1|CACNA1D|CACNA1F|CACNA1S|CACNB1|CACNB2|CACNB3|CACNB4|CATSPER1|CATSPER2|CATSPER3|CATSPER4	0.5454	0.7481	1.3465
REP.B027_HELA_24H:A12	BRD-K92301463	BRD-K92301463	HELA	trt_cp	0.001 uM	24 h	2	109	0.1884	0.144905	1	1	1	1	0	Prostanoid receptor agonist	-666	0.5453	0.7481	1.3463
ABY001_NCIH508_XH:BRD-K85606544:0.625:24	BRD-K85606544	neratinib	NCIH508	trt_cp	0.66 uM	24 h	2	378	0.62	0.489522	1	1	1	1	0	EGFR inhibitor	EGFR|ERBB2|ERBB4|KDR	0.5452	0.7481	1.3461
PBIOA022_HEPG2_24H:A13	BRD-K88025533	fingolimod	HEPG2	trt_cp	10 uM	24 h	3	583	0.76	0.673088	1	1	1	1	0	Immunosuppressant|Sphingosine 1 phosphate receptor agonist	S1PR1|S1PR5|S1PR3|S1PR4|CYP2E1|CYP4F2|SPHK1	0.5452	0.7481	1.3459
CPC016_NPC_24H:BRD-K97365803-001-01-3:10	BRD-K97365803	PI-828	NPC	trt_cp	10 uM	24 h	3	517	0.58	0.55372	0	0	1	1	0	PI3K inhibitor	-666	0.5451	0.748	1.3458
CPC018_PHH_24H:BRD-K96799727-001-01-7:10	BRD-K96799727	pifithrin-mu	PHH	trt_cp	10 uM	24 h	3	121	0.17	0.145027	0	0	1	1	0	p53 inhibitor	HSPA1A|TP53	0.545	0.7479	1.3456
REP.A012_HELA_24H:G23	BRD-A01787639	naftopidil	HELA	trt_cp	0.125 uM	24 h	2	90	0.0265	0.0493827	1	1	1	1	0	Adrenergic receptor antagonist	ADRA1D|ADRA1A	0.5449	0.7464	1.3452
MUC.CP008_P1A82_24H:A13	BRD-A79038507	AGN-192403	P1A82	trt_cp	10 uM	24 h	3	373	0.63	0.49018	1	1	1	1	0	Imidazoline receptor ligand	NISCH	0.5449	0.7461	1.3452
MUC.CP001_NKDBA_24H:BRD-K78659596-001-01-3:3.3333	BRD-K78659596	ixazomib	NKDBA	trt_cp	3.33 uM	24 h	2	230	0.58	0.369325	0	0	1	1	0	Proteasome inhibitor	PSMB1	0.5448	0.7461	1.345
MOAR006_PC3_24H:M10	BRD-K36363294	I-BET-151	PC3	trt_cp	10 uM	24 h	3	565	0.78	0.671278	1	1	1	1	0	Bromodomain inhibitor	-666	0.5447	0.7461	1.3449
CPC016_HEPG2_6H:BRD-K69600043-328-03-0:10	BRD-K69600043	thiethylperazine	HEPG2	trt_cp	10 uM	6 h	3	371	0.45	0.413165	0	0	1	1	0	Dopamine receptor antagonist	DRD1|DRD2|DRD4	0.5447	0.7461	1.3448
AICHI002_KMS34_24H:J09	BRD-K07310275	PF-04691502	KMS34	trt_cp	0.66 uM	24 h	3	556	0.71	0.635327	1	1	1	1	0	MTOR inhibitor|PI3K inhibitor	MTOR|PIK3CA|PIK3CB|PIK3CD|PIK3CG	0.5447	0.7461	1.3447
REP.A021_THP1_24H:E13	BRD-K82244583	MEK-162	THP1	trt_cp	10 uM	24 h	3	590	0.6323	0.617615	0	0	1	1	0	MEK inhibitor	MAP2K1|MAP2K2|IL1R2|IL6R|TNFRSF1A	0.5446	0.7461	1.3445
CPC006_HT29_24H:BRD-K05653692-003-04-7:64	BRD-K05653692	DL-PDMP	HT29	trt_cp	60 uM	24 h	4	558	0.82	0.683998	1	1	1	1	0	Glucosyltransferase inhibitor	UGCG|ASAH1	0.5446	0.7461	1.3445
CPC017_HT29_6H:BRD-K29173907-001-03-5:10	BRD-K29173907	isoflupredone-acetate	HT29	trt_cp	10 uM	6 h	5	300	0.24	0.271329	0	0	1	1	0	Glucocorticoid receptor agonist	NR3C1	0.5446	0.7461	1.3445
CPC017_A375_6H:BRD-K54708045-001-01-3:10	BRD-K54708045	nTZDpa	A375	trt_cp	10 uM	6 h	3	185	0.04	0.0869854	0	0	1	1	0	PPAR receptor agonist	PPARG	0.5446	0.7461	1.3445
LJP001_MCF7_24H:BRD-K15592317-001-02-8:10	BRD-K15592317	CP-466722	MCF7	trt_cp	10 uM	24 h	2	258	0.43	0.336802	1	1	1	1	0	ATM kinase inhibitor	ATM	0.5444	0.7461	1.3441
REP.A024_HEK293_24H:I01	BRD-A76747559	rutin	HEK293	trt_cp	10 uM	24 h	3	123	0.1113	0.118313	0	0	1	1	0	Antioxidant|Capillary stabilizing agent|Nitric oxide scavenger	AKR1C3|AKR1B1	0.5444	0.7461	1.344
REP.A026_MCF7_24H:E22	BRD-K89348303	ramipril	MCF7	trt_cp	0.37 uM	24 h	2	104	0.0362	0.0620442	0	0	1	1	0	ACE inhibitor	ACE	0.5444	0.7461	1.344
REP.A021_THP1_24H:M07	BRD-K85337334	otilonium	THP1	trt_cp	10 uM	24 h	3	292	0.4108	0.350217	0	0	1	1	0	Acetylcholine receptor antagonist	CACNA1C	0.5444	0.7461	1.3439
REP.A011_HELA_24H:L07	BRD-K06902185	minoxidil	HELA	trt_cp	10 uM	24 h	3	228	0.503	0.342438	0	0	1	1	0	KATP activator|Vasodilator	ABCC9|KCNJ8|KCNJ11|REN|KCNJ1|KCNJ10|PTGS1	0.5444	0.7461	1.3439
EMU001_K562_24H:K19	BRD-K08109215	I-BET-762	K562	trt_cp	10 uM	24 h	3	577	0.8123	0.692272	1	1	1	1	0	Bromodomain inhibitor	BRD2|BRD3|BRD4|APOA1	0.5443	0.7461	1.3438
CPC018_A375_6H:BRD-K25906698-303-01-9:10	BRD-K25906698	immepip	A375	trt_cp	10 uM	6 h	5	675	0.26	0.423613	0	0	1	1	0	Histamine receptor agonist	HRH3|HRH4	0.5443	0.7461	1.3437
MUC.CP008_P1A82_24H:I22	BRD-K43187018	GDC-0349	P1A82	trt_cp	0.37 uM	24 h	3	477	0.72	0.592592	1	1	1	1	0	PIM inhibitor	PIM3|PIK3CA	0.5442	0.7461	1.3435
CPC005_PC3_24H:BRD-A17535965-001-02-2:10	BRD-A17535965	gelsemine	PC3	trt_cp	10 uM	24 h	5	121	0.03	0.0609234	1	0	1	1	0	Acetylcholine receptor antagonist|Glycine receptor antagonist	GLRA3	0.5442	0.7461	1.3435
LJP007_SKL.C_24H:N08	BRD-K29415052	BGT-226	SKL	trt_cp	3.33 uM	24 h	2	383	0.6971	0.522489	1	1	1	1	0	PI3K inhibitor	MTOR|PIK3CG|PIK3CA|PIK3CB	0.5441	0.7461	1.3434
REP.A009_HEK293_24H:N13	BRD-K33610132	rociletinib	HEK293	trt_cp	10 uM	24 h	3	286	0.4862	0.377069	1	1	1	1	0	EGFR inhibitor	EGFR	0.5441	0.7461	1.3433
CPC016_ASC_24H:BRD-K67537649-001-01-1:10	BRD-K67537649	PQ-401	ASC	trt_cp	10 uM	24 h	3	139	0.25	0.188499	1	0	1	1	0	IGF-1 inhibitor	IGF1R	0.5441	0.7461	1.3432
CPC017_HEPG2_6H:BRD-K17896185-001-01-2:10	BRD-K17896185	FIT	HEPG2	trt_cp	10 uM	6 h	3	229	0.48	0.33525	1	1	1	1	0	Opioid receptor agonist	OPRD1	0.544	0.746	1.3431
LJP006_HS578T_24H:F01	BRD-K68065987	MK-2206	HS578T	trt_cp	10 uM	24 h	2	228	0.53	0.351509	1	1	1	1	0	AKT inhibitor	AKT1|AKT2|AKT3	0.544	0.746	1.3431
REP.A025_YAPC_24H:M07	BRD-K78126613	menadione	YAPC	trt_cp	10 uM	24 h	3	684	0.7985	0.747302	0	0	1	1	0	Mitochondrial inhibitor|Phosphatase inhibitor	PKM|AOX1|BGLAP|F10|F2|F7|F9|GGCX|NQO1|NQO2|PROC|PROS1|PROZ|VKORC1|VKORC1L1	0.544	0.746	1.343
CPC013_SKB_24H:BRD-K59369769-001-07-0:10	BRD-K59369769	tozasertib	SKB	trt_cp	10 uM	24 h	4	196	0.42	0.290124	0	0	1	1	0	Aurora kinase inhibitor|Bcr-Abl inhibitor|FLT3 inhibitor|JAK inhibitor	AURKA|AURKB|ABL1|AURKC|BCR|FLT3|JAK2|DDR2|LCK	0.5439	0.7436	1.3428
CPC006_H1299_6H:BRD-A14395271-001-01-5:10	BRD-A14395271	mesoridazine	H1299	trt_cp	10 uM	6 h	2	160	0.26	0.206242	0	0	1	1	0	Dopamine receptor antagonist	DRD2|HTR2A	0.5439	0.7432	1.3428
REP.A021_HUVEC.A_24H:M19	BRD-K85606544	neratinib	HUVEC	trt_cp	10 uM	24 h	2	377	0.6307	0.493075	0	0	1	1	0	EGFR inhibitor	EGFR|ERBB2|ERBB4|KDR	0.5439	0.7425	1.3427
REP.B006_PC3_24H:N19	BRD-K23228615	GDC-0980	PC3	trt_cp	2.22 uM	24 h	2	593	0.7432	0.671291	1	1	1	1	0	MTOR inhibitor|PI3K inhibitor	MTOR|PIK3CG|FGR|MAP3K9|PIK3CA|PIK3CB|PIK3CD|SYK	0.5439	0.7419	1.3426
REP.B016_PC3_24H:C08	BRD-K51677086	erythromycin-ethylsuccinate	PC3	trt_cp	0.74 uM	24 h	2	64	0.1318	0.0928706	1	1	1	1	0	Cytochrome P450 inhibitor|Motilin receptor agonist|NFKB inhibitor|Protein synthesis inhibitor	CYP3A4|MLNR|ABCB1|ALB|CYP51A1|KCNH2|SLC47A1	0.5438	0.7419	1.3425
REP.A026_HEK293_24H:P16	BRD-K91740057	felbinac	HEK293	trt_cp	0.37 uM	24 h	2	200	0.0711	0.120581	0	0	1	1	0	Cyclooxygenase inhibitor	CTSL	0.5437	0.7419	1.3424
CPC011_A375_6H:BRD-K22227508-015-03-9:10	BRD-K22227508	targinine	A375	trt_cp	10 uM	6 h	3	622	0.42	0.516833	0	0	1	1	0	Nitric oxide synthase inhibitor	NOS2|NOS3	0.5437	0.7419	1.3422
CPC001_HCC515_24H:BRD-K11911061-003-02-8:10	BRD-K11911061	GR-127935	HCC515	trt_cp	10 uM	24 h	3	359	0.6	0.469303	1	1	1	1	0	Serotonin receptor antagonist	HTR1B|HTR1D|HTR1A|HTR2A|HTR2C|HTR1E|HTR1F|HTR2B|HTR6	0.5436	0.7419	1.342
CPC017_PHH_24H:BRD-K09764130-001-02-6:10	BRD-K09764130	mead-ethanolamide	PHH	trt_cp	10 uM	24 h	3	106	0.18	0.139675	0	0	1	1	0	Cannabinoid receptor agonist	-666	0.5435	0.7419	1.3418
NMH002_NEU_6H:BRD-K26117720-001-03-0:10	BRD-K26117720	gingerol	NEU	trt_cp	10 uM	6 h	3	130	0.22	0.171007	0	0	1	1	0	Nitric oxide synthase inhibitor	-666	0.5435	0.7419	1.3417
CPC011_A375_6H:BRD-K09963420-066-10-9:10	BRD-K09963420	saquinavir	A375	trt_cp	10 uM	6 h	3	473	0.27	0.361362	0	0	1	1	0	HIV inhibitor	CYP3A5|CYP3A4	0.5434	0.7419	1.3416
MUC.CP005_MCF7_24H:BRD-K88510285-001-01-2:5.5556	BRD-K88510285	bortezomib	MCF7	trt_cp	6.66 uM	24 h	2	415	0.6	0.50458	0	0	1	1	0	NFKB inhibitor|Proteasome inhibitor	PSMB5|PSMB1|PSMB2|CASP3|CYP2C19|NFKB1|PSMA1|PSMA2|PSMA3|PSMA4|PSMA5|PSMA6|PSMA7|PSMA8|PSMB10|PSMB11|PSMB3|PSMB4|PSMB6|PSMB7|PSMB8|PSMB9|PSMD1|PSMD2|RELA	0.5434	0.7419	1.3416
CPC014_SKB_24H:BRD-K33551950-001-01-6:10	BRD-K33551950	radicicol	SKB	trt_cp	10 uM	24 h	4	292	0.52	0.394025	0	0	1	1	0	HSP inhibitor	-666	0.5434	0.7419	1.3414
CPC016_MCF7_24H:BRD-A49680073-001-01-9:10	BRD-A49680073	BRD-A49680073	MCF7	trt_cp	10 uM	24 h	4	671	0.76	0.722102	1	1	1	1	0	JAK inhibitor|Lipocortin synthesis stimulant|STAT inhibitor	JAK2|STAT3	0.5433	0.7419	1.3413
CPC016_MCF7_24H:BRD-K80970344-201-02-9:10	BRD-K80970344	pyrrolidine-dithiocarbamate	MCF7	trt_cp	10 uM	24 h	4	337	0.51	0.419209	1	1	1	1	0	NFKB inhibitor	HSD11B1|RELA	0.5433	0.7419	1.3412
CPC016_NPC_24H:BRD-A35588707-001-03-0:10	BRD-A35588707	teniposide	NPC	trt_cp	10 uM	24 h	3	612	0.73	0.675877	0	0	1	1	0	Topoisomerase inhibitor	TOP2A|CYP3A5|TOP2B	0.5432	0.7419	1.3411
REP.A008_HT29_24H:P04	BRD-K89014967	AS-703026	HT29	trt_cp	0.37 uM	24 h	2	692	0.8506	0.775794	0	0	1	1	0	MEK inhibitor	MAP2K1|MAP2K2	0.5432	0.7419	1.3411
REP.A022_MCF10A_24H:H13	BRD-K70912147	CO-102862	MCF10A	trt_cp	10 uM	24 h	2	105	0.0807	0.0930812	0	0	1	1	0	Sodium channel inhibitor	SCN2A|SCN4A|SCN9A	0.5432	0.7419	1.341
REP.A017_HA1E_24H:N01	BRD-A67616246	levomequitazine	HA1E	trt_cp	10 uM	24 h	3	199	0.2829	0.239924	1	1	1	1	0	Histamine receptor antagonist	HRH1|HRH4|PDE4A	0.5431	0.7419	1.3409
PBIOA016_HT29_24H:F19	BRD-K42828737	sunitinib	HT29	trt_cp	10 uM	24 h	3	595	0.76	0.67998	1	1	1	1	0	FLT3 inhibitor|KIT inhibitor|PDGFR inhibitor|RET inhibitor|VEGFR inhibitor	PDGFRB|FLT1|FLT3|FLT4|KDR|KIT|PDGFRA|RET	0.543	0.7419	1.3406
CPC002_HCC515_24H:BRD-K18316707-001-01-9:10	BRD-K18316707	O-1918	HCC515	trt_cp	10 uM	24 h	3	83	0.04	0.0582639	1	0	1	1	0	Cannabinoid receptor antagonist	-666	0.543	0.7419	1.3405
CPC005_MCF7_24H:BRD-K50891186-001-03-6:10	BRD-K50891186	GR-103691	MCF7	trt_cp	10 uM	24 h	5	223	0.2	0.213549	0	0	1	1	0	Dopamine receptor antagonist	DRD3	0.5429	0.7419	1.3404
CPC017_SKB_24H:BRD-K10177585-003-01-6:10	BRD-K10177585	PSB-11	SKB	trt_cp	10 uM	24 h	2	223	0.27	0.248122	0	0	1	1	0	Adenosine receptor antagonist	ADORA3|ADORA1|ADORA2A	0.5429	0.7419	1.3404
REP.B018_YAPC_24H:I19	BRD-K64890080	BI-2536	YAPC	trt_cp	2.22 uM	24 h	2	361	0.4264	0.396728	0	0	1	1	0	PLK inhibitor	PLK1|BRD4|PLK2|PLK3	0.5428	0.7419	1.3402
CPC011_VCAP_24H:BRD-K39391626-001-02-3:10	BRD-K39391626	ethylestrenol	VCAP	trt_cp	10 uM	24 h	5	273	0.33	0.303507	0	0	1	1	0	Progesterone receptor agonist	AR	0.5428	0.7419	1.3401
REP.A013_YAPC_24H:L01	BRD-K42098891	protriptyline	YAPC	trt_cp	10 uM	24 h	3	276	0.4652	0.362331	1	1	1	1	0	Tricyclic antidepressant	SLC6A2|SLC6A4	0.5428	0.7419	1.34
CPC018_NPC_24H:BRD-K10207760-236-03-0:10	BRD-K10207760	lasalocid	NPC	trt_cp	10 uM	24 h	3	468	0.56	0.517663	0	0	1	1	0	Bacterial permeability inducer	-666	0.5428	0.7419	1.34
REP.B024_JURKAT_24H:O17	BRD-K79595931	bavisant	JURKAT	trt_cp	0.03 uM	24 h	2	473	0.0936	0.212764	0	0	1	1	0	Histamine receptor antagonist	HRH3	0.5427	0.7419	1.3399
NMH002_NEU_6H:BRD-K06080977-001-14-1:10	BRD-K06080977	eicosatetraynoic-acid	NEU	trt_cp	10 uM	6 h	3	291	0.39	0.340651	0	0	1	1	0	Cyclooxygenase inhibitor|Lipoxygenase inhibitor	ALOX12|PPARA|PPARG|PTGS1	0.5427	0.7418	1.3398
CPC004_PC3_24H:BRD-A80017228-001-15-8:10	BRD-A80017228	bendroflumethiazide	PC3	trt_cp	10 uM	24 h	5	511	0.16	0.289135	0	0	1	1	0	Sodium channel inhibitor	SLC12A3|CA1|CA2|CA4|KCNMA1|SLC12A1	0.5427	0.7418	1.3398
LJP007_YAPC_24H:A07	BRD-K64857848	XMD-885	YAPC	trt_cp	10 uM	24 h	3	526	0.637	0.58532	1	1	1	1	0	MAP kinase inhibitor	MAPK7|LRRK2	0.5427	0.7418	1.3397
REP.A004_HEK293_24H:M15	BRD-K24968862	SB-683698	HEK293	trt_cp	1.11 uM	24 h	2	105	0.4664	0.223771	0	0	1	1	0	Integrin inhibitor	ITGA4|ITGAV|ITGB1|ITGB7	0.5427	0.7418	1.3397
LJP005_PC3_24H:E10	BRD-K93788137	PF-431396	PC3	trt_cp	0.37 uM	24 h	2	128	0.4763	0.249675	1	1	1	1	0	Focal adhesion kinase inhibitor	PTK2|PTK2B	0.5426	0.741	1.3395
PCLB003_HA1E_24H:BRD-K42573370-001-01-1:0.04	BRD-K42573370	BRD-K42573370	HA1E	trt_cp	0.04 uM	24 h	3	256	0.44	0.339373	1	1	1	1	0	Nucleophosmin inhibitor	-666	0.5425	0.7406	1.3394
REP.B023_HEK293_24H:C12	BRD-A68304895	BTS-54505	HEK293	trt_cp	0.01 uM	24 h	2	196	0.316	0.251653	1	1	1	1	0	Dopamine receptor antagonist|Adrenergic receptor antagonist|Norepinephrine reuptake inhibitor|Serotonin reuptake inhibitor	SLC6A2|SLC6A3|SLC6A4	0.5424	0.7385	1.3391
LJP007_HELA_24H:D01	BRD-K80700417	SGI-1776	HELA	trt_cp	10 uM	24 h	3	234	0.5186	0.352253	1	1	1	1	0	PIM inhibitor	PIM1|FLT3|PIM2|PIM3	0.5424	0.7385	1.339
PAC047_U2OS_6H:BRD-K55127134-300-07-0:20	BRD-K55127134	fluphenazine	U2OS	trt_cp	20 uM	6 h	3	72	0.31	0.15107	1	1	1	1	0	Dopamine receptor antagonist	DRD2|DRD1|CHRNA7|CALM1|DRD5|HRH1|HTR2A|HTR6|HTR7	0.5423	0.7385	1.3388
CPC006_HA1E_6H:BRD-K83354763-001-01-1:6	BRD-K83354763	BRD-K83354763	HA1E	trt_cp	6.66 uM	6 h	5	299	0.16	0.22117	1	1	1	1	0	NFKB inhibitor	-666	0.5423	0.7385	1.3388
CPC013_HEPG2_6H:BRD-K59369769-001-05-4:10	BRD-K59369769	tozasertib	HEPG2	trt_cp	10 uM	6 h	3	205	0.49	0.320483	1	1	1	1	0	Aurora kinase inhibitor|Bcr-Abl inhibitor|FLT3 inhibitor|JAK inhibitor	AURKA|AURKB|ABL1|AURKC|BCR|FLT3|JAK2|DDR2|LCK	0.5423	0.7385	1.3388
REP.A028_MCF10A_24H:M19	BRD-K97010173	deferasirox	MCF10A	trt_cp	10 uM	24 h	2	406	0.5644	0.484047	1	1	1	1	0	Chelating agent	CYP2C19|CYP2C8|CYP3A4	0.5423	0.7385	1.3388
LJP002_HS578T_6H:BRD-K42728290-001-02-6:10	BRD-K42728290	NVP-BGJ398	HS578T	trt_cp	10 uM	6 h	3	109	0.23	0.160106	0	0	1	1	0	FGFR inhibitor	FGFR1|FGFR2|FGFR3|FGFR4|KDR	0.5422	0.7385	1.3386
CPC001_HA1E_24H:BRD-K14441456-001-01-2:10	BRD-K14441456	BRD-K14441456	HA1E	trt_cp	10 uM	24 h	3	291	0.48	0.377918	1	1	1	1	0	EGFR inhibitor	EGFR	0.5422	0.7385	1.3386
REP.A006_MCF7_24H:D03	BRD-K19416115	sitagliptin	MCF7	trt_cp	1.11 uM	24 h	3	476	0.7052	0.585855	1	1	1	1	0	Dipeptidyl peptidase inhibitor	DPP4|CYP2C8|FASLG|HMGCR|SLC22A8	0.5422	0.7385	1.3386
CPC017_ASC_24H:BRD-K65639003-001-05-8:10	BRD-K65639003	icariin	ASC	trt_cp	10 uM	24 h	4	385	0.23	0.300902	0	0	1	1	0	Phosphodiesterase inhibitor	NMUR2|SORD|PDE5A	0.5422	0.7385	1.3385
CPC011_A375_6H:BRD-K94649603-001-08-0:10	BRD-K94649603	taxifolin	A375	trt_cp	10 uM	6 h	3	592	0.45	0.521912	0	0	1	1	0	Opioid receptor antagonist	APOB|APP|HMGCR|ADIPOR2	0.5422	0.7385	1.3384
CPC006_HEPG2_6H:BRD-K04887706-001-01-6:9.1	BRD-K04887706	BRD-K04887706	HEPG2	trt_cp	10 uM	6 h	3	195	0.33	0.25651	1	1	1	1	0	AKT inhibitor	-666	0.5421	0.7385	1.3384
REP.B027_MCF7_24H:F18	BRD-K94534639	LY-2811376	MCF7	trt_cp	0.01 uM	24 h	2	647	0.5613	0.609369	1	1	1	1	0	Beta secretase inhibitor	BACE1	0.5421	0.7385	1.3384
CPC017_PHH_24H:BRD-K09635314-001-01-8:10	BRD-K09635314	m-3M3FBS	PHH	trt_cp	10 uM	24 h	3	229	0.23	0.232066	0	0	1	1	0	Phospholipase activator	PLCB2|PLCB3|PLCD1|PLCG1|PLCG2	0.5421	0.7385	1.3383
CPC011_MCF7_24H:BRD-K46742498-003-08-6:10	BRD-K46742498	alosetron	MCF7	trt_cp	10 uM	24 h	2	444	0.21	0.308768	0	0	1	1	0	Serotonin receptor antagonist	HTR3A	0.542	0.7385	1.3381
CPC014_HCC515_6H:BRD-K74733595-001-02-9:10	BRD-K74733595	BRD-K74733595	HCC515	trt_cp	10 uM	6 h	3	276	0.37	0.323136	1	1	1	1	0	HDAC inhibitor	-666	0.5419	0.7385	1.3378
NMH002_NPC_6H:BRD-K67868012-001-03-5:10	BRD-K67868012	PI-103	NPC	trt_cp	10 uM	6 h	3	254	0.52	0.367493	1	1	1	1	0	PI3K inhibitor|MTOR inhibitor	PIK3CA|PIK3CG|MTOR|PIK3CB|PIK3CD|PRKDC	0.5419	0.7385	1.3377
REP.A004_YAPC_24H:L19	BRD-K22134346	simvastatin	YAPC	trt_cp	10 uM	24 h	3	372	0.4768	0.425863	0	0	1	1	0	HMGCR inhibitor	HMGCR|CYP2C8|CYP3A4|CYP3A5|ITGB2	0.5418	0.7385	1.3377
REP.B014_A375_24H:K13	BRD-K37764012	PF-03758309	A375	trt_cp	2.22 uM	24 h	2	346	0.6525	0.480462	1	1	1	1	0	P21 activated kinase inhibitor	PAK4	0.5418	0.7385	1.3375
CPC003_HCC515_6H:BRD-K71003802-001-02-9:10	BRD-K71003802	hippeastrine	HCC515	trt_cp	10 uM	6 h	3	777	0.4	0.56373	1	0	1	1	0	Plant alkaloid	-666	0.5418	0.7385	1.3375
REP.B012_YAPC_24H:A21	BRD-K00259736	colchicine	YAPC	trt_cp	0.25 uM	24 h	2	359	0.6339	0.482379	0	0	1	1	0	Tubulin inhibitor	TUBB|TUBB1|GLRA1|GLRA2|TUBA1A|TUBA1B|TUBA1C|TUBA3C|TUBA3D|TUBA3E|TUBA4A|TUBB2A|TUBB2B|TUBB3|TUBB4A|TUBB4B|TUBB6|TUBB8	0.5416	0.7384	1.3372
AICHI001_BJAB_4H:A13	BRD-K25412176	GSK-2110183	BJAB	trt_cp	10 uM	4 h	3	302	0.48	0.384995	0	0	1	1	0	AKT inhibitor	-666	0.5416	0.7383	1.3372
REP.A003_JURKAT_24H:M21	BRD-K35719256	rotundine	JURKAT	trt_cp	1.11 uM	24 h	2	62	0.1748	0.105268	0	0	1	1	0	Serotonin receptor agonist	DRD1|DRD2|HTR1A|HTR1D|HTR4|HTR7|DRD3	0.5416	0.7382	1.3371
CPC014_VCAP_24H:BRD-A11007541-003-01-9:10	BRD-A11007541	BCI-hydrochloride	VCAP	trt_cp	10 uM	24 h	5	385	0.52	0.452442	0	0	1	1	0	Protein phosphatase inhibitor	-666	0.5416	0.7381	1.3371
REP.B002_HELA_24H:O13	BRD-K12184916	NVP-BEZ235	HELA	trt_cp	2.22 uM	24 h	3	414	0.5361	0.47638	1	1	1	1	0	MTOR inhibitor|PI3K inhibitor	-666	0.5416	0.7377	1.337
EMU001_OCILY3_24H:O01	BRD-K81418486	vorinostat	OCILY3	trt_cp	10 uM	24 h	2	794	0.7819	0.79674	0	0	1	1	0	HDAC inhibitor	HDAC1|HDAC2|HDAC3|HDAC6|HDAC8|HDAC10|HDAC11|HDAC5|HDAC9	0.5415	0.7359	1.3367
LJP008_NEU_24H:I07	BRD-K16485616	mocetinostat	NEU	trt_cp	10 uM	24 h	2	337	0.7007	0.491373	0	0	1	1	0	HDAC inhibitor	HDAC1|HDAC2|HDAC3|HDAC11	0.5414	0.7351	1.3367
CPC016_HEPG2_6H:BRD-K85015012-003-01-1:10	BRD-K85015012	NNC-05-2090	HEPG2	trt_cp	10 uM	6 h	2	167	0.18	0.175317	0	0	1	1	0	GAT inhibitor|GABA uptake inhibitor	SLC6A11|SLC6A13|SLC6A12	0.5413	0.731	1.3363
CPC006_HCT116_6H:BRD-K86191271-001-02-7:10	BRD-K86191271	cytosporone-b	HCT116	trt_cp	10 uM	6 h	2	41	0.18	0.0868678	0	0	1	1	0	NUR77 receptor agonist	NR4A1	0.5413	0.731	1.3363
CPC006_U937_6H:BRD-K23363278-001-01-3:1	BRD-K23363278	CYT-997	U937	trt_cp	1.11 uM	6 h	2	190	0.37	0.268107	1	1	1	1	0	Tubulin inhibitor	TUBB	0.5412	0.731	1.3362
REP.B006_MCF7_24H:P22	BRD-K24576554	AT-9283	MCF7	trt_cp	0.08 uM	24 h	2	231	0.414	0.312706	0	0	1	1	0	Aurora kinase inhibitor|Abl inhibitor|Bcr-Abl inhibitor|FLT3 inhibitor|JAK inhibitor|Protein kinase inhibitor|Tubulin inhibitor	JAK2|AURKA|AURKB|JAK3|ABL1|BCR|FLT3|RPS6KA6|STK17A	0.5412	0.731	1.3362
LJP009_HT29_24H:O04	BRD-K49865102	PD-0325901	HT29	trt_cp	0.37 uM	24 h	2	434	0.7147	0.563167	0	0	1	1	0	MEK inhibitor|MAP kinase inhibitor|Protein kinase inhibitor	MAP2K1|MAP2K2	0.5412	0.731	1.3361
PBIOA015_HT29_24H:D09	BRD-K43389675	daunorubicin	HT29	trt_cp	1.11 uM	24 h	3	649	0.8	0.728615	1	1	1	1	0	RNA synthesis inhibitor|Topoisomerase inhibitor	TOP2A|TOP2B	0.5411	0.731	1.336
REP.B011_MCF7_24H:N08	BRD-K07310275	PF-04691502	MCF7	trt_cp	0.74 uM	24 h	2	534	0.6263	0.58478	0	0	1	1	0	MTOR inhibitor|PI3K inhibitor	MTOR|PIK3CA|PIK3CB|PIK3CD|PIK3CG	0.5411	0.7301	1.3358
CPC001_HA1E_24H:BRD-K89930444-001-01-9:10	BRD-K89930444	AG-592	HA1E	trt_cp	10 uM	24 h	3	633	0.84	0.737347	1	1	1	1	0	Tyrosine kinase inhibitor	-666	0.541	0.7265	1.3356
CVD001_PHH_24H:BRD-K13183738-317-06-0:10	BRD-K13183738	pentamidine	PHH	trt_cp	10 uM	24 h	3	229	0.46	0.328191	0	0	1	1	0	Anti-pneumocystis agent	TRDMT1	0.5409	0.7265	1.3355
REP.A020_A549_24H:A19	BRD-K83405785	pimavanserin	A549	trt_cp	10 uM	24 h	3	345	0.3809	0.36656	0	0	1	1	0	Serotonin receptor antagonist	HTR2A|DRD2	0.5409	0.7265	1.3354
CPC004_HEPG2_6H:BRD-K62792802-001-02-8:10	BRD-K62792802	LY-83583	HEPG2	trt_cp	10 uM	6 h	3	265	0.48	0.36064	0	0	1	1	0	Guanylyl cyclase inhibitor	GUCY1A2	0.5409	0.7265	1.3354
ASG003_U2OS_48H:G19	BRD-K56429665	calcipotriol	U2OS	trt_cp	10 uM	48 h	5	118	0.2958	0.188917	0	0	1	1	0	Vitamin D receptor agonist	VDR	0.5409	0.7265	1.3354
CPC014_ASC_24H:BRD-U08759356-000-01-6:10	BRD-U08759356	BRD-U08759356	ASC	trt_cp	10 uM	24 h	3	410	0.68	0.533921	0	0	1	1	0	EGFR inhibitor	-666	0.5409	0.7265	1.3352
PBIOA020_PC3_24H:E19	BRD-K89464729	GSK-269962	PC3	trt_cp	10 uM	24 h	2	305	0.57	0.421617	1	1	1	1	0	Rho associated kinase inhibitor	ROCK1|ROCK2	0.5408	0.7265	1.3352
CPC003_HCC515_24H:BRD-K15616905-001-01-5:10	BRD-K15616905	CCCP	HCC515	trt_cp	10 uM	24 h	3	601	0.77	0.687881	1	1	1	1	0	Mitochondrial oxidative phosphorylation uncoupler	-666	0.5408	0.7265	1.3352
CPC005_HCC515_6H:BRD-K08973992-001-03-9:10	BRD-K08973992	linoleic-acid	HCC515	trt_cp	10 uM	6 h	2	140	0.15	0.146535	1	0	1	1	0	Oxidizing agent	FABP4|FFAR1|FFAR4|HNF4A|KCNB1|PPARG|TRPM8	0.5408	0.7265	1.3352
PCLB003_MCF7_24H:BRD-K50324045-001-01-3:10	BRD-K50324045	BRD-K50324045	MCF7	trt_cp	10 uM	24 h	2	581	0.78	0.680716	1	1	1	1	0	Nucleophosmin inhibitor	-666	0.5408	0.7265	1.3351
REP.A028_JURKAT_24H:A08	BRD-K92428153	mycophenolate-mofetil	JURKAT	trt_cp	3.33 uM	24 h	3	406	0.5548	0.479912	0	0	1	1	0	Inosine monophosphate dehydrogenase inhibitor|Dehydrogenase inhibitor|Hydroxycarboxylic acid receptor agonist|Immunosuppressant|Inositol monophosphatase inhibitor	IMPDH1|IMPDH2|HCAR2	0.5408	0.7265	1.3351
CPC018_HEPG2_6H:BRD-K90259198-003-07-1:10	BRD-K90259198	W-7	HEPG2	trt_cp	10 uM	6 h	3	362	0.51	0.43448	0	0	1	1	0	Calmodulin inhibitor|Potassium channel blocker	-666	0.5406	0.7265	1.3345
LKCP002_MCF7_6H:P01	BRD-K71480163	GDC-0068	MCF7	trt_cp	10 uM	6 h	5	423	0.4892	0.459985	1	1	1	1	0	AKT inhibitor	AKT1|AKT2|AKT3|CYP3A5|PRKG1	0.5405	0.7264	1.3343
LJP007_CD34_24H:M13	BRD-K21025364	NVP-TAE226	CD34	trt_cp	10 uM	24 h	3	413	0.548	0.481056	0	0	1	1	0	Protein tyrosine kinase inhibitor	IGF1R|PTK2	0.5404	0.7264	1.3342
EMU001_OCILY10_24H:A13	BRD-K48443249	CNX-774	OCILY10	trt_cp	10 uM	24 h	3	566	0.7848	0.673935	1	1	1	1	0	BTK inhibitor	BTK	0.5404	0.7264	1.3342
REP.A009_HT29_24H:C01	BRD-K28428262	brivanib	HT29	trt_cp	10 uM	24 h	3	668	0.6343	0.658213	0	0	1	1	0	FGFR inhibitor|VEGFR inhibitor	FGFR1|KDR|FLT1|FGFR2|FGFR3|FLT4|CYP3A4|KCNH2	0.5404	0.7261	1.3341
MOAR002_PC3_24H:D23	BRD-A13323580	perillyl-alcohol	PC3	trt_cp	3.33 uM	24 h	3	78	0.13	0.101824	1	0	1	1	0	Apoptosis stimulant|Cell cycle inhibitor|Farnesyltransferase inhibitor	FNTA	0.5404	0.726	1.3341
REP.B008_JURKAT_24H:N04	BRD-A87983072	benzotript	JURKAT	trt_cp	0.08 uM	24 h	2	73	0.0933	0.0834512	1	0	1	1	0	CCK receptor antagonist	CCKBR|CCKAR	0.5404	0.7256	1.334
CPC004_HCC515_24H:BRD-K33308633-001-01-6:10	BRD-K33308633	INCA-6	HCC515	trt_cp	10 uM	24 h	3	202	0.32	0.257088	1	0	1	1	0	Calcineurin inhibitor	NFATC1	0.5403	0.7254	1.334
MUC.CP008_HA1E_24H:E01	BRD-K73397362	purmorphamine	HA1E	trt_cp	10 uM	24 h	3	284	0.44	0.357451	1	1	1	1	0	Smoothened receptor agonist	SMO|DHH|IHH|PTCH1	0.5403	0.7246	1.3339
EMU001_BJAB_24H:A07	BRD-K50495309	BRD-K50495309	BJAB	trt_cp	10 uM	24 h	3	235	0.3598	0.294032	1	1	1	1	0	Src inhibitor	-666	0.5402	0.7232	1.3337
AICHI001_OCILY10_24H:C19	BRD-A79768653	sirolimus	OCILY10	trt_cp	10 uM	24 h	2	474	0.8239	0.631913	0	0	1	1	0	MTOR inhibitor	MTOR|FKBP1A|CCR5|FGF2	0.5401	0.7232	1.3335
LJP007_JURKAT_24H:H13	BRD-K26838195	AST-1306	JURKAT	trt_cp	10 uM	24 h	2	508	0.8268	0.655334	0	0	1	1	0	EGFR inhibitor	EGFR|ERBB2|ERBB4	0.5401	0.7232	1.3334
REP.A007_YAPC_24H:O24	BRD-K51040301	cobicistat	YAPC	trt_cp	0.04 uM	24 h	3	343	0.5458	0.437516	1	1	1	1	0	Cytochrome P450 inhibitor	CYP3A4|SLCO1B3|CYP3A43|CYP3A5|CYP3A7	0.5401	0.7232	1.3333
REP.A009_YAPC_24H:N01	BRD-A33084557	tioconazole	YAPC	trt_cp	10 uM	24 h	3	585	0.7882	0.686636	0	0	1	1	0	Sterol demethylase inhibitor	CYP51A1	0.5401	0.7232	1.3333
CPC017_HT29_6H:BRD-K54704028-001-01-3:10	BRD-K54704028	BAY-36-7620	HT29	trt_cp	10 uM	6 h	5	106	0.13	0.118701	0	0	1	1	0	Glutamate receptor antagonist	GRM1	0.54	0.7232	1.3332
CPC010_PC3_6H:BRD-K00234327-036-04-4:10	BRD-K00234327	RU-24969	PC3	trt_cp	10 uM	6 h	5	311	0.16	0.225565	1	0	1	1	0	Serotonin receptor agonist	HTR1A|HTR1B|HTR6|HTR1D|HTR2A|HTR2B|HTR2C|HTR5A	0.54	0.7232	1.3332
CPC006_VCAP_6H:BRD-K10705233-003-02-8:40	BRD-K10705233	GW-405833	VCAP	trt_cp	40 uM	6 h	4	112	0.29	0.182238	1	1	1	1	0	Cannabinoid receptor agonist	CNR2	0.54	0.7232	1.3332
LJP005_MCF7_3H:A09	BRD-K76908866	CP-724714	MCF7	trt_cp	1.11 uM	3 h	2	244	0.268	0.258579	1	1	1	1	0	Tyrosine kinase inhibitor|EGFR inhibitor	ERBB2	0.5399	0.7232	1.333
CPC016_A549_24H:BRD-K91243525-001-01-5:10	BRD-K91243525	SR-142948	A549	trt_cp	10 uM	24 h	2	595	0.16	0.311996	0	0	1	1	0	Neurotensin receptor antagonist	-666	0.5399	0.7232	1.333
REP.B013_THP1_24H:B19	BRD-K37590257	GSK-256066	THP1	trt_cp	2.22 uM	24 h	2	142	0.3018	0.209331	1	0	1	1	0	Phosphodiesterase inhibitor	PDE4A|PDE4B|PDE4C|PDE4D	0.5399	0.7232	1.3329
REP.B013_HA1E_24H:N01	BRD-K42981054	mibampator	HA1E	trt_cp	2.22 uM	24 h	2	453	0.6988	0.568926	0	0	1	1	0	Glutamate receptor antagonist	GRIA1	0.5398	0.7232	1.3327
AICHI002_BJAB_24H:I11	BRD-K88510285	bortezomib	BJAB	trt_cp	0.04 uM	24 h	3	735	0.84	0.794537	0	0	1	1	0	NFKB inhibitor|Proteasome inhibitor	PSMB5|PSMB1|PSMB2|CASP3|CYP2C19|NFKB1|PSMA1|PSMA2|PSMA3|PSMA4|PSMA5|PSMA6|PSMA7|PSMA8|PSMB10|PSMB11|PSMB3|PSMB4|PSMB6|PSMB7|PSMB8|PSMB9|PSMD1|PSMD2|RELA	0.5396	0.7232	1.3322
CPC004_VCAP_24H:O05	BRD-K80431395	triciribine	VCAP	trt_cp	10 uM	24 h	6	340	0.41	0.377539	0	0	1	1	0	AKT inhibitor	AKT1|AKT2|AKT3	0.5396	0.7232	1.3321
CPC018_ASC_24H:BRD-K01624546-001-02-8:10	BRD-K01624546	docosatrienoic-acid	ASC	trt_cp	10 uM	24 h	3	399	0.33	0.366922	0	0	1	1	0	LTB4 inhibitor	-666	0.5396	0.7232	1.3321
NMH002_NEU_6H:BRD-K95785537-001-19-9:10	BRD-K95785537	PP-2	NEU	trt_cp	10 uM	6 h	2	194	0.55	0.330303	0	0	1	1	0	Src inhibitor	SRC|LCK|ABL1|LYN|RIPK2	0.5396	0.7232	1.3321
LIVB002_HUH7_72H:O03	BRD-A91699651	chloroquine	HUH7	trt_cp	10 uM	72 h	3	692	0.69	0.698728	0	0	1	1	0	Antimalarial	CYP2C8|GSTA2|MRGPRX1|TLR9|TNF	0.5395	0.7232	1.332
CPC006_AGS_6H:BRD-K64890080-001-03-9:10	BRD-K64890080	BI-2536	AGS	trt_cp	10 uM	6 h	2	476	0.73	0.596068	1	1	1	1	0	PLK inhibitor	PLK1|BRD4|PLK2|PLK3	0.5395	0.7232	1.3319
CPC010_A549_6H:BRD-K64835161-019-03-8:10	BRD-K64835161	ML-167	A549	trt_cp	10 uM	6 h	2	126	0.06	0.0879208	1	1	1	1	0	CLK inhibitor|DYRK inhibitor	CLK4|DYRK1B|CLK1|DYRK1A	0.5395	0.7232	1.3318
CRCGN013_HEPG2_24H:BRD-K11399644:39.8	BRD-K11399644	phenformin	HEPG2	trt_cp	40 uM	24 h	3	437	0.61	0.522079	0	0	1	1	0	AMPK activator	KCNJ8|PRKAA1	0.5394	0.7232	1.3318
EMU001_NALM6_24H:J13	BRD-K64052750	gefitinib	NALM6	trt_cp	10 uM	24 h	3	193	0.3014	0.243883	1	1	1	1	0	EGFR inhibitor	EGFR|CYP2C19	0.5394	0.7232	1.3316
LJP007_SKL_24H:I10	BRD-K74514084	pazopanib	SKL	trt_cp	0.37 uM	24 h	2	262	0.61	0.404246	1	1	1	1	0	VEGFR inhibitor|KIT inhibitor|PDGFR inhibitor	KDR|KIT|FLT1|FLT4|PDGFRB|PDGFRA|BRAF|CYP2B6|CYP2C8|CYP2E1|DDR2|CSF1R|FGF1|FGFR1|FGFR3|ITK|SH2B3	0.5394	0.7232	1.3316
CPC014_NEU_24H:BRD-K47943470-001-07-7:10	BRD-K47943470	tyrphostin-51	NEU	trt_cp	10 uM	24 h	2	60	0.16	0.0990755	0	0	1	1	0	EGFR inhibitor	-666	0.5393	0.7232	1.3314
REP.B009_HT29_24H:A19	BRD-K28307902	flutamide	HT29	trt_cp	2.22 uM	24 h	2	656	0.6415	0.655965	0	0	1	1	0	Androgen receptor antagonist	AR|CYP2C19|AHR	0.5392	0.7232	1.3312
CPC004_PC3_24H:BRD-A22844106-001-16-1:10	BRD-A22844106	tenoxicam	PC3	trt_cp	10 uM	24 h	5	150	0.15	0.151678	0	0	1	1	0	Cyclooxygenase inhibitor	PTGS2|PTGS1	0.5392	0.7232	1.3312
CPC016_A549_6H:BRD-K97061094-001-03-2:10	BRD-K97061094	azacyclonol	A549	trt_cp	10 uM	6 h	2	571	0.71	0.64384	0	0	1	1	0	Histamine receptor antagonist	HRH1	0.5392	0.7232	1.3312
CPC006_PC3_24H:B23	BRD-K20755323	SKI-II	PC3	trt_cp	40 uM	24 h	5	573	0.7443	0.660362	1	1	1	1	0	Sphingosine kinase inhibitor	SPHK1|VCP	0.5389	0.7232	1.3304
CPC011_HT29_6H:BRD-K83144676-001-04-6:10	BRD-K83144676	olmesartan	HT29	trt_cp	10 uM	6 h	4	826	0.03	0.159177	0	0	1	1	0	Angiotensin receptor antagonist	AGTR1	0.5389	0.7232	1.3304
LJP009_HME1_24H:O07	BRD-A29901043	KIN001-127	HME1	trt_cp	10 uM	24 h	3	438	0.5632	0.502226	1	1	1	1	0	ITK inhibitor	ITK	0.5388	0.7232	1.3302
REP.A003_YAPC_24H:O11	BRD-A36331462	oprozomib	YAPC	trt_cp	0.125 uM	24 h	3	532	0.6176	0.579616	0	0	1	1	0	Proteasome inhibitor	-666	0.5387	0.7232	1.33
LKCP002_U2OS_24H:I19	BRD-K24844714	fluorouracil	U2OS	trt_cp	10 uM	24 h	5	298	0.4014	0.349726	1	1	1	1	0	Thymidylate synthase inhibitor	-666	0.5387	0.7232	1.33
CPC015_A375_6H:BRD-K53220666-001-01-8:10	BRD-K53220666	trimetozine	A375	trt_cp	10 uM	6 h	3	126	0.14	0.134301	1	0	1	1	0	Sedative	-666	0.5387	0.7232	1.3299
REP.B002_PC3_24H:O13	BRD-K12184916	NVP-BEZ235	PC3	trt_cp	2.22 uM	24 h	3	556	0.6923	0.627358	1	1	1	1	0	MTOR inhibitor|PI3K inhibitor	-666	0.5387	0.7232	1.3298
CPC018_SKB_24H:BRD-K06895174-001-01-0:10	BRD-K06895174	cisapride	SKB	trt_cp	10 uM	24 h	3	342	0.61	0.461858	0	0	1	1	0	Serotonin receptor agonist	HTR4|KCNH2|CYP2B6|CYP2C8|CYP3A5|CYP3A7|HTR2A|HTR3A	0.5387	0.7232	1.3298
AICHI002_KMS34_24H:L13	BRD-K78431006	crizotinib	KMS34	trt_cp	10 uM	24 h	3	642	0.72	0.687487	1	1	1	1	0	ALK inhibitor	ALK|MET|CYP2B6|CYP3A5|MST1R|ROS1	0.5387	0.7232	1.3298
MUC.CP008_HA1E_24H:G05	BRD-K77841042	brefeldin-a	HA1E	trt_cp	0.125 uM	24 h	3	650	0.88	0.764766	1	1	1	1	0	Protein synthesis inhibitor|BIG1 inhibitor	ARFGEF1|ARFGEF2|GBF1|ARF1|CYTH2	0.5386	0.7232	1.3297
CPC014_MCF7_24H:BRD-K13514097-001-01-2:10	BRD-K13514097	everolimus	MCF7	trt_cp	10 uM	24 h	3	518	0.61	0.568408	0	0	1	1	0	MTOR inhibitor	MTOR|CYP3A5|FKBP1A	0.5386	0.7232	1.3297
CPC001_HCC515_6H:BRD-K00486786-001-01-4:10	BRD-K00486786	Ro-08-2750	HCC515	trt_cp	10 uM	6 h	2	580	0.52	0.555324	1	1	1	1	0	NGF binding inhibitor	NGFR|NGF	0.5386	0.7232	1.3296
LJP007_NPC.TAK_24H:B19	BRD-K49055432	A-66	NPC	trt_cp	10 uM	24 h	3	658	0.7787	0.723817	1	1	1	1	0	PI3K inhibitor	PIK3CA	0.5385	0.7232	1.3295
CPC006_THP1_6H:E02	BRD-K54233340	dorsomorphin	THP1	trt_cp	10 uM	6 h	2	534	0.6103	0.577262	1	1	1	1	0	AMPK inhibitor	ACVR1|BMPR1A|BMPR1B|EPHA2|FKBP1A|FLT1|FLT3|KDR|LCK|MKNK1|PRKAA1|RPS6KA1|SRC	0.5384	0.7232	1.3293
CPC016_A549_6H:BRD-K92760278-001-02-4:10	BRD-K92760278	riboflavin	A549	trt_cp	10 uM	6 h	2	222	0.36	0.285863	0	0	1	1	0	Vitamin B	BLVRB|RFK	0.5384	0.7232	1.3292
CPC004_HCC515_24H:BRD-K63945320-001-03-2:10	BRD-K63945320	dihydrosamidin	HCC515	trt_cp	10 uM	24 h	3	216	0.34	0.274029	1	0	1	1	0	Nitric oxide production inhibitor|Phospholipase inhibitor|Platelet activating factor receptor antagonist	-666	0.5384	0.7232	1.3292
LJP008_SHSY5Y_24H:F19	BRD-K98203492	GSK-J4	SHSY5Y	trt_cp	10 uM	24 h	2	217	0.5384	0.345631	0	0	1	1	0	Histone lysine demethylase inhibitor	KDM6A|KDM6B|TNF	0.5383	0.7232	1.329
AICHI001_KMS34_24H:F19	BRD-K13646352	midostaurin	KMS34	trt_cp	10 uM	24 h	3	630	0.72	0.681031	1	1	1	1	0	FLT3 inhibitor|KIT inhibitor|PKC inhibitor	FLT3|KIT|CCNB1|FLT1|KDR|PDGFRB|PRKCA|VEGFA|PRKCG	0.5383	0.7232	1.329
REP.A017_HELA_24H:P03	BRD-K63861289	molsidomine	HELA	trt_cp	1.11 uM	24 h	3	502	0.6177	0.563081	1	1	1	1	0	Guanylyl cyclase activator	GUCY1A3	0.5383	0.7232	1.329
CPC014_HT29_6H:BRD-K50140147-001-01-0:10	BRD-K50140147	NVP-TAE684	HT29	trt_cp	10 uM	6 h	5	563	0.77	0.665779	1	1	1	1	0	ALK inhibitor	ALK|INSR	0.5383	0.7232	1.329
CPC008_A375_24H:BRD-K37456065-001-01-6:10	BRD-K37456065	VU-0365114-2	A375	trt_cp	10 uM	24 h	2	423	0.61	0.513648	0	0	1	1	0	M5 modulator	CHRM5	0.5383	0.7231	1.3289
REP.A010_MDAMB231_24H:C01	BRD-K12423485	griseofulvin	MDAMB231	trt_cp	10 uM	24 h	3	138	0.2827	0.199725	1	1	1	1	0	Tubulin inhibitor	KRT12	0.5383	0.7231	1.3289
REP.B013_HELA_24H:H24	BRD-A40787240	gemifloxacin	HELA	trt_cp	0.01 uM	24 h	2	89	0.2866	0.161497	0	0	1	1	0	Bacterial DNA inhibitor	-666	0.5383	0.723	1.3288
REP.A027_THP1_24H:K03	BRD-K93034159	cladribine	THP1	trt_cp	1.11 uM	24 h	2	364	0.2968	0.332363	0	0	1	1	0	Adenosine deaminase inhibitor|Ribonucleoside reductase inhibitor	ADA|PNP|POLA1|POLE|POLE2|POLE3|POLE4|RRM1|RRM2|RRM2B	0.5382	0.7229	1.3288
LJP007_NPC.TAK_24H:L07	BRD-K59317601	MLN-0128	NPC	trt_cp	10 uM	24 h	3	451	0.7114	0.572764	1	1	1	1	0	MTOR inhibitor	MTOR|PIK3CA|PIK3CD|PIK3CG	0.5381	0.7215	1.3284
MOAR019_A375_24H:A11	BRD-K17513304	firategrast	A375	trt_cp	0.66 uM	24 h	3	56	0.2359	0.116222	1	1	1	1	0	Integrin inhibitor	ITGA4|ITGB1|ITGB7	0.5381	0.7212	1.3283
MOAR004_PC3_24H:J19	BRD-K19352500	prochlorperazine	PC3	trt_cp	10 uM	24 h	3	156	0.28	0.211335	1	1	1	1	0	Dopamine receptor antagonist	DRD2|DRD1|DRD3|DRD4	0.538	0.7211	1.3283
REP.A015_PC3_24H:H12	BRD-K57631554	aminolevulinic-acid	PC3	trt_cp	0.04 uM	24 h	3	359	0.5835	0.462805	1	1	1	1	0	Oxidizing agent	-666	0.538	0.7201	1.3281
PCLB003_A375_24H:BRD-K64606589-001-03-5:1.11	BRD-K64606589	apicidin	A375	trt_cp	1.11 uM	24 h	3	555	0.69	0.625751	1	1	1	1	0	HDAC inhibitor	HDAC1|HDAC2|HDAC3|HDAC8|HDAC10|HDAC11|HDAC4|HDAC5|HDAC6|HDAC7|HDAC9	0.5379	0.7193	1.3279
LCP001_MCF10A.WT_6H:P16	BRD-K35329391	GZD-824	MCF10A	trt_cp	10 uM	6 h	3	248	0.5379	0.369324	1	1	1	1	0	Bcr-Abl inhibitor	ABL1|BCR	0.5378	0.7178	1.3277
CPC015_ASC_24H:BRD-K54314721-001-04-5:10	BRD-K54314721	zolmitriptan	ASC	trt_cp	10 uM	24 h	4	99	0.11	0.105522	0	0	1	1	0	Serotonin receptor agonist	HTR1B|HTR1D|HTR1A|HTR1F|HTR1E	0.5377	0.7172	1.3275
REP.A025_JURKAT_24H:E24	BRD-K90333595	phentolamine	JURKAT	trt_cp	0.04 uM	24 h	2	96	0.1559	0.123706	0	0	1	1	0	Adrenergic receptor antagonist	ADRA1A|ADRA2A|ADRA1B|ADRA1D|ADRA2B|ADRA2C	0.5376	0.7163	1.3273
EMU001_NALM6_24H:K20	BRD-K08109215	I-BET-762	NALM6	trt_cp	2.5 uM	24 h	3	680	0.8195	0.754848	1	1	1	1	0	Bromodomain inhibitor	BRD2|BRD3|BRD4|APOA1	0.5376	0.7162	1.3272
AICHI002_TMD8_24H:F19	BRD-K12184916	NVP-BEZ235	TMD8	trt_cp	10 uM	24 h	3	605	0.83	0.716551	0	0	1	1	0	MTOR inhibitor|PI3K inhibitor	-666	0.5375	0.7161	1.327
AICHI001_KMS34_24H:D01	BRD-A81370665	BI-D1870	KMS34	trt_cp	10 uM	24 h	3	497	0.71	0.600673	1	1	1	1	0	Ribosomal protein inhibitor	RPS6KA1|RPS6KA2|RPS6KA3|RPS6KA6	0.5375	0.7161	1.327
CPC006_HCT116_6H:BRD-K78659596-001-01-3:10	BRD-K78659596	ixazomib	HCT116	trt_cp	10 uM	6 h	2	222	0.21	0.218332	0	0	1	1	0	Proteasome inhibitor	PSMB1	0.5375	0.7161	1.327
REP.A016_YAPC_24H:G03	BRD-K53061490	ozagrel	YAPC	trt_cp	1.11 uM	24 h	2	251	0.5614	0.37958	1	1	1	1	0	Thromboxane synthase inhibitor	TBXAS1	0.5375	0.716	1.3269
CPC005_VCAP_24H:BRD-K82577285-001-01-7:10	BRD-K82577285	dipropyl-dopamine	VCAP	trt_cp	10 uM	24 h	5	284	0.44	0.357451	0	0	1	1	0	Dopamine receptor agonist	-666	0.5375	0.716	1.3269
PBIOA017_HEPG2_24H:N13	BRD-K68065987	MK-2206	HEPG2	trt_cp	10 uM	24 h	3	342	0.6	0.458057	1	1	1	1	0	AKT inhibitor	AKT1|AKT2|AKT3	0.5375	0.716	1.3268
REP.A002_HA1E_24H:H13	BRD-K16803204	filgotinib	HA1E	trt_cp	10 uM	24 h	3	226	0.447	0.321395	1	1	1	1	0	JAK inhibitor	JAK1|JAK2|JAK3|TYK2	0.5374	0.7154	1.3267
PCLB002_MCF7_24H:BRD-K39569857:10	BRD-K39569857	BRD-K39569857	MCF7	trt_cp	10 uM	24 h	3	256	0.45	0.343208	1	1	1	1	0	Nucleophosmin inhibitor	-666	0.5374	0.7152	1.3267
REP.A023_HELA_24H:P03	BRD-A72711497	lasalocid	HELA	trt_cp	1.11 uM	24 h	3	532	0.7191	0.625433	1	1	1	1	0	Bacterial permeability inducer	-666	0.5374	0.7152	1.3267
CPC010_HT29_6H:BRD-K50938786-003-07-6:10	BRD-K50938786	ropivacaine	HT29	trt_cp	10 uM	6 h	5	758	0.29	0.474094	0	0	1	1	0	Sodium channel inhibitor	SCN9A|SCN10A	0.5374	0.7145	1.3267
CPC018_SKB_24H:BRD-A79768653-001-03-9:10	BRD-A79768653	sirolimus	SKB	trt_cp	10 uM	24 h	3	321	0.51	0.409136	0	0	1	1	0	MTOR inhibitor	MTOR|FKBP1A|CCR5|FGF2	0.5373	0.7129	1.3266
CPC004_HA1E_24H:BRD-K20742498-003-01-1:10	BRD-K20742498	RS-39604	HA1E	trt_cp	10 uM	24 h	3	337	0.55	0.435338	1	1	1	1	0	Serotonin receptor antagonist	HTR4	0.5373	0.7122	1.3265
REP.B020_HT29_24H:P02	BRD-K48812570	macitentan	HT29	trt_cp	0.74 uM	24 h	2	433	0.6425	0.533349	1	1	1	1	0	Endothelin receptor antagonist	EDNRA|EDNRB	0.5372	0.7112	1.3263
LJP009_SKL.C_24H:C01	BRD-K83972459	JWE-035	SKL	trt_cp	10 uM	24 h	3	463	0.6991	0.575295	1	1	1	1	0	Aurora kinase inhibitor	AURKA	0.5372	0.7112	1.3263
PCLB003_HCC515_24H:BRD-K50324045-001-01-3:10	BRD-K50324045	BRD-K50324045	HCC515	trt_cp	10 uM	24 h	3	566	0.71	0.641015	1	1	1	1	0	Nucleophosmin inhibitor	-666	0.5372	0.7112	1.3263
NMH002_NPC_24H:BRD-K77947974-001-14-8:10	BRD-K77947974	fluspirilene	NPC	trt_cp	10 uM	24 h	3	508	0.67	0.589929	0	0	1	1	0	Dopamine receptor antagonist	DRD2|HTR2A|CACNG1|HRH1|HTR1A|HTR1D|HTR1E	0.5372	0.7111	1.3262
CPD001_MCF7_6H:A11	BRD-A75935363	atracurium	MCF7	trt_cp	10 uM	6 h	3	245	0.1613	0.201016	0	0	1	1	0	Acetylcholine receptor antagonist	CHRNA2	0.5372	0.7106	1.3261
REP.B010_MCF10A_24H:I15	BRD-K13926615	vardenafil	MCF10A	trt_cp	0.25 uM	24 h	2	272	0.4429	0.350968	1	1	1	1	0	Phosphodiesterase inhibitor	PDE5A|CYP2C19|CYP2C8|CYP3A5|PDE6G|PDE6H	0.5371	0.7077	1.3259
PCLB001_A549_6H:I15	BRD-A15100685	avicin-d	A549	trt_cp	10 uM	6 h	3	523	0.6074	0.569926	0	0	1	1	0	NFKB inhibitor	-666	0.5371	0.7077	1.3259
REP.A002_HA1E_24H:O15	BRD-K12184916	NVP-BEZ235	HA1E	trt_cp	1.11 uM	24 h	3	286	0.537	0.396279	1	1	1	1	0	MTOR inhibitor|PI3K inhibitor	-666	0.537	0.7077	1.3258
LJP005_MDAMB231_24H:E08	BRD-K93788137	PF-431396	MDAMB231	trt_cp	3.33 uM	24 h	2	145	0.3296	0.221059	1	1	1	1	0	Focal adhesion kinase inhibitor	PTK2|PTK2B	0.537	0.7077	1.3258
CPC018_PHH_24H:BRD-K09602097-001-04-5:10	BRD-K09602097	forskolin	PHH	trt_cp	10 uM	24 h	3	339	0.17	0.242748	0	0	1	1	0	Adenylyl cyclase activator	ADCY2|ADCY5|GNAS	0.537	0.7077	1.3257
AICHI002_KMS34_24H:F19	BRD-K12184916	NVP-BEZ235	KMS34	trt_cp	10 uM	24 h	3	761	0.85	0.813266	0	0	1	1	0	MTOR inhibitor|PI3K inhibitor	-666	0.537	0.7077	1.3256
CPC014_HA1E_6H:BRD-K33551950-001-01-6:10	BRD-K33551950	radicicol	HA1E	trt_cp	10 uM	6 h	3	340	0.58	0.449039	1	1	1	1	0	HSP inhibitor	-666	0.537	0.7077	1.3256
CPC017_NPC_24H:BRD-A93236127-001-03-7:10	BRD-A93236127	digitoxin	NPC	trt_cp	10 uM	24 h	2	546	0.71	0.629587	0	0	1	1	0	Na/K-ATPase inhibitor	ATP1A1	0.5369	0.7077	1.3256
NMH002_NPC_6H:BRD-K01507359-001-11-2:10	BRD-K01507359	rifampicin	NPC	trt_cp	10 uM	6 h	3	83	0.15	0.112828	0	0	1	1	0	RNA polymerase inhibitor	NR1I2|ABCB1|CYP2B6|CYP2C19|CYP2C8|CYP3A4|CYP3A5|SLCO1A2|SLCO1B1|SLCO1B3	0.5368	0.7077	1.3253
CPC016_NPC_24H:BRD-K69837166-003-01-2:10	BRD-K69837166	trap-101	NPC	trt_cp	10 uM	24 h	4	419	0.33	0.376006	0	0	1	1	0	Opioid receptor antagonist|Nociceptin/orphanin FQ (NOP) receptor antagonist	OPRL1	0.5368	0.7077	1.3253
CPC014_SKB_24H:BRD-K13514097-001-01-2:10	BRD-K13514097	everolimus	SKB	trt_cp	10 uM	24 h	4	469	0.53	0.504144	0	0	1	1	0	MTOR inhibitor	MTOR|CYP3A5|FKBP1A	0.5368	0.7077	1.3253
REP.A019_MCF7_24H:B10	BRD-A44863528	proglumide	MCF7	trt_cp	0.37 uM	24 h	3	177	0.2852	0.227191	0	0	1	1	0	CCK receptor antagonist	CCKBR|CCKAR	0.5368	0.7077	1.3251
LJP009_SHSY5Y_24H:K02	BRD-K70511574	HMN-214	SHSY5Y	trt_cp	3.33 uM	24 h	3	314	0.5333	0.413791	0	0	1	1	0	PLK inhibitor	FLT3|KDR|KIT|FLT4|PDGFRB|CSF1R|FLT1|RET|FGFR1|PDGFRA	0.5367	0.7077	1.3251
CPC008_PC3_6H:BRD-A52172093-001-01-7:10	BRD-A52172093	VU-0413807-2	PC3	trt_cp	10 uM	6 h	5	624	0.29	0.430152	0	0	1	1	0	Calcium channel blocker	CACNA1H|CACNA1I|CACNA1G	0.5366	0.7077	1.3249
CPC006_A549_6H:BRD-K61829047-001-01-6:10	BRD-K61829047	7b-cis	A549	trt_cp	10 uM	6 h	4	275	0.55	0.393259	1	1	1	1	0	Exportin antagonist	-666	0.5366	0.7077	1.3248
CPC005_HCC515_6H:BRD-A28856712-003-15-3:10	BRD-A28856712	tetryzoline	HCC515	trt_cp	10 uM	6 h	2	279	0.05	0.119431	0	0	1	1	0	Adrenergic receptor agonist	-666	0.5366	0.7077	1.3248
REP.B007_MCF7_24H:M19	BRD-K01192156	BRD-K01192156	MCF7	trt_cp	2.22 uM	24 h	2	69	0.1674	0.108676	1	1	1	1	0	Protein tyrosine kinase inhibitor	-666	0.5366	0.7077	1.3247
MOAR002_PC3_24H:C15	BRD-K66030860	salidroside	PC3	trt_cp	1.11 uM	24 h	3	56	0.05	0.0535069	1	0	1	1	0	Beta amyloid inhibitor	APP	0.5365	0.7076	1.3246
REP.B011_HT29_24H:B18	BRD-K04111260	raclopride	HT29	trt_cp	0.01 uM	24 h	2	62	0.169	0.103507	1	1	1	1	0	Dopamine receptor antagonist	DRD2|DRD3|HTR1A	0.5364	0.7049	1.3242
CPC018_A549_6H:BRD-K38903228-001-02-8:10	BRD-K38903228	hesperidin	A549	trt_cp	10 uM	6 h	3	257	0.12	0.177577	1	0	1	1	0	Flavanone glycoside	CACNA1B	0.5363	0.7014	1.3239
CPC004_HA1E_24H:BRD-K19352500-070-05-8:10	BRD-K19352500	prochlorperazine	HA1E	trt_cp	10 uM	24 h	3	223	0.37	0.290458	1	1	1	1	0	Dopamine receptor antagonist	DRD2|DRD1|DRD3|DRD4	0.5362	0.7009	1.3238
ERG011_VCAP_24H:BRD-K87112191-001-02-9:10	BRD-K87112191	PP-242	VCAP	trt_cp	10 uM	24 h	3	311	0.46	0.382463	1	1	1	1	0	MTOR inhibitor	MTOR|PASK	0.5362	0.7008	1.3238
REP.A019_MDAMB231_24H:A19	BRD-K44974079	ticagrelor	MDAMB231	trt_cp	10 uM	24 h	3	209	0.2432	0.227974	0	0	1	1	0	Purinergic receptor antagonist	P2RY12|CYP3A5	0.5362	0.7008	1.3238
CPC002_VCAP_24H:BRD-K34330170-001-02-6:10	BRD-K34330170	rotenonic-acid	VCAP	trt_cp	10 uM	24 h	3	123	0.41	0.227078	1	0	1	1	0	Retinoid receptor antagonist	-666	0.5362	0.7008	1.3238
REP.B019_JURKAT_24H:E23	BRD-K46654563	zofenopril-calcium	JURKAT	trt_cp	0.03 uM	24 h	2	318	0.5252	0.413244	0	0	1	1	0	ACE inhibitor	-666	0.5361	0.6967	1.3236
CPC006_HT29_6H:A24	BRD-K04887706	BRD-K04887706	HT29	trt_cp	10 uM	6 h	5	515	0.5433	0.534877	1	1	1	1	0	AKT inhibitor	-666	0.5361	0.6966	1.3235
CPC006_A375_6H:B21	BRD-K18849474	dalcetrapib	A375	trt_cp	80 uM	6 h	5	361	0.1375	0.225287	0	0	1	1	0	Cholesterol inhibitor	CETP	0.536	0.6966	1.3232
CPD003_PC3_24H:BRD-K71499074-001-07-9:10	BRD-K71499074	diclofenamide	PC3	trt_cp	10 uM	24 h	2	86	0.14	0.110954	0	0	1	1	0	Carbonic anhydrase inhibitor	CA1|CA2|CA4|CA12|CA7	0.536	0.6966	1.3232
LJP008_THP1_24H:I19	BRD-K52560704	methylstat	THP1	trt_cp	10 uM	24 h	3	515	0.7449	0.626301	1	1	1	1	0	Histone demethylase inhibitor	-666	0.5359	0.6966	1.323
CPC004_VCAP_24H:L22	BRD-A90131694	alclometasone	VCAP	trt_cp	10 uM	24 h	6	282	0.15	0.20797	0	0	1	1	0	Glucocorticoid receptor agonist	NR3C1|CYP3A4|SERPINA6	0.5359	0.6966	1.3229
PBIOA015_A375_24H:J07	BRD-K71879491	tretinoin	A375	trt_cp	10 uM	24 h	3	202	0.22	0.213166	1	1	1	1	0	Retinoid receptor agonist|Retinoid receptor ligand	RARG|RORB|RARA|RARB|ALDH1A1|ALDH1A2|GPRC5A|NR0B1|NR2C2|PPARD|RARRES1|RORC|RXRB|RXRG	0.5358	0.6966	1.3228
REP.A025_HA1E_24H:D19	BRD-K96194081	cepharanthine	HA1E	trt_cp	10 uM	24 h	3	261	0.4544	0.348233	1	1	1	1	0	NFKB inhibitor	-666	0.5357	0.6966	1.3226
CPC005_A549_6H:BRD-K48735772-001-01-4:10	BRD-K48735772	PD-158780	A549	trt_cp	10 uM	6 h	3	615	0.26	0.404348	1	0	1	1	0	EGFR inhibitor	EGFR	0.5357	0.6966	1.3226
REP.B006_HA1E_24H:G07	BRD-K20745393	olprinone	HA1E	trt_cp	2.22 uM	24 h	2	170	0.3974	0.262826	1	1	1	1	0	Phosphodiesterase inhibitor	PDE3A|PDE4A|PDE4B|PDE4C|PDE4D	0.5357	0.6966	1.3226
CPC018_NPC_24H:BRD-K84595254-001-03-0:10	BRD-K84595254	strophanthidin	NPC	trt_cp	10 uM	24 h	3	519	0.68	0.600715	0	0	1	1	0	Na/K-ATPase inhibitor	ATP1A1	0.5357	0.6966	1.3225
CPC004_HEPG2_6H:BRD-K52219182-001-01-6:10	BRD-K52219182	ICI-63197	HEPG2	trt_cp	10 uM	6 h	3	106	0.2	0.147231	0	0	1	1	0	Phosphodiesterase inhibitor	-666	0.5356	0.6966	1.3222
CPC005_MCF7_6H:P08	BRD-K36395411	SB-206553	MCF7	trt_cp	10 uM	6 h	4	274	0.181	0.225188	1	0	1	1	0	Serotonin receptor antagonist	HTR2B|HTR2C|HTR1A|HTR2A	0.5356	0.6966	1.3222
REP.B009_PC3_24H:A20	BRD-K28307902	flutamide	PC3	trt_cp	0.74 uM	24 h	2	311	0.5494	0.41798	0	0	1	1	0	Androgen receptor antagonist	AR|CYP2C19|AHR	0.5356	0.6966	1.3222
REP.B016_MCF10A_24H:J11	BRD-K53979406	ALX-5407	MCF10A	trt_cp	0.03 uM	24 h	2	62	0.2331	0.121562	1	1	1	1	0	Glycine transporter inhibitor	SLC6A9	0.5355	0.6966	1.3219
ISO002_MCF10A.EGFR.HL_24H:A17	BRD-A79038507	AGN-192403	MCF10A	trt_cp	0.125 uM	24 h	3	320	0.706	0.480627	1	1	1	1	0	Imidazoline receptor ligand	NISCH	0.5354	0.6966	1.3219
CPC004_HCC515_24H:BRD-A27887842-001-03-2:10	BRD-A27887842	prednisolone	HCC515	trt_cp	10 uM	24 h	3	380	0.69	0.517782	1	1	1	1	0	Glucocorticoid receptor agonist	NR3C1|NR3C2|SERPINA6	0.5354	0.6966	1.3217
DOSVAL003_HA1E_24H:BRD-K61734568:20	BRD-K61734568	BRD-K61734568	HA1E	trt_cp	20 uM	24 h	3	576	0.73	0.655697	1	1	1	1	0	BCL inhibitor	-666	0.5352	0.6966	1.3213
LJP009_ASC_24H:O07	BRD-A29901043	KIN001-127	ASC	trt_cp	10 uM	24 h	2	225	0.5648	0.36047	1	1	1	1	0	ITK inhibitor	ITK	0.5351	0.6965	1.3211
CPD001_MCF7_24H:BRD-M10279501-065-04-2:10	BRD-M10279501	gentamicin	MCF7	trt_cp	10 uM	24 h	3	283	0.41	0.344442	0	0	1	1	0	Bacterial 30S ribosomal subunit inhibitor	-666	0.5351	0.6965	1.321
NMH002_NPC_6H:BRD-K22429181-001-12-6:10	BRD-K22429181	retinol	NPC	trt_cp	10 uM	6 h	3	83	0.23	0.139712	1	0	1	1	0	Retinoid receptor agonist	ALDH1A1|ALDH1A2|ALDH1A3|DHRS3|DHRS4|LRAT|NR2C2|RBP1|RBP3|RDH11|RDH12|RDH13|RDH14|RDH5|RDH8|RETSAT|RHO|RLBP1|RXRA|RXRB|RXRG	0.5351	0.6965	1.321
POL001_JURKAT_24H:H09	BRD-K69023402	thapsigargin	JURKAT	trt_cp	1.11 uM	24 h	3	610	0.81	0.710785	1	1	1	1	0	ATPase inhibitor	ATP2A1	0.5351	0.6964	1.321
CPC010_A375_6H:N23	BRD-A61856038	tremulacin	A375	trt_cp	10 uM	6 h	3	477	0.1865	0.301599	1	0	1	1	0	Lipoxygenase inhibitor	-666	0.535	0.6943	1.3208
PCL001_HCC515_24H:BRD-K81418486:10	BRD-K81418486	vorinostat	HCC515	trt_cp	10 uM	24 h	3	532	0.71	0.621463	1	1	1	1	0	HDAC inhibitor	HDAC1|HDAC2|HDAC3|HDAC6|HDAC8|HDAC10|HDAC11|HDAC5|HDAC9	0.5349	0.6915	1.3207
REP.A019_MCF7_24H:K20	BRD-K49350383	thioguanine	MCF7	trt_cp	3.33 uM	24 h	3	486	0.7056	0.592145	0	0	1	1	0	Purine antagonist	IMPDH1|IMPDH2	0.5349	0.6915	1.3205
MOAR002_A375_24H:J23	BRD-K91758890	4-HQN	A375	trt_cp	3.33 uM	24 h	3	79	0.17	0.117184	1	1	1	1	0	PARP inhibitor	-666	0.5348	0.6915	1.3203
CPD003_PC3_24H:BRD-K82259334-003-01-9:10	BRD-K82259334	methyl-dopate	PC3	trt_cp	10 uM	24 h	2	106	0.08	0.0931169	0	0	1	1	0	Antihypertensive	-666	0.5348	0.6915	1.3202
EMU001_THP1_3H:N01	BRD-K18787491	U-0126	THP1	trt_cp	10 uM	3 h	3	214	0.4033	0.297065	0	0	1	1	0	MEK inhibitor	MAP2K1|MAP2K2|JAK2|AKT1|CHEK1|GSK3B|LCK|MAP2K7|MAPK1|MAPK11|MAPK12|MAPK14|MAPK8|PRKCA|RAF1|ROCK1|RPS6KB1|SGK1	0.5347	0.6915	1.3202
CPC018_HT29_6H:BRD-K98548675-001-02-6:10	BRD-K98548675	parthenolide	HT29	trt_cp	10 uM	6 h	5	264	0.45	0.348529	1	1	1	1	0	NFKB inhibitor	-666	0.5347	0.6915	1.3201
CPC010_MCF7_6H:BRD-K43736954-001-18-1:10	BRD-K43736954	cortisone	MCF7	trt_cp	10 uM	6 h	3	119	0.11	0.115691	1	0	1	1	0	Androgen receptor antagonist	AR	0.5346	0.6915	1.3199
EMU001_K562_24H:I24	BRD-K49328571	dasatinib	K562	trt_cp	0.01 uM	24 h	3	679	0.8744	0.779149	1	1	1	1	0	KIT inhibitor|Bcr-Abl inhibitor|Ephrin inhibitor|PDGFR inhibitor|Src inhibitor|Tyrosine kinase inhibitor	ABL1|FYN|LCK|SRC|KIT|YES1|EPHA2|LYN|PDGFRB|BCR|BTK|DDR1|DDR2|PDGFRA|ABL2|BLK|FGR|FRK|HCK|SRMS|STAT5B	0.5345	0.6915	1.3196
CPC013_A375_6H:BRD-U82589721-000-01-4:10	BRD-U82589721	HG-5-113-01	A375	trt_cp	10 uM	6 h	3	505	0.58	0.547256	1	1	1	1	0	Protein kinase inhibitor	-666	0.5345	0.6915	1.3196
EMU001_KMS34_24H:B15	BRD-K98795921	SB-2343	KMS34	trt_cp	0.66 uM	24 h	2	719	0.7823	0.758371	1	1	1	1	0	MTOR inhibitor|PI3K inhibitor	MTOR|PIK3CA|PIK3CB|PIK3CD|PIK3CG	0.5345	0.6915	1.3195
AICHI001_KMS34_24H:M01	BRD-K81458380	CX-4945	KMS34	trt_cp	10 uM	24 h	3	555	0.71	0.634755	1	1	1	1	0	Casein kinase inhibitor	CSNK2A1|CSNK2A2|CSNK2B|DAPK3|HIPK3	0.5344	0.6915	1.3194
CPC006_NCIH2073_6H:BRD-K57011718-001-01-5:10	BRD-K57011718	UK-356618	NCIH2073	trt_cp	10 uM	6 h	2	193	0.34	0.259029	0	0	1	1	0	Metalloproteinase inhibitor	MMP3|MMP13|MMP14|MMP2|MMP9	0.5344	0.6915	1.3194
NMH002_NEU_6H:BRD-K02637541-001-13-1:10	BRD-K02637541	celecoxib	NEU	trt_cp	10 uM	6 h	3	462	0.38	0.423685	0	0	1	1	0	Cyclooxygenase inhibitor	PTGS2|CASP3|CYP2C19|CA12|PDPK1	0.5344	0.6915	1.3194
REP.A021_HELA_24H:F01	BRD-K82225283	BRD-K82225283	HELA	trt_cp	10 uM	24 h	3	250	0.4926	0.354852	1	1	1	1	0	Nitric oxide stimulant|Guanylate cyclase stimulant	GUCY1A2|GUCY1A3|GUCY1B3|GUCY1B2	0.5343	0.6915	1.3192
AICHI001_NALM6_24H:A13	BRD-K25412176	GSK-2110183	NALM6	trt_cp	10 uM	24 h	3	620	0.8	0.71215	1	1	1	1	0	AKT inhibitor	-666	0.5343	0.6915	1.3191
CPC004_HCC515_24H:BRD-K52075715-001-03-4:10	BRD-K52075715	oxibendazole	HCC515	trt_cp	10 uM	24 h	3	227	0.45	0.323184	1	1	1	1	0	Tubulin inhibitor	TUBB|TUBB4B	0.5343	0.6915	1.319
CPC014_HA1E_6H:BRD-K68407802-001-01-9:10	BRD-K68407802	KIN001-055	HA1E	trt_cp	10 uM	6 h	2	79	0.13	0.102474	1	1	1	1	0	EGFR inhibitor|JAK inhibitor|Leukotriene inhibitor|Mediator release inhibitor	JAK3	0.5342	0.6915	1.3188
REP.B011_PC3_24H:I11	BRD-K06388322	pramipexole	PC3	trt_cp	0.03 uM	24 h	2	250	0.2216	0.238005	0	0	1	1	0	Dopamine receptor agonist	DRD3|DRD2|ADRA2A|ADRA2B|ADRA2C|DRD1|DRD4|DRD5|HTR1A|HTR1B|HTR1D|HTR2A|HTR2B|HTR2C	0.5341	0.6915	1.3187
LRS001_PHH.MGH_24H:D19	BRD-K67844266	MLN-4924	PHH	trt_cp	10 uM	24 h	2	206	0.59	0.352525	0	0	1	1	0	Nedd activating enzyme inhibitor	NAE1|UBA3	0.5341	0.6915	1.3186
REP.A028_JURKAT_24H:L08	BRD-K63750851	BRD-K63750851	JURKAT	trt_cp	3.33 uM	24 h	3	489	0.5489	0.52388	0	0	1	1	0	Dehydrogenase inhibitor|Inositol monophosphatase inhibitor	IMPDH1|IMPDH2	0.5339	0.6913	1.3181
ISO002_HCT116.TP53.HR_24H:O08	BRD-K44309363	dexniguldipine	HCT116	trt_cp	3.33 uM	24 h	3	488	0.8003	0.631927	1	1	1	1	0	Calmodulin inhibitor	CALM1|PRKCA|ADORA3	0.5339	0.6913	1.3181
CPC006_HT29_6H:A19	BRD-K09499853	KU-0060648	HT29	trt_cp	10 uM	6 h	5	550	0.6407	0.60026	1	1	1	1	0	DNA inhibitor|PI3K inhibitor	PIK3CA|PIK3CB|PIK3CD|PRKDC	0.5338	0.6901	1.3178
CPC005_A549_24H:BRD-K99946902-001-06-7:10	BRD-K99946902	hexylresorcinol	A549	trt_cp	10 uM	24 h	3	215	0.25	0.234434	1	0	1	1	0	Anesthetic - local	TYR	0.5337	0.6882	1.3177
CPC001_PC3_6H:BRD-A49680073-001-01-9:10	BRD-A49680073	BRD-A49680073	PC3	trt_cp	10 uM	6 h	4	500	0.56	0.535069	1	1	1	1	0	JAK inhibitor|Lipocortin synthesis stimulant|STAT inhibitor	JAK2|STAT3	0.5337	0.6825	1.3175
CPC014_HT29_6H:BRD-K32836707-001-01-8:10	BRD-K32836707	CAY-10577	HT29	trt_cp	10 uM	6 h	5	417	0.33	0.375107	1	0	1	1	0	Casein kinase inhibitor	-666	0.5336	0.682	1.3174
REP.B017_HEK293_24H:F05	BRD-K62363391	dapsone	HEK293	trt_cp	0.03 uM	24 h	2	106	0.1246	0.11621	1	1	1	1	0	Bacterial antifolate	DHFR	0.5336	0.681	1.3173
CPC016_A549_6H:BRD-K87049188-001-03-6:10	BRD-K87049188	fusaric-acid	A549	trt_cp	10 uM	6 h	2	169	0.37	0.252857	0	0	1	1	0	Dopamine receptor antagonist	DBH	0.5335	0.681	1.3171
AICHI002_BJAB_24H:L13	BRD-K78431006	crizotinib	BJAB	trt_cp	10 uM	24 h	3	488	0.8	0.631809	1	0	1	1	0	ALK inhibitor	ALK|MET|CYP2B6|CYP3A5|MST1R|ROS1	0.5334	0.681	1.3169
CPC002_HCC515_6H:BRD-A24122750-001-02-9:10	BRD-A24122750	saclofen	HCC515	trt_cp	10 uM	6 h	3	631	0.09	0.240972	1	0	1	1	0	GABA receptor antagonist	GABBR1|GABBR2|KCTD12|KCTD16|KCTD8	0.5333	0.681	1.3165
CPC016_HEPG2_6H:BRD-K41160163-001-01-9:10	BRD-K41160163	fenobam	HEPG2	trt_cp	10 uM	6 h	3	488	0.48	0.489397	1	0	1	1	0	Glutamate receptor antagonist	GRM5	0.5333	0.681	1.3165
POL001_JURKAT_24H:H20	BRD-K36737713	AG-957	JURKAT	trt_cp	3.33 uM	24 h	3	558	0.7	0.63197	1	1	1	1	0	Protein tyrosine kinase inhibitor	ABL1|EGFR	0.5332	0.6808	1.3164
REP.A017_THP1_24H:I03	BRD-A64485570	trifluridine	THP1	trt_cp	1.11 uM	24 h	2	193	0.3339	0.256695	0	0	1	1	0	DNA directed DNA polymerase inhibitor|Thymidylate synthase inhibitor	TYMS	0.5331	0.6794	1.3162
LJP007_HEK293_24H:G07	BRD-K57169635	dacomitinib	HEK293	trt_cp	10 uM	24 h	2	126	0.2867	0.19219	1	1	1	1	0	EGFR inhibitor	EGFR|ERBB2|ERBB4	0.5331	0.6793	1.3162
NMH001_NEU_24H:BRD-A23747351-001-02-7:10	BRD-A23747351	sirtinol	NEU	trt_cp	10 uM	24 h	3	198	0.51	0.321328	0	0	1	1	0	SIRT inhibitor	SIRT1|SIRT2	0.5331	0.6789	1.316
REP.A009_PC3_24H:E18	BRD-A29844814	ABT-202	PC3	trt_cp	0.04 uM	24 h	3	257	0.2733	0.267989	0	0	1	1	0	Acetylcholine receptor agonist	-666	0.5331	0.6789	1.316
CPC005_VCAP_24H:BRD-A44448661-001-02-2:10	BRD-A44448661	pentobarbital	VCAP	trt_cp	10 uM	24 h	5	464	0.41	0.441044	0	0	1	1	0	GABA receptor modulator	GABRA1|GABRA2|GABRA3|GABRA4|GABRA5|GABRA6|GABRB1|GABRB2|GABRB3|GABRD|GABRE|GABRG1|GABRG2|GABRG3|GABRP|GABRQ|CHRNA4|CHRNA7|GRIA2|GRIK2|GRIN1|GRIN2A|GRIN2B|GRIN2C|GRIN2D|GRIN3A|GRIN3B	0.533	0.6789	1.3159
REP.A013_MDAMB231_24H:F14	BRD-K39252998	atipamezole	MDAMB231	trt_cp	3.33 uM	24 h	3	143	0.2267	0.182064	1	1	1	1	0	Adrenergic receptor antagonist	-666	0.533	0.6789	1.3158
REP.A015_MCF10A_24H:C07	BRD-K56291712	voxtalisib	MCF10A	trt_cp	10 uM	24 h	2	321	0.6323	0.455559	1	1	1	1	0	MTOR inhibitor|PI3K inhibitor	MTOR|PIK3CA	0.533	0.6789	1.3158
REP.B011_HELA_24H:N07	BRD-K07310275	PF-04691502	HELA	trt_cp	2.22 uM	24 h	2	423	0.6307	0.522291	0	0	1	1	0	MTOR inhibitor|PI3K inhibitor	MTOR|PIK3CA|PIK3CB|PIK3CD|PIK3CG	0.533	0.6789	1.3157
NMH001_NEU_24H:BRD-K01767299-001-01-6:10	BRD-K01767299	ciproxifan	NEU	trt_cp	10 uM	24 h	3	91	0.14	0.114134	0	0	1	1	0	Histamine receptor antagonist	HRH3|ADRA2A|ADRA2C|HRH4|HTR3A	0.5329	0.6789	1.3155
CPC020_A549_6H:BRD-K79116891-003-11-0:10	BRD-K79116891	proxymetacaine	A549	trt_cp	10 uM	6 h	4	85	0.1	0.0932266	0	0	1	1	0	Sodium channel inhibitor	SCN9A|SCN10A|SCN5A	0.5328	0.6789	1.3154
LJP005_HCC515_24H:H07	BRD-K03449891	foretinib	HCC515	trt_cp	10 uM	24 h	3	398	0.64	0.510343	1	1	1	1	0	VEGFR inhibitor	KDR|MET|AXL|FLT3|KIT|MST1R|TEK|FLT1|FLT4	0.5328	0.6789	1.3153
REP.A018_MCF10A_24H:B17	BRD-K62200014	anagrelide	MCF10A	trt_cp	0.125 uM	24 h	2	716	0.7062	0.719037	0	0	1	1	0	Phosphodiesterase inhibitor	PDE3A	0.5328	0.6789	1.3153
CPC011_A375_6H:BRD-A44133049-003-04-5:10	BRD-A44133049	azasetron	A375	trt_cp	10 uM	6 h	3	634	0.46	0.546077	0	0	1	1	0	Serotonin receptor antagonist	HTR3A|HTR3B	0.5327	0.6789	1.3152
CPC001_PC3_6H:BRD-A27143604-001-01-2:10	BRD-A27143604	dpn	PC3	trt_cp	10 uM	6 h	4	76	0.1	0.0881531	1	0	1	1	0	Estrogen receptor agonist	ESR2	0.5327	0.6789	1.3151
MOAR004_PC3_24H:D23	BRD-K44665581	bromosporine	PC3	trt_cp	3.33 uM	24 h	3	586	0.81	0.696662	1	1	1	1	0	Bromodomain inhibitor	-666	0.5326	0.6789	1.3149
CPC014_PHH_24H:BRD-K95901403-001-01-1:10	BRD-K95901403	XL-147	PHH	trt_cp	10 uM	24 h	4	183	0.28	0.228894	0	0	1	1	0	PI3K inhibitor	PIK3CG|PIK3CA|PIK3CD	0.5326	0.6789	1.3149
CPC004_VCAP_6H:BRD-A01643550-001-03-1:10	BRD-A01643550	prednisolone-acetate	VCAP	trt_cp	10 uM	6 h	4	236	0.25	0.245616	1	0	1	1	0	Glucocorticoid receptor agonist	NR3C1	0.5326	0.6789	1.3149
CPC013_NPC_24H:BRD-K68437527-001-02-8:10	BRD-K68437527	EMF-BCA1-60	NPC	trt_cp	10 uM	24 h	3	325	0.36	0.345878	0	0	1	1	0	Caspase inhibitor	-666	0.5326	0.6789	1.3149
REP.A004_HEK293_24H:F18	BRD-K21396683	marimastat	HEK293	trt_cp	0.04 uM	24 h	3	184	0.3938	0.272193	0	0	1	1	0	Matrix metalloprotease inhibitor	MMP1|MMP2|MMP7|MMP10|MMP11|MMP12|MMP13|MMP14|MMP15|MMP16|MMP17|MMP19|MMP20|MMP21|MMP23A|MMP24|MMP25|MMP26|MMP27|MMP28|MMP3|MMP8|MMP9	0.5326	0.6789	1.3149
LJP008_THP1_24H:C13	BRD-K17588104	JQ-1-R	THP1	trt_cp	10 uM	24 h	3	428	0.7163	0.559886	1	1	1	1	0	Bromodomain inhibitor	-666	0.5326	0.6789	1.3148
AICHI001_THP1_4H:A14	BRD-K25412176	GSK-2110183	THP1	trt_cp	2.5 uM	4 h	3	239	0.44	0.327911	0	0	1	1	0	AKT inhibitor	-666	0.5325	0.6789	1.3147
REP.A021_HUVEC.A_24H:E19	BRD-A82396632	miconazole	HUVEC	trt_cp	10 uM	24 h	2	669	0.7052	0.694544	0	0	1	1	0	Bacterial cell wall synthesis inhibitor	CYP19A1|KCNH2|KCNH6|KCNH7|KCNMA1|KCNMB1|KCNMB2|KCNMB3|KCNMB4|KCNN1|KCNN2|KCNN3|KCNN4|NOS2|NOS3|TRPM2|TRPV5	0.5325	0.6789	1.3146
REP.A005_PC3_24H:L14	BRD-K10845183	tiludronate	PC3	trt_cp	3.33 uM	24 h	2	120	0.3654	0.211741	1	1	1	1	0	Bone resorption inhibitor|Osteoclast inhibitor	ATP6V1A|MMP2|PTPN1	0.5324	0.6789	1.3143
REP.A007_HA1E_24H:E19	BRD-K41438959	perampanel	HA1E	trt_cp	10 uM	24 h	3	646	0.7457	0.701825	0	0	1	1	0	Glutamate receptor antagonist	GRIA1|CYP3A5|GRIA2|GRIA3|GRIA4	0.5324	0.6789	1.3143
MOAR005_PC3_24H:B19	BRD-K26833429	costunolide	PC3	trt_cp	10 uM	24 h	3	399	0.71	0.538203	1	1	1	1	0	Telomerase inhibitor	-666	0.5323	0.6789	1.3142
REP.B026_HELA_24H:C12	BRD-K88366685	trimetazidine	HELA	trt_cp	0.01 uM	24 h	2	100	0.1772	0.134605	1	0	1	1	0	3-ketoacyl CoA thiolase inhibitor	ACAA2	0.5323	0.6789	1.3142
CPC015_A375_6H:BRD-K36198571-001-01-2:10	BRD-K36198571	WAY-170523	A375	trt_cp	10 uM	6 h	3	240	0.47	0.339614	1	1	1	1	0	Metalloproteinase inhibitor	MMP13	0.5323	0.6789	1.3142
LJP008_HEPG2_24H:M07	BRD-K86856088	UNC-0638	HEPG2	trt_cp	10 uM	24 h	2	216	0.461	0.319086	0	0	1	1	0	HMTase inhibitor	EHMT1|EHMT2	0.5323	0.6789	1.3141
REP.B012_YAPC_24H:G24	BRD-A01787639	naftopidil	YAPC	trt_cp	0.01 uM	24 h	2	375	0.5006	0.438119	0	0	1	1	0	Adrenergic receptor antagonist	ADRA1D|ADRA1A	0.5322	0.6788	1.314
REP.A007_HELA_24H:B19	BRD-K43586850	lacidipine	HELA	trt_cp	10 uM	24 h	3	533	0.7048	0.619765	1	1	1	1	0	Calcium channel blocker	CACNA1C	0.5322	0.6788	1.314
LTC001_HME1_24H:BRD-K52911425:20	BRD-K52911425	GDC-0941	HME1	trt_cp	20 uM	24 h	2	186	0.62	0.343386	0	0	1	1	0	PI3K inhibitor	PIK3CG|PIK3CA|PIK3CB|PIK3CD	0.5322	0.6788	1.3139
LJP008_CD34_24H:D10	BRD-K30632436	CTB	CD34	trt_cp	0.37 uM	24 h	3	72	0.2329	0.130943	1	1	1	1	0	Histone Acetyltransferase activator	-666	0.5322	0.6788	1.3139
CPC015_HT29_6H:BRD-K84658672-001-03-0:10	BRD-K84658672	nateglinide	HT29	trt_cp	10 uM	6 h	3	125	0.26	0.182294	1	0	1	1	0	Insulin secretagogue	ABCC8|KCNJ11|CYP3A4|INS|KCNJ10|PPARG	0.5322	0.6781	1.3138
CPC003_HA1E_6H:BRD-K13261168-001-01-4:10	BRD-K13261168	LY-16350	HA1E	trt_cp	10 uM	6 h	2	307	0.62	0.441159	0	0	1	1	0	Dopamine receptor agonist	DRD2|DRD3	0.5321	0.6765	1.3137
CPC017_ASC_24H:BRD-A96485169-001-05-1:10	BRD-A96485169	EBPC	ASC	trt_cp	10 uM	24 h	4	324	0.31	0.320467	0	0	1	1	0	Aldose reductase inhibitor	AKR1B1	0.5321	0.6765	1.3136
LKCP001_U2OS_48H:A13	BRD-K99792991	hexachlorophene	U2OS	trt_cp	10 uM	48 h	5	237	0.3282	0.282016	1	1	1	1	0	Potassium channel activator	ENPP2|GLUD1|SDHD	0.5321	0.6765	1.3136
DOSVAL001_HA1E_24H:BRD-A79768653:5	BRD-A79768653	sirolimus	HA1E	trt_cp	4 uM	24 h	3	236	0.48	0.340335	1	1	1	1	0	MTOR inhibitor	MTOR|FKBP1A|CCR5|FGF2	0.5321	0.6765	1.3135
CPC018_HEPG2_6H:BRD-K31843556-001-01-7:10	BRD-K31843556	T-0070907	HEPG2	trt_cp	10 uM	6 h	3	148	0.39	0.242937	1	1	1	1	0	PPAR receptor antagonist	PPARG	0.532	0.6765	1.3135
REP.A021_HUVEC.A_24H:K09	BRD-K60230970	MG-132	HUVEC	trt_cp	20 uM	24 h	2	728	0.7732	0.758651	0	0	1	1	0	Proteasome inhibitor	PSMB1	0.532	0.6765	1.3135
LJP001_HS578T_6H:BRD-K22096725-001-02-7:10	BRD-K22096725	ALW-II-49-7	HS578T	trt_cp	10 uM	6 h	3	357	0.39	0.377309	0	0	1	1	0	Ephrin inhibitor	DDR1	0.5319	0.6765	1.3133
CPC004_HEPG2_6H:BRD-K91290917-336-03-8:10	BRD-K91290917	amodiaquine	HEPG2	trt_cp	10 uM	6 h	3	289	0.4	0.343803	0	0	1	1	0	Histamine receptor agonist	HNMT|CYP2C8	0.5319	0.6765	1.3132
CPC005_A549_24H:BRD-K09497549-001-03-6:10	BRD-K09497549	kawain	A549	trt_cp	10 uM	24 h	3	251	0.17	0.208878	1	0	1	1	0	Calcium channel blocker|MTOR inhibitor|Sodium channel inhibitor	MTOR	0.5319	0.6765	1.3131
LJP002_MDAMB231_24H:BRD-K61860715-001-01-2:10	BRD-K61860715	ZG-10	MDAMB231	trt_cp	10 uM	24 h	3	542	0.69	0.618379	0	0	1	1	0	JNK inhibitor	IRAK1	0.5318	0.6765	1.313
CPC014_SKB_24H:BRD-K49669041-001-02-7:10	BRD-K49669041	BX-912	SKB	trt_cp	10 uM	24 h	3	416	0.58	0.496697	0	0	1	1	0	PDK inhibitor	PDPK1|AKT2|CDK2|CHEK1|GSK3B|KDR|PDK1	0.5318	0.6765	1.3129
MOAR005_PC3_24H:M18	BRD-K64881305	ispinesib	PC3	trt_cp	1.11 uM	24 h	3	373	0.7	0.516695	1	1	1	1	0	Kinesin inhibitor	KIF11	0.5318	0.6765	1.3129
PBIOA015_HT29_24H:K20	BRD-K70301465	ibrutinib	HT29	trt_cp	3.33 uM	24 h	3	239	0.31	0.275239	1	1	1	1	0	BTK inhibitor	BTK|BLK|BMX	0.5318	0.6765	1.3128
CPC016_A549_6H:BRD-K69837166-003-01-2:10	BRD-K69837166	trap-101	A549	trt_cp	10 uM	6 h	2	201	0.43	0.297278	0	0	1	1	0	Opioid receptor antagonist|Nociceptin/orphanin FQ (NOP) receptor antagonist	OPRL1	0.5317	0.6765	1.3127
CPC001_PC3_24H:N08	BRD-K14618467	IKK-16	PC3	trt_cp	10 uM	24 h	3	591	0.6148	0.609525	1	1	1	1	0	IKK inhibitor	IKBKB	0.5317	0.6765	1.3125
CPC018_NPC_24H:BRD-K35960502-001-10-1:10	BRD-K35960502	niclosamide	NPC	trt_cp	10 uM	24 h	3	352	0.45	0.402447	0	0	1	1	0	DNA inhibitor|STAT inhibitor	STAT3	0.5316	0.6765	1.3125
LJP008_HEPG2_24H:P13	BRD-K14109347	LY-2603618	HEPG2	trt_cp	10 uM	24 h	2	227	0.5699	0.3637	1	1	1	1	0	CHK inhibitor	CHEK1	0.5316	0.6765	1.3125
LIVB002_HUH7_72H:B22	BRD-K51350053	toremifene	HUH7	trt_cp	8 uM	72 h	3	157	0.16	0.160266	0	0	1	1	0	Selective estrogen receptor modulator (SERM)|Estrogen receptor antagonist	ESR1|CYP3A5	0.5316	0.6765	1.3125
CPC014_NPC_24H:BRD-K05804044-001-01-1:10	BRD-K05804044	AZ-628	NPC	trt_cp	10 uM	24 h	3	404	0.51	0.458993	0	0	1	1	0	RAF inhibitor	BRAF|RAF1	0.5315	0.6762	1.3122
LJP001_HS578T_24H:BRD-K63068307-001-04-8:10	BRD-K63068307	ZSTK-474	HS578T	trt_cp	10 uM	24 h	2	258	0.54	0.377431	0	0	1	1	0	PI3K inhibitor	PIK3CG|PIK3CA|PIK3CB|PIK3CD	0.5315	0.6761	1.3122
CPC017_PHH_24H:BRD-K61323504-001-02-4:10	BRD-K61323504	SB-225002	PHH	trt_cp	10 uM	24 h	3	47	0.02	0.0310023	0	0	1	1	0	CC chemokine receptor antagonist	CXCR2	0.5315	0.6758	1.3121
REP.A026_HEK293_24H:E16	BRD-K89208535	indacaterol	HEK293	trt_cp	0.37 uM	24 h	2	71	0.0809	0.0766362	0	0	1	1	0	Adrenergic receptor agonist	ADRB2|ADRB1	0.5314	0.67	1.3119
REP.B020_MDAMB231_24H:C02	BRD-A84174393	meloxicam	MDAMB231	trt_cp	0.74 uM	24 h	2	314	0.1136	0.190979	0	0	1	1	0	Cyclooxygenase inhibitor	PTGS2|PTGS1	0.5313	0.6698	1.3117
REP.B004_HT29_24H:K05	BRD-K24616672	procaine	HT29	trt_cp	0.03 uM	24 h	2	505	0.6356	0.572886	0	0	1	1	0	HMGCR inhibitor	HTR3A|HMGCR|CHRNA2|GRIN3A|KCNMA1|KCNMB1|KCNMB2|KCNMB3|KCNMB4|KCNN1|KCNN2|KCNN3|KCNN4|MAOA|MAOB|RYR1|RYR2|SCN10A|SLC6A3	0.5313	0.6698	1.3117
REP.B013_MCF7_24H:P03	BRD-A43882281	pinacidil	MCF7	trt_cp	0.25 uM	24 h	2	579	0.6557	0.623049	0	0	1	1	0	ATP channel activator|Potassium channel activator	ABCC9|KCNJ8|ABCC8	0.5313	0.6698	1.3116
CPC020_PC3_24H:BRD-K64517075-001-01-9:10	BRD-K64517075	heliomycin	PC3	trt_cp	10 uM	24 h	5	517	0.76	0.633844	1	1	1	1	0	ATP synthase inhibitor|Other antibiotic	-666	0.5313	0.6698	1.3116
CPC015_ASC_24H:BRD-A28746609-001-05-7:10	BRD-A28746609	paclitaxel	ASC	trt_cp	10 uM	24 h	4	200	0.37	0.275072	0	0	1	1	0	Tubulin inhibitor	TUBB|NR1I2|ABCB1|CYP2C8|BCL2|MAP2|MAP4|MAPT|TLR4|TUBB1	0.5312	0.6698	1.3115
REP.A025_HA1E_24H:I01	BRD-K74514084	pazopanib	HA1E	trt_cp	10 uM	24 h	3	336	0.4873	0.409165	1	1	1	1	0	VEGFR inhibitor|KIT inhibitor|PDGFR inhibitor	KDR|KIT|FLT1|FLT4|PDGFRB|PDGFRA|BRAF|CYP2B6|CYP2C8|CYP2E1|DDR2|CSF1R|FGF1|FGFR1|FGFR3|ITK|SH2B3	0.5312	0.6698	1.3114
CPC018_HEPG2_6H:BRD-A00758722-001-03-1:10	BRD-A00758722	noretynodrel	HEPG2	trt_cp	10 uM	6 h	3	101	0.04	0.0642719	1	0	1	1	0	Progestogen hormone	PGR	0.5312	0.6698	1.3113
CPC014_PHH_24H:BRD-K84937637-001-03-2:10	BRD-K84937637	sirolimus	PHH	trt_cp	10 uM	24 h	3	185	0.28	0.230142	0	0	1	1	0	MTOR inhibitor	MTOR|FKBP1A|CCR5|FGF2	0.5311	0.6698	1.3112
AICHI002_SKMEL5_24H:F19	BRD-K12184916	NVP-BEZ235	SKMEL5	trt_cp	10 uM	24 h	3	614	0.81	0.713111	1	1	1	1	0	MTOR inhibitor|PI3K inhibitor	-666	0.5311	0.6698	1.3111
CPC017_PHH_24H:BRD-K12120659-305-01-4:10	BRD-K12120659	GR-144053	PHH	trt_cp	10 uM	24 h	3	245	0.27	0.260073	0	0	1	1	0	Integrin inhibitor	ITGB3|ITGA2B	0.5311	0.6698	1.3111
CPC017_A375_6H:BRD-K71499074-001-03-8:10	BRD-K71499074	diclofenamide	A375	trt_cp	10 uM	6 h	3	103	0.12	0.112419	0	0	1	1	0	Carbonic anhydrase inhibitor	CA1|CA2|CA4|CA12|CA7	0.531	0.6698	1.311
LJP005_MDAMB231_3H:G01	BRD-K04853698	LDN-193189	MDAMB231	trt_cp	10 uM	3 h	2	367	0.4748	0.422104	1	1	1	1	0	Serine/threonine kinase inhibitor	ACVR1|BMPR1A	0.531	0.6696	1.311
CPD002_MCF7_24H:BRD-K92093830-003-21-7:10	BRD-K92093830	doxorubicin	MCF7	trt_cp	10 uM	24 h	3	655	0.76	0.713441	0	0	1	1	0	Topoisomerase inhibitor	TOP2A	0.531	0.6693	1.3109
LJP008_HEPG2_24H:F19	BRD-K98203492	GSK-J4	HEPG2	trt_cp	10 uM	24 h	2	79	0.495	0.199962	0	0	1	1	0	Histone lysine demethylase inhibitor	KDM6A|KDM6B|TNF	0.531	0.6681	1.3108
REP.B006_A375_24H:G21	BRD-K21071223	VP-20629	A375	trt_cp	0.25 uM	24 h	2	104	0.1443	0.123874	0	0	1	1	0	Beta amyloid inhibitor	APP|PLA2G2E|SLC36A1	0.5309	0.6675	1.3107
REP.B024_HEK293_24H:E23	BRD-A75172220	hydrocortisone	HEK293	trt_cp	0.03 uM	24 h	2	213	0.3885	0.290881	0	0	1	1	0	Glucocorticoid receptor agonist	NR3C1	0.5308	0.6675	1.3105
NMH002_NPC_6H:BRD-K81473043-001-07-0:10	BRD-K81473043	tanespimycin	NPC	trt_cp	10 uM	6 h	3	245	0.47	0.343133	1	1	1	1	0	HSP inhibitor	HSP90AA1|CHEK1	0.5307	0.6675	1.3102
CPC015_A375_6H:BRD-K66019333-096-01-2:10	BRD-K66019333	oxantel	A375	trt_cp	10 uM	6 h	3	112	0.14	0.12662	1	0	1	1	0	Anthelmintic	-666	0.5307	0.6675	1.3102
LJP007_NPC.CAS9_24H:P01	BRD-K60866521	idelalisib	NPC	trt_cp	10 uM	24 h	3	209	0.2471	0.229795	1	1	1	1	0	PI3K inhibitor	PIK3CD|PIK3CG|CCL3|CCL4|PIK3CA|PIK3CB	0.5307	0.6675	1.3101
CPC014_HA1E_6H:BRD-K77008974-001-01-6:10	BRD-K77008974	WYE-354	HA1E	trt_cp	10 uM	6 h	3	241	0.34	0.289453	1	1	1	1	0	MTOR inhibitor	MTOR	0.5307	0.6675	1.3101
CPC018_HT29_6H:BRD-K25906698-303-01-9:10	BRD-K25906698	immepip	HT29	trt_cp	10 uM	6 h	4	244	0.18	0.211915	1	0	1	1	0	Histamine receptor agonist	HRH3|HRH4	0.5307	0.6675	1.3101
CPC005_A375_6H:BRD-A54236247-003-03-5:10	BRD-A54236247	racephedrine	A375	trt_cp	10 uM	6 h	3	98	0.23	0.151812	1	1	1	1	0	Adrenergic receptor agonist	-666	0.5306	0.6675	1.3099
NMH002_NEU_6H:BRD-K60623809-001-04-6:10	BRD-K60623809	SU-11652	NEU	trt_cp	10 uM	6 h	3	362	0.58	0.463339	0	0	1	1	0	Tyrosine kinase inhibitor	KDR|PDGFRB	0.5305	0.6675	1.3097
CPC015_HEPG2_6H:BRD-K12260308-001-04-2:10	BRD-K12260308	xanthoxyline	HEPG2	trt_cp	10 uM	6 h	2	338	0.29	0.316583	0	0	1	1	0	Antifungal	-666	0.5305	0.6675	1.3096
REP.B022_A375_24H:I18	BRD-K72222507	quinapril	A375	trt_cp	0.01 uM	24 h	2	215	0.1396	0.175183	0	0	1	1	0	ACE inhibitor	ACE	0.5305	0.6675	1.3096
LJP001_SKBR3_24H:K21	BRD-K53561341	KIN-001-220	SKBR3	trt_cp	10 uM	24 h	4	326	0.5321	0.421149	1	1	1	1	0	Aurora kinase inhibitor	-666	0.5304	0.6675	1.3095
LJP006_A549_24H:P06	BRD-K56751279	Y-39983	A549	trt_cp	0.04 uM	24 h	2	148	0.4067	0.248084	1	1	1	1	0	Rho associated kinase inhibitor	ROCK1|ROCK2	0.5303	0.6673	1.3092
LJP007_YAPC_24H:B07	BRD-K22096725	ALW-II-49-7	YAPC	trt_cp	10 uM	24 h	3	223	0.3913	0.298702	1	1	1	1	0	Ephrin inhibitor	DDR1	0.5303	0.6671	1.3091
CPC017_MCF7_24H:BRD-A95696066-003-06-2:10	BRD-A95696066	nisoxetine	MCF7	trt_cp	10 uM	24 h	2	279	0.37	0.324888	0	0	1	1	0	Norepinephrine inhibitor	SLC6A2|SLC6A3|SLC6A4	0.5303	0.6671	1.3091
PAC003_U2OS_6H:BRD-K40255344-001-05-1:17.7066	BRD-K40255344	tyrphostin-A9	U2OS	trt_cp	20 uM	6 h	2	233	0.41	0.312536	1	1	1	1	0	Protein tyrosine kinase inhibitor|Tyrosine kinase inhibitor	-666	0.5302	0.6629	1.3089
CPC006_HT29_6H:P03	BRD-K17140735	SCH-79797	HT29	trt_cp	12 uM	6 h	4	543	0.7379	0.640073	1	1	1	1	0	Proteasome inhibitor	F2R	0.5301	0.6629	1.3088
EMU001_OCILY10_24H:O19	BRD-K25835157	PRT-062070	OCILY10	trt_cp	10 uM	24 h	3	452	0.6742	0.558206	1	1	1	1	0	JAK inhibitor|Syk inhibitor	SYK	0.5301	0.6629	1.3088
LIVB001_HUH7_72H:N03	BRD-K27316855	calcitriol	HUH7	trt_cp	8 uM	72 h	3	234	0.22	0.22943	0	0	1	1	0	Vitamin D receptor agonist	VDR|CYP3A5	0.5301	0.6629	1.3088
CPC018_SKB_24H:BRD-K51318897-001-07-0:10	BRD-K51318897	fenbendazole	SKB	trt_cp	10 uM	24 h	3	72	0.02	0.0383718	1	0	1	1	0	Tubulin inhibitor	CYP2C19|CYP2D6|CYP2J2|CYP3A4|TUBB	0.5301	0.6629	1.3087
REP.A015_PC3_24H:P13	BRD-K61397605	romidepsin	PC3	trt_cp	10 uM	24 h	2	746	0.8378	0.799411	0	0	1	1	0	HDAC inhibitor	HDAC1|HDAC2|CYP2B6|CYP2C19|CYP3A5|HDAC3|HDAC4|HDAC5|HDAC6|HDAC7|HDAC8|HDAC9	0.5301	0.6629	1.3087
CPC006_HA1E_6H:BRD-A18763547-300-04-8:10	BRD-A18763547	BRD-A18763547	HA1E	trt_cp	10 uM	6 h	5	425	0.62	0.519064	1	1	1	1	0	Cytochrome P450 inhibitor	-666	0.5301	0.6629	1.3087
LJP007_HEPG2_24H:D19	BRD-K99964838	bosutinib	HEPG2	trt_cp	10 uM	24 h	2	283	0.6216	0.424111	0	0	1	1	0	Src inhibitor|Abl inhibitor|Bcr-Abl inhibitor	ABL1|SRC|BCR|LYN|CAMK2G|HCK|CAMK1D|CDK2|FRK|FYN|MAP2K1|MAP2K2|MAP3K2|MAP4K5|STK10|STK24|STK4|TNK2|TXK	0.53	0.6629	1.3086
CPC004_HCC515_24H:BRD-A28746609-001-05-7:10	BRD-A28746609	paclitaxel	HCC515	trt_cp	10 uM	24 h	3	412	0.39	0.405333	1	1	1	1	0	Tubulin inhibitor	TUBB|NR1I2|ABCB1|CYP2C8|BCL2|MAP2|MAP4|MAPT|TLR4|TUBB1	0.53	0.6629	1.3085
CPC003_PC3_24H:BRD-K12260308-001-04-2:10	BRD-K12260308	xanthoxyline	PC3	trt_cp	10 uM	24 h	5	322	0.11	0.190307	0	0	1	1	0	Antifungal	-666	0.53	0.6629	1.3084
REP.B018_A375_24H:D12	BRD-K62676709	guanethidine	A375	trt_cp	0.01 uM	24 h	2	63	0.0665	0.0654503	0	0	1	1	0	Adrenergic receptor antagonist	SLC6A2	0.53	0.6629	1.3084
LJP008_SHSY5Y_24H:G01	BRD-K13094524	PFI-1	SHSY5Y	trt_cp	10 uM	24 h	2	408	0.6347	0.514571	0	0	1	1	0	Bromodomain inhibitor	BRD4	0.5299	0.6629	1.3083
PBIOA018_HT29_24H:A14	BRD-A10523515	GSK-429286A	HT29	trt_cp	3.33 uM	24 h	3	101	0.1877	0.139227	1	1	1	1	0	Rho associated kinase inhibitor	ROCK1	0.5299	0.6626	1.3081
CPC017_SKB_24H:BRD-A95445494-001-02-9:10	BRD-A95445494	maackiain	SKB	trt_cp	10 uM	24 h	2	157	0.27	0.208191	0	0	1	1	0	Sodium channel inhibitor	-666	0.5298	0.6619	1.308
CPC006_AGS_6H:BRD-K81473043-001-04-7:0.35	BRD-K81473043	tanespimycin	AGS	trt_cp	0.37 uM	6 h	2	147	0.51	0.276869	1	1	1	1	0	HSP inhibitor	HSP90AA1|CHEK1	0.5298	0.6614	1.308
EMU001_OCILY10_24H:I19	BRD-K49328571	dasatinib	OCILY10	trt_cp	10 uM	24 h	3	639	0.7582	0.703838	1	1	1	1	0	KIT inhibitor|Bcr-Abl inhibitor|Ephrin inhibitor|PDGFR inhibitor|Src inhibitor|Tyrosine kinase inhibitor	ABL1|FYN|LCK|SRC|KIT|YES1|EPHA2|LYN|PDGFRB|BCR|BTK|DDR1|DDR2|PDGFRA|ABL2|BLK|FGR|FRK|HCK|SRMS|STAT5B	0.5298	0.6608	1.3079
REP.A020_A375_24H:O23	BRD-K49555808	BMS-707035	A375	trt_cp	0.125 uM	24 h	3	309	0.1775	0.236815	0	0	1	1	0	HIV inhibitor	-666	0.5297	0.6579	1.3078
CPC006_H1299_6H:BRD-K06980535-003-15-0:10	BRD-K06980535	promazine	H1299	trt_cp	10 uM	6 h	2	185	0.53	0.316632	0	0	1	1	0	Dopamine receptor antagonist	CHRM5|DRD2|ADRA1A|ADRA1B|ADRA1D|CHRM1|CHRM2|CHRM3|CHRM4|DRD1|DRD3|DRD4|HRH1|HTR2A|HTR2C	0.5297	0.6579	1.3077
REP.A018_MCF10A_24H:C17	BRD-K62685538	triptorelin	MCF10A	trt_cp	0.125 uM	24 h	2	173	0.1431	0.159101	0	0	1	1	0	Gonadotropin receptor agonist	GNRHR|GNRH1	0.5297	0.6571	1.3076
REP.A017_THP1_24H:H14	BRD-A63675168	brivudine	THP1	trt_cp	3.33 uM	24 h	2	198	0.3078	0.24963	0	0	1	1	0	DNA inhibitor	-666	0.5296	0.6568	1.3075
CPC016_MCF7_6H:BRD-K32645441-001-01-4:10	BRD-K32645441	dipropyl-5ct	MCF7	trt_cp	10 uM	6 h	3	356	0.12	0.209	1	0	1	1	0	Serotonin receptor agonist	-666	0.5296	0.6568	1.3075
REP.A006_YAPC_24H:A15	BRD-K18922609	neostigmine	YAPC	trt_cp	1.11 uM	24 h	3	360	0.4732	0.417354	1	0	1	1	0	Acetylcholinesterase inhibitor	ACHE	0.5296	0.6566	1.3074
EMU001_OCILY19_24H:E22	BRD-A09722536	cyclophosphamide	OCILY19	trt_cp	0.125 uM	24 h	3	77	0.041	0.0568156	1	0	1	1	0	DNA alkylating agent	CYP2B6|CYP2C19|CYP3A5|BCL2|LGALS1|CYP2A6|CYP2C18|CYP2C8|CYP2C9|CYP2D6|CYP3A4|CYP3A7	0.5296	0.6566	1.3074
CPC020_HT29_6H:BRD-K40645748-003-11-9:10	BRD-K40645748	mefloquine	HT29	trt_cp	10 uM	6 h	4	276	0.16	0.212493	1	1	1	1	0	Adenosine receptor antagonist|Hemoglobin antagonist	PANX1|ADORA2A|HBA1	0.5296	0.6566	1.3074
REP.A028_THP1_24H:L07	BRD-K63750851	BRD-K63750851	THP1	trt_cp	10 uM	24 h	2	527	0.7032	0.615567	0	0	1	1	0	Dehydrogenase inhibitor|Inositol monophosphatase inhibitor	IMPDH1|IMPDH2	0.5295	0.6565	1.3073
MOAR001_A375_24H:D07	BRD-K76180386	JIB04	A375	trt_cp	10 uM	24 h	2	754	0.7282	0.749276	0	0	1	1	0	Histone lysine demethylase inhibitor	-666	0.5295	0.6564	1.3073
CPC017_HEPG2_6H:BRD-K60762818-003-15-3:10	BRD-K60762818	desipramine	HEPG2	trt_cp	10 uM	6 h	3	133	0.17	0.152048	1	1	1	1	0	Tricyclic antidepressant	SLC6A2|SLC6A4|ADRA1A|ADRA1B|ADRA1D|ADRA2A|ADRA2B|ADRA2C|ADRB1|ADRB2|CHRM1|CHRM2|CHRM3|CHRM4|CHRM5|DRD2|HRH1|HTR1A|HTR2A|HTR2C|SMPD1	0.5295	0.6564	1.3071
CPC017_NPC_24H:BRD-A54927599-001-07-8:10	BRD-A54927599	KF-38789	NPC	trt_cp	10 uM	24 h	4	493	0.63	0.563539	0	0	1	1	0	P selectin inhibitor	SELP	0.5294	0.6564	1.307
CPC015_HEPG2_6H:BRD-A41519720-001-03-0:10	BRD-A41519720	ezetimibe	HEPG2	trt_cp	10 uM	6 h	2	154	0.27	0.206192	0	0	1	1	0	Cholesterol inhibitor|Niemann-Pick C1-like 1 protein antagonist	NPC1L1|ANPEP|SOAT1	0.5294	0.6564	1.3069
REP.A026_A375_24H:L07	BRD-K91825936	ZK-811752	A375	trt_cp	10 uM	24 h	3	323	0.3654	0.347389	0	0	1	1	0	CC chemokine receptor antagonist	CCR1	0.5294	0.6564	1.3069
AICHI001_NALM6_24H:B13	BRD-K85402309	dovitinib	NALM6	trt_cp	10 uM	24 h	2	830	0.87	0.859269	0	0	1	1	0	EGFR inhibitor|FGFR inhibitor|FLT3 inhibitor|PDGFR inhibitor|VEGFR inhibitor	FGFR1|FLT1|KDR|EGFR|FGFR3|FLT3|FLT4|KIT|PDGFRB|CSF1R|FGFR2|INSR|PDGFRA	0.5294	0.6563	1.3069
CPC004_PC3_24H:BRD-K15834839-001-01-5:10	BRD-K15834839	lobendazole	PC3	trt_cp	10 uM	24 h	4	557	0.1	0.238648	0	0	1	1	0	Anthelmintic	-666	0.5293	0.6559	1.3068
CPC014_HEPG2_6H:BRD-K15891719-001-01-0:10	BRD-K15891719	tenofovir	HEPG2	trt_cp	10 uM	6 h	2	495	0.35	0.420889	0	0	1	1	0	Reverse transcriptase inhibitor|HIV inhibitor	-666	0.5293	0.6531	1.3067
CPC017_A549_6H:BRD-K08252256-236-17-1:10	BRD-K08252256	diclofenac	A549	trt_cp	10 uM	6 h	3	470	0.56	0.518768	1	0	1	1	0	Cyclooxygenase inhibitor	PTGS1|PTGS2|CYP2C8|AKR1C3|ALOX5|ASIC1|ASIC3|KCNQ2|KCNQ3|PLA2G2A|PPARG|SCN4A	0.5293	0.6528	1.3067
CPC006_NCIH2073_6H:BRD-A79768653-001-02-1:10	BRD-A79768653	sirolimus	NCIH2073	trt_cp	10 uM	6 h	2	211	0.39	0.290071	0	0	1	1	0	MTOR inhibitor	MTOR|FKBP1A|CCR5|FGF2	0.5292	0.6517	1.3066
REP.B025_A549_24H:C22	BRD-K50691590	bortezomib	A549	trt_cp	20 uM	24 h	2	586	0.7111	0.652747	0	0	1	1	0	NFKB inhibitor|Proteasome inhibitor	PSMB5|PSMB1|PSMB2|CASP3|CYP2C19|NFKB1|PSMA1|PSMA2|PSMA3|PSMA4|PSMA5|PSMA6|PSMA7|PSMA8|PSMB10|PSMB11|PSMB3|PSMB4|PSMB6|PSMB7|PSMB8|PSMB9|PSMD1|PSMD2|RELA	0.5292	0.6489	1.3065
CPC020_HCC515_6H:BRD-A79672927-001-15-7:10	BRD-A79672927	tropicamide	HCC515	trt_cp	10 uM	6 h	4	295	0.27	0.28538	1	0	1	1	0	Acetylcholine receptor antagonist	CHRM3|CHRM4|CHRM1|CHRM2	0.5292	0.6489	1.3064
CPC016_HEPG2_6H:BRD-K92760278-001-02-4:10	BRD-K92760278	riboflavin	HEPG2	trt_cp	10 uM	6 h	3	126	0.17	0.147993	1	0	1	1	0	Vitamin B	BLVRB|RFK	0.5291	0.6489	1.3061
CPC002_HCC515_24H:BRD-K17743697-066-02-8:10	BRD-K17743697	KB-R7943	HCC515	trt_cp	10 uM	24 h	3	135	0.38	0.229028	1	1	1	1	0	Sodium channel inhibitor	SLC8A1|TRPC3|TRPC5|TRPC6	0.529	0.6489	1.306
CPC018_ASC_24H:BRD-K25906698-303-01-9:10	BRD-K25906698	immepip	ASC	trt_cp	10 uM	24 h	3	309	0.36	0.337257	1	0	1	1	0	Histamine receptor agonist	HRH3|HRH4	0.529	0.6489	1.3059
LJP002_MCF10A_24H:BRD-K41859756-001-03-5:10	BRD-K41859756	NVP-AUY922	MCF10A	trt_cp	10 uM	24 h	2	335	0.61	0.457107	0	0	1	1	0	HSP inhibitor	HSP90AA1|HSP90AB1	0.529	0.6489	1.3059
REP.B025_HELA_24H:A16	BRD-K97746869	chlorpropamide	HELA	trt_cp	0.08 uM	24 h	2	165	0.0152	0.0506401	0	0	1	1	0	ATP channel blocker	ABCC8|KCNJ10|KCNJ11	0.5289	0.6489	1.3058
AICHI002_THP1_24H:F01	BRD-K01436366	XMD-1150	THP1	trt_cp	10 uM	24 h	3	652	0.8077	0.733803	1	1	1	1	0	LRRK inhibitor	LRRK2	0.5288	0.6489	1.3055
REP.A022_MCF10A_24H:L20	BRD-K68488863	ENMD-2076	MCF10A	trt_cp	3.33 uM	24 h	2	221	0.3287	0.272538	0	0	1	1	0	Aurora kinase inhibitor|FLT3 inhibitor|VEGFR inhibitor	AURKA|FLT3|KDR|PDGFRA|SRC|CSF1R|EPHA1|FGFR1|FGFR2|FGFR3|FLT4|KIT|PTK2	0.5288	0.6489	1.3054
REP.A005_PC3_24H:P24	BRD-K11717138	benzbromarone	PC3	trt_cp	0.04 uM	24 h	2	393	0.5611	0.47484	1	1	1	1	0	Chloride channel blocker	SLC22A12|ABCC1	0.5287	0.6489	1.3053
LJP006_LNCAP_24H:I13	BRD-K67868012	PI-103	LNCAP	trt_cp	10 uM	24 h	2	336	0.6883	0.486283	1	1	1	1	0	PI3K inhibitor|MTOR inhibitor	PIK3CA|PIK3CG|MTOR|PIK3CB|PIK3CD|PRKDC	0.5287	0.6489	1.3053
CPC003_PC3_24H:BRD-A31575449-300-01-4:10	BRD-A31575449	CGP-20712	PC3	trt_cp	10 uM	24 h	5	372	0.05	0.137907	0	0	1	1	0	Adrenergic receptor antagonist	-666	0.5287	0.6489	1.3052
CPC009_VCAP_6H:BRD-K30570479-001-01-1:10	BRD-K30570479	VU-0400195-3	VCAP	trt_cp	10 uM	6 h	4	92	0.05	0.0685819	1	0	1	1	0	Glutamate receptor antagonist	GRM4	0.5287	0.6489	1.3052
LKCP001_U2OS_24H:B07	BRD-A50998626	palomid-529	U2OS	trt_cp	10 uM	24 h	5	381	0.5549	0.464944	1	1	1	1	0	AKT inhibitor|FGFR inhibitor|MTOR inhibitor|VEGFR inhibitor	MTOR|FGF2	0.5286	0.6489	1.3051
CPC004_VCAP_6H:BRD-K99411983-001-02-3:10	BRD-K99411983	lumicolchicine	VCAP	trt_cp	10 uM	6 h	4	262	0.46	0.351043	1	1	1	1	0	Colchicine isomer, non-binder of microtubules	-666	0.5286	0.6489	1.305
LJP007_HA1E_24H:A07	BRD-K64857848	XMD-885	HA1E	trt_cp	10 uM	24 h	2	255	0.5602	0.382184	0	0	1	1	0	MAP kinase inhibitor	MAPK7|LRRK2	0.5286	0.6489	1.3049
CPC006_VCAP_24H:BRD-K85606544-001-01-8:10	BRD-K85606544	neratinib	VCAP	trt_cp	10 uM	24 h	5	318	0.52	0.411193	0	0	1	1	0	EGFR inhibitor	EGFR|ERBB2|ERBB4|KDR	0.5286	0.6489	1.3049
REP.A007_A375_24H:H01	BRD-K51333959	siramesine	A375	trt_cp	10 uM	24 h	3	249	0.5062	0.358997	1	1	1	1	0	Sigma receptor antagonist	PGRMC1|SIGMAR1|ADRA1A|ADRA1B|ADRA1D	0.5285	0.6489	1.3048
CPC013_PC3_6H:BRD-K07881437-001-01-2:10	BRD-K07881437	danusertib	PC3	trt_cp	10 uM	6 h	5	357	0.45	0.405295	1	1	1	1	0	Aurora kinase inhibitor|FGFR inhibitor	AURKA|AURKB|AURKC|FGFR1|NTRK1|RET|BCR|SLK	0.5285	0.6489	1.3047
CPC006_MCF7_6H:BRD-K61829047-001-01-6:10	BRD-K61829047	7b-cis	MCF7	trt_cp	10 uM	6 h	5	300	0.45	0.371533	1	1	1	1	0	Exportin antagonist	-666	0.5285	0.6489	1.3047
CPC014_A549_6H:BRD-K83972459-001-01-9:10	BRD-K83972459	JWE-035	A549	trt_cp	10 uM	6 h	3	231	0.47	0.333185	1	1	1	1	0	Aurora kinase inhibitor	AURKA	0.5284	0.6489	1.3044
CPC011_A375_6H:BRD-K02227374-003-04-8:10	BRD-K02227374	milnacipran	A375	trt_cp	10 uM	6 h	3	572	0.28	0.404676	0	0	1	1	0	Serotonin receptor antagonist	SLC6A2|SLC6A4|GRIN1|GRIN2A|GRIN2B|GRIN2C|GRIN2D|GRIN3A|GRIN3B	0.5283	0.6489	1.3042
CPC015_NPC_24H:BRD-K64514229-001-01-1:10	BRD-K64514229	toltrazuril	NPC	trt_cp	10 uM	24 h	4	159	0.11	0.133729	0	0	1	1	0	Antiprotozoal	-666	0.5282	0.6489	1.304
CPC011_HA1E_6H:BRD-K09471561-001-15-8:10	BRD-K09471561	levofloxacin	HA1E	trt_cp	10 uM	6 h	2	258	0.41	0.328876	0	0	1	1	0	Bacterial DNA Gyrase inhibitor	TOP2A	0.5282	0.6489	1.304
CPC005_HT29_6H:BRD-A71765365-001-01-6:10	BRD-A71765365	mepireserpate	HT29	trt_cp	10 uM	6 h	3	730	0.59	0.663618	0	0	1	1	0	Catechol O methyltransferase inhibitor	SLC18A2|SLC18A1	0.5282	0.6489	1.3039
CPC001_PC3_24H:N04	BRD-K13533483	cyclosporin-a	PC3	trt_cp	10 uM	24 h	4	194	0.2226	0.210133	1	1	1	1	0	Calcineurin inhibitor	PPIA|CYP3A5|CYP3A7|PPID|ABCB11|CAMLG|FPR1|PPIF|PPP3R2|SLC10A1|SLCO1B1|SLCO1B3	0.5281	0.6488	1.3038
AICHI002_BJAB_24H:L07	BRD-K99749624	linifanib	BJAB	trt_cp	10 uM	24 h	3	636	0.86	0.747839	1	0	1	1	0	PDGFR inhibitor|VEGFR inhibitor	CSF1R|KDR|PDGFRB|FLT1|FLT3|FLT4|PDGFRA|CSF1|KIT|RET|TEK	0.5281	0.6487	1.3037
CPC014_SKB_24H:BRD-K64857848-001-02-3:10	BRD-K64857848	XMD-885	SKB	trt_cp	10 uM	24 h	4	270	0.46	0.356362	0	0	1	1	0	MAP kinase inhibitor	MAPK7|LRRK2	0.528	0.6484	1.3036
CPC005_VCAP_6H:BRD-K21548250-003-03-5:10	BRD-K21548250	moracizine	VCAP	trt_cp	10 uM	6 h	4	104	0.09	0.0978292	0	0	1	1	0	Sodium channel inhibitor	SCN5A	0.528	0.6482	1.3035
MOAR002_PC3_24H:P01	BRD-K87718015	dynasore	PC3	trt_cp	10 uM	24 h	3	294	0.35	0.324368	1	1	1	1	0	Dynamin inhibitor	DNM1|DNM1L|DNM2	0.528	0.6473	1.3035
CPC015_ASC_24H:BRD-K78485176-001-03-7:10	BRD-K78485176	olmesartan-medoxomil	ASC	trt_cp	10 uM	24 h	4	459	0.42	0.443978	0	0	1	1	0	Angiotensin receptor antagonist	AGTR1	0.5279	0.6458	1.3034
CPC010_VCAP_24H:BRD-K41410256-001-03-2:10	BRD-K41410256	balsalazide	VCAP	trt_cp	10 uM	24 h	5	400	0.48	0.443079	0	0	1	1	0	Cyclooxygenase inhibitor	PTGS1|PTGS2|ALOX5|PPARG	0.5279	0.6457	1.3034
LJP008_NPC.CAS9_24H:B07	BRD-K92428232	GSK-461364	NPC	trt_cp	10 uM	24 h	3	815	0.855	0.844097	0	0	1	1	0	PLK inhibitor	PLK1	0.5279	0.6447	1.3032
REP.B017_HT29_24H:I23	BRD-A65013509	oxybutynin	HT29	trt_cp	0.03 uM	24 h	2	63	0.1468	0.0972442	0	0	1	1	0	Acetylcholine receptor antagonist	CHRM3|CHRM2|CHRM1|CHRM4	0.5279	0.6446	1.3032
CPC005_VCAP_6H:BRD-K93441486-067-03-7:10	BRD-K93441486	diphemanil	VCAP	trt_cp	10 uM	6 h	4	109	0.18	0.141638	0	0	1	1	0	Acetylcholine receptor antagonist	CHRM3	0.5279	0.6442	1.3032
REP.B013_A375_24H:E03	BRD-K38436528	imipramine	A375	trt_cp	0.25 uM	24 h	2	88	0.2165	0.139573	0	0	1	1	0	Norepinephrine inhibitor|Serotonin reuptake inhibitor	SLC6A2|SLC6A4|CHRM2|CYP2C19|ADRA1A|ADRA1B|ADRA1D|CHRM1|CHRM3|CHRM4|CHRM5|DRD1|DRD2|DRD5|HRH1|HTR1A|HTR2A|HTR2C|HTR6|HTR7|KCND2|KCND3|KCNH1|KCNH2|SLC6A3	0.5279	0.6442	1.3031
PAC001_U2OS_6H:BRD-K73391359-003-03-7:6.47572	BRD-K73391359	quinisocaine	U2OS	trt_cp	6.66 uM	6 h	2	66	0.16	0.103911	0	0	1	1	0	Anesthetic - local	-666	0.5278	0.6439	1.3031
REP.A020_MCF10A_24H:F13	BRD-K86118762	linsitinib	MCF10A	trt_cp	10 uM	24 h	3	319	0.2894	0.307238	0	0	1	1	0	IGF-1 inhibitor	IGF1R|INSR|INSRR	0.5278	0.6434	1.303
REP.A009_A375_24H:N01	BRD-A33084557	tioconazole	A375	trt_cp	10 uM	24 h	3	749	0.8079	0.786593	0	0	1	1	0	Sterol demethylase inhibitor	CYP51A1	0.5277	0.6432	1.3029
CPC001_VCAP_24H:H02	BRD-K08132273	tyrphostin	VCAP	trt_cp	10 uM	24 h	5	153	0.2195	0.185308	0	0	1	1	0	EGFR inhibitor	ERBB2	0.5277	0.6432	1.3028
CPC018_NPC_24H:BRD-K39339537-001-03-8:10	BRD-K39339537	epirizole	NPC	trt_cp	10 uM	24 h	3	131	0.23	0.175521	0	0	1	1	0	Cyclooxygenase inhibitor	PTGS1|PTGS2	0.5277	0.6431	1.3028
CPC006_HT29_6H:E13	BRD-A02481876	importazole	HT29	trt_cp	60 uM	6 h	5	407	0.5737	0.488619	1	1	1	1	0	Importin inhibitor	KPNB1	0.5277	0.6431	1.3028
REP.B013_HUVEC.A_24H:K01	BRD-K41783120	STA-5326	HUVEC	trt_cp	2.22 uM	24 h	2	250	0.4353	0.333576	0	0	1	1	0	Interleukin inhibitor	IL12A|IL12B|IL12RB1|IL12RB2|IL23A	0.5276	0.6427	1.3026
CPC020_MCF7_6H:BRD-K55044200-001-11-2:10	BRD-K55044200	amoxicillin	MCF7	trt_cp	10 uM	6 h	4	416	0.49	0.456536	1	0	1	1	0	Penicillin binding protein inhibitor	SLC15A1|CYP2C19|SLC15A2|SLC22A6	0.5276	0.6427	1.3025
CPC015_HEPG2_6H:BRD-A10977446-001-05-5:10	BRD-A10977446	carvedilol	HEPG2	trt_cp	10 uM	6 h	2	169	0.34	0.242389	0	0	1	1	0	Adrenergic receptor antagonist	ADRB1|ADRB2|ADRA1A|ADRA1B|ADRA1D|ADRB3|CYP2C19|CYP2E1|RYR2|ADRA2A|ADRA2B|ADRA2C|GJA1|HIF1A|KCNH2|NDUFC2|NPPB|SELE|VCAM1|VEGFA	0.5274	0.6427	1.3021
PCLB003_PC3_24H:BRD-K25079130-001-01-1:10	BRD-K25079130	BRD-K25079130	PC3	trt_cp	10 uM	24 h	3	496	0.73	0.608461	1	1	1	1	0	Nucleophosmin inhibitor	-666	0.5274	0.6427	1.3021
CPC015_PHH_24H:BRD-K34820100-001-02-1:10	BRD-K34820100	tebuthiuron	PHH	trt_cp	10 uM	24 h	2	152	0.33	0.226469	0	0	1	1	0	Photosynthesis inhibitor	-666	0.5274	0.6421	1.302
CPC017_A549_6H:BRD-K16277217-001-03-4:10	BRD-K16277217	piperacetazine	A549	trt_cp	10 uM	6 h	3	128	0.31	0.201426	1	0	1	1	0	Dopamine receptor antagonist	-666	0.5274	0.6418	1.302
LJP009_MCF7_24H:I15	BRD-K55187425	rigosertib	MCF7	trt_cp	1.11 uM	24 h	2	220	0.723	0.403284	1	1	1	1	0	Cell cycle inhibitor|PLK inhibitor	PLK1|MCL1	0.5274	0.6416	1.3019
CPC006_VCAP_6H:BRD-K04887706-001-01-6:9.1	BRD-K04887706	BRD-K04887706	VCAP	trt_cp	10 uM	6 h	3	358	0.58	0.460772	1	1	1	1	0	AKT inhibitor	-666	0.5274	0.6408	1.3019
CPC006_THP1_6H:G06	BRD-K67566344	KU-0063794	THP1	trt_cp	10 uM	6 h	2	613	0.0168	0.102616	0	0	1	1	0	MTOR inhibitor	MTOR	0.5273	0.6402	1.3017
CPC016_A549_6H:BRD-K33396764-001-02-0:10	BRD-K33396764	BRD-K33396764	A549	trt_cp	10 uM	6 h	2	466	0.56	0.516556	0	0	1	1	0	Omega 3 fatty acid stimulant	ELOVL4|FADS1|FADS2|FFAR1|FFAR4|PTGS2|SLC8A1|TRPV1	0.5272	0.6402	1.3017
LJP006_MDAMB231_24H:O13	BRD-K40175214	torin-1	MDAMB231	trt_cp	10 uM	24 h	2	318	0.7246	0.485393	1	1	1	1	0	MTOR inhibitor|PI3K inhibitor	MTOR|PIK3CA	0.5271	0.6402	1.3014
REP.B012_PC3_24H:K14	BRD-K02501528	S-18986	PC3	trt_cp	0.74 uM	24 h	2	252	0.0744	0.138458	0	0	1	1	0	Glutamate receptor antagonist	GRIA1|GRIA2|GRIA3|GRIA4	0.5271	0.6402	1.3014
REP.B007_HT29_24H:C14	BRD-K44408410	BRD-K44408410	HT29	trt_cp	0.74 uM	24 h	2	540	0.3738	0.454305	0	0	1	1	0	HIF Inhibitor	-666	0.5271	0.6402	1.3014
CPC006_HT29_6H:F16	BRD-K68336408	BRD-K68336408	HT29	trt_cp	60 uM	6 h	5	401	0.5709	0.483819	1	1	1	1	0	EGFR inhibitor	EGFR|MAPK14	0.5271	0.6402	1.3013
REP.A020_HELA_24H:A24	BRD-K83405785	pimavanserin	HELA	trt_cp	0.04 uM	24 h	3	313	0.3084	0.314167	0	0	1	1	0	Serotonin receptor antagonist	HTR2A|DRD2	0.527	0.6402	1.3011
CPC015_HEPG2_6H:BRD-K70505054-001-02-9:10	BRD-K70505054	ranitidine	HEPG2	trt_cp	10 uM	6 h	2	231	0.2	0.217346	0	0	1	1	0	Histamine receptor antagonist	HRH2|SLC22A2	0.527	0.6402	1.301
CPC018_NPC_24H:BRD-K17497770-001-01-0:10	BRD-K17497770	butein	NPC	trt_cp	10 uM	24 h	3	485	0.61	0.550005	0	0	1	1	0	EGFR inhibitor|Src inhibitor	ACE|CXCL8|IL6|SIRT1|SRD5A1|SRD5A2|TNF	0.527	0.6402	1.301
CPC014_PHH_24H:BRD-K84085265-001-01-3:10	BRD-K84085265	CG-930	PHH	trt_cp	10 uM	24 h	4	129	0.14	0.135891	0	0	1	1	0	JNK inhibitor	MAPK8	0.5269	0.6402	1.3009
REP.B011_YAPC_24H:B21	BRD-K04264130	favipiravir	YAPC	trt_cp	0.25 uM	24 h	2	514	0.731	0.619827	0	0	1	1	0	RNA polymerase inhibitor	-666	0.5269	0.6402	1.3009
REP.B017_MCF7_24H:H17	BRD-A63675168	brivudine	MCF7	trt_cp	0.03 uM	24 h	2	474	0.7602	0.606993	1	1	1	1	0	DNA inhibitor	-666	0.5269	0.6402	1.3007
REP.B004_HELA_24H:P03	BRD-K26341917	L-ergothioneine	HELA	trt_cp	0.25 uM	24 h	2	515	0.8023	0.649984	1	1	1	1	0	Free radical scavenger	-666	0.5269	0.6402	1.3007
CPC006_VCAP_24H:BRD-K52075040-001-03-0:44.4	BRD-K52075040	cerulenin	VCAP	trt_cp	40 uM	24 h	5	395	0.63	0.504428	1	1	1	1	0	Fatty acid synthase inhibitor	FASN	0.5268	0.6402	1.3005
PAC001_U2OS_6H:BRD-K74305673-001-01-3:10	BRD-K74305673	BRD-K74305673	U2OS	trt_cp	10 uM	6 h	2	320	0.61	0.446756	0	0	1	1	0	IKK inhibitor|NFKB inhibitor	-666	0.5267	0.6402	1.3003
CPC006_HCC515_24H:K12	BRD-K31342827	BRD-K31342827	HCC515	trt_cp	12 uM	24 h	5	449	0.689	0.562423	1	1	1	1	0	CDK inhibitor|PKC inhibitor	-666	0.5267	0.6402	1.3003
MUC.CP008_P1A82_24H:J09	BRD-A79768653	sirolimus	P1A82	trt_cp	1.11 uM	24 h	3	266	0.5	0.368771	1	1	1	1	0	MTOR inhibitor	MTOR|FKBP1A|CCR5|FGF2	0.5267	0.6402	1.3003
MOAR007_PC3_24H:P21	BRD-K03301001	A-7	PC3	trt_cp	1.11 uM	24 h	3	445	0.38	0.415817	1	1	1	1	0	Calmodulin inhibitor	-666	0.5267	0.6402	1.3003
PCLB003_HA1E_24H:BRD-K50324045-001-01-3:10	BRD-K50324045	BRD-K50324045	HA1E	trt_cp	10 uM	24 h	3	446	0.55	0.500817	1	1	1	1	0	Nucleophosmin inhibitor	-666	0.5266	0.6401	1.3001
CPC001_VCAP_6H:B10	BRD-A68281735	REV-5901	VCAP	trt_cp	10 uM	6 h	5	214	0.1138	0.157801	0	0	1	1	0	Leukotriene receptor antagonist|Lipoxygenase inhibitor	ALOX5	0.5266	0.6401	1.3
CPC003_HCC515_24H:BRD-A02759312-003-11-2:10	BRD-A02759312	betaxolol	HCC515	trt_cp	10 uM	24 h	3	231	0.15	0.188227	1	0	1	1	0	Adrenergic receptor antagonist	ADRB1|ADRB2	0.5266	0.6401	1.3
CPC006_H1299_6H:BRD-K59036917-001-04-3:10	BRD-K59036917	ML-161	H1299	trt_cp	10 uM	6 h	2	71	0.37	0.163893	0	0	1	1	0	Protease inhibitor	-666	0.5265	0.64	1.2998
LKCP002_U2OS_24H:M07	BRD-K50168500	canertinib	U2OS	trt_cp	10 uM	24 h	5	772	0.7226	0.755246	1	1	1	1	0	EGFR inhibitor	EGFR|ERBB2|ERBB4|AKT1	0.5264	0.6397	1.2996
PAC003_U2OS_6H:BRD-K25433859-003-11-4:10	BRD-K25433859	maprotiline	U2OS	trt_cp	10 uM	6 h	2	75	0.31	0.154185	1	1	1	1	0	Norepinephrine inhibitor|Tricyclic antidepressant	SLC6A2|ADRA1A|ADRA1B|ADRA1D|ADRA2A|ADRA2B|ADRA2C|CHRM1|CHRM2|CHRM3|CHRM4|CHRM5|DRD2|HRH1|HTR2A|HTR2C|HTR7	0.5263	0.6355	1.2994
CPC015_ASC_24H:BRD-K82036761-003-07-0:10	BRD-K82036761	sertraline	ASC	trt_cp	10 uM	24 h	4	294	0.38	0.337984	0	0	1	1	0	Serotonin receptor antagonist	SLC6A4|CYP2C19|SLC6A3	0.5263	0.6354	1.2993
LJP007_HUVEC_24H:F13	BRD-K28392481	AZD-4547	HUVEC	trt_cp	10 uM	24 h	3	369	0.6026	0.476824	1	1	1	1	0	FGFR inhibitor	FGF2|FGFR1|FGFR2|FGFR3|FGFR4|IGF1R|KDR	0.5262	0.6342	1.2991
LKCP001_A549_6H:A16	BRD-K96550715	linagliptin	A549	trt_cp	10 uM	6 h	3	161	0.3245	0.231127	1	1	1	1	0	Dipeptidyl peptidase inhibitor	DPP4	0.5261	0.6342	1.2989
CPC005_HT29_6H:BRD-A66199457-001-02-2:10	BRD-A66199457	asiaticoside	HT29	trt_cp	10 uM	6 h	3	756	0.36	0.527525	1	0	1	1	0	Carcinogen	-666	0.5261	0.6342	1.2989
EMU001_K562_24H:M01	BRD-K19295594	gossypol	K562	trt_cp	10 uM	24 h	3	645	0.8647	0.755167	1	1	1	1	0	BCL inhibitor|MCL1 inhibitor	BCL2|BCL2L1|MCL1|BCL2L2|CTGF|EGF	0.5261	0.6342	1.2989
AML001_PC3_6H:BRD-K19706299:1.11111	BRD-K19706299	MRE-269	PC3	trt_cp	1.11 uM	6 h	3	69	0.07	0.0702755	1	0	1	1	0	Prostanoid receptor agonist	PTGIR	0.5261	0.6342	1.2989
CPC001_VCAP_6H:L24	BRD-K11373525	ZD-7155	VCAP	trt_cp	10 uM	6 h	5	502	0.3539	0.426209	0	0	1	1	0	Angiotensin receptor antagonist	AGTR1	0.5261	0.6342	1.2988
CPC015_NPC_24H:BRD-A34205397-001-03-7:10	BRD-A34205397	suloctidil	NPC	trt_cp	10 uM	24 h	2	504	0.64	0.574296	0	0	1	1	0	Adrenergic receptor antagonist	-666	0.5259	0.634	1.2983
LIVB001_HUH7_72H:O09	BRD-K84253429	zoledronic-acid	HUH7	trt_cp	12.5 uM	72 h	3	256	0.22	0.239973	0	0	1	1	0	Bone resorption inhibitor|Farnesyl pyrophosphate synthase inhibitor|Metalloproteinase inhibitor|Osteoclast inhibitor	FDPS|GGPS1	0.5258	0.6338	1.298
REP.A028_PC3_24H:K24	BRD-K96123349	brequinar	PC3	trt_cp	0.04 uM	24 h	2	188	0.342	0.256403	0	0	1	1	0	Dihydroorotate dehydrogenase inhibitor	DHODH	0.5258	0.6337	1.298
PCLB003_MCF7_24H:BRD-K10466330-001-01-5:10	BRD-K10466330	AVA	MCF7	trt_cp	10 uM	24 h	3	322	0.51	0.409773	1	1	1	1	0	Nucleophosmin inhibitor	-666	0.5257	0.6333	1.2979
CPC014_A549_24H:BRD-K32710582-001-01-5:10	BRD-K32710582	EI-247	A549	trt_cp	10 uM	24 h	3	323	0.56	0.430057	0	0	1	1	0	IGF-1 inhibitor	INSR	0.5256	0.6313	1.2976
AICHI001_OCILY3_4H:H13	BRD-K54606188	BRD-K54606188	OCILY3	trt_cp	10 uM	4 h	3	547	0.52	0.539294	0	0	1	1	0	Bromodomain inhibitor	-666	0.5256	0.6313	1.2976
LJP008_CD34_24H:K04	BRD-K36363294	I-BET-151	CD34	trt_cp	0.37 uM	24 h	3	206	0.4776	0.317173	1	1	1	1	0	Bromodomain inhibitor	-666	0.5256	0.6313	1.2976
NMH002_NEU_6H:BRD-A93255169-001-21-8:10	BRD-A93255169	thalidomide	NEU	trt_cp	10 uM	6 h	3	246	0.33	0.288108	0	0	1	1	0	TNF inhibitor	TNF|CRBN|CYP1A2|CYP2B6|CYP2C19|CYP3A5|FGFR2|NFKB1|ORM1|ORM2|PTGS2	0.5256	0.6313	1.2976
CPC016_NEU_24H:BRD-A22684332-003-03-1:10	BRD-A22684332	procaterol	NEU	trt_cp	10 uM	24 h	3	112	0.15	0.131065	0	0	1	1	0	Adrenergic receptor agonist	ADRB2	0.5255	0.6313	1.2975
LJP007_MCF10A_24H:N13	BRD-K42805893	AZD-9291	MCF10A	trt_cp	10 uM	24 h	3	660	0.8221	0.744843	1	1	1	1	0	EGFR inhibitor	EGFR	0.5255	0.6313	1.2973
LJP007_THP1_24H:P03	BRD-K60866521	idelalisib	THP1	trt_cp	1.11 uM	24 h	3	180	0.3148	0.240704	1	1	1	1	0	PI3K inhibitor	PIK3CD|PIK3CG|CCL3|CCL4|PIK3CA|PIK3CB	0.5254	0.6313	1.2972
CPC017_A549_24H:BRD-K76840893-003-01-7:10	BRD-K76840893	RS-17053	A549	trt_cp	10 uM	24 h	3	229	0.46	0.328191	1	1	1	1	0	Adrenergic receptor antagonist	ADRA1A|ADRA1D	0.5253	0.63	1.2968
REP.A015_A375_24H:P14	BRD-K61397605	romidepsin	A375	trt_cp	3.33 uM	24 h	2	772	0.8504	0.819315	0	0	1	1	0	HDAC inhibitor	HDAC1|HDAC2|CYP2B6|CYP2C19|CYP3A5|HDAC3|HDAC4|HDAC5|HDAC6|HDAC7|HDAC8|HDAC9	0.5253	0.6294	1.2967
NMH002_NEU_6H:BRD-K52313696-001-08-1:10	BRD-K52313696	tacedinaline	NEU	trt_cp	10 uM	6 h	3	295	0.52	0.396044	0	0	1	1	0	HDAC inhibitor	HDAC1	0.5253	0.6294	1.2967
PAC005_U2OS_6H:BRD-A65615053-003-01-4:10	BRD-A65615053	zacopride	U2OS	trt_cp	10 uM	6 h	2	28	0.02	0.023929	1	0	1	1	0	Serotonin receptor antagonist	HTR3A|HTR4|HTR3B|HTR5A	0.5252	0.6294	1.2966
NMH001_NPC_24H:O09	BRD-K41809988	oxidopamine	NPC	trt_cp	10 uM	24 h	3	289	0.5704	0.410553	0	0	1	1	0	Neurotoxin	-666	0.5252	0.6294	1.2966
REP.A012_HT29_24H:N02	BRD-K02950022	BMS-299897	HT29	trt_cp	3.33 uM	24 h	2	621	0.8288	0.72544	0	0	1	1	0	Gamma secretase inhibitor	-666	0.525	0.6294	1.2961
CPC014_PC3_24H:BRD-K31484631-001-05-0:10	BRD-K31484631	rifabutin	PC3	trt_cp	10 uM	24 h	5	341	0.32	0.334028	0	0	1	1	0	Protein synthesis inhibitor	CYP3A4|HSP90AA1|HSP90B1	0.525	0.6294	1.2961
CPC016_MCF7_24H:BRD-A68929948-001-01-9:10	BRD-A68929948	DAPT-GSI-IX	MCF7	trt_cp	10 uM	24 h	4	95	0.13	0.112374	1	0	1	1	0	Gamma secretase inhibitor	-666	0.525	0.6294	1.2961
CPC006_VCAP_6H:BRD-K08417745-001-02-9:88.8	BRD-K08417745	SID-26681509	VCAP	trt_cp	90 uM	6 h	4	456	0.46	0.463118	1	1	1	1	0	Cathepsin inhibitor	CTSL	0.5249	0.6294	1.296
REP.A003_MCF7_24H:A13	BRD-A31159102	fluoxetine	MCF7	trt_cp	10 uM	24 h	2	164	0.2224	0.193117	0	0	1	1	0	Selective serotonin reuptake inhibitor (SSRI)	SLC6A4|CYP2C19|ANO1|HTR2B	0.5249	0.6294	1.2959
REP.B011_HT29_24H:A09	BRD-A03506276	XL-888	HT29	trt_cp	0.25 uM	24 h	2	485	0.6813	0.58126	1	1	1	1	0	HSP inhibitor	-666	0.5249	0.6294	1.2959
CPC015_NPC_24H:BRD-K37206356-001-02-1:10	BRD-K37206356	rhamnetin	NPC	trt_cp	10 uM	24 h	4	352	0.42	0.3888	0	0	1	1	0	Aldose reductase inhibitor	ALOX5	0.5249	0.6294	1.2959
AICHI002_OCILY19_24H:N02	BRD-K07955840	PF-05212384	OCILY19	trt_cp	2.5 uM	24 h	3	622	0.76	0.695236	0	0	1	1	0	MTOR inhibitor|PI3K inhibitor	MTOR|PIK3CA|PIK3CG	0.5249	0.6294	1.2958
CPC014_ASC_24H:BRD-A67748489-001-06-8:10	BRD-A67748489	K-858	ASC	trt_cp	10 uM	24 h	3	135	0.35	0.219802	1	0	1	1	0	Kinesin inhibitor	KIF11	0.5249	0.6294	1.2958
REP.A015_MCF7_24H:C07	BRD-K56291712	voxtalisib	MCF7	trt_cp	10 uM	24 h	3	609	0.7933	0.702842	1	1	1	1	0	MTOR inhibitor|PI3K inhibitor	MTOR|PIK3CA	0.5249	0.6294	1.2958
CPC016_HEPG2_6H:BRD-K82561139-001-05-0:10	BRD-K82561139	ricinine	HEPG2	trt_cp	10 uM	6 h	3	262	0.26	0.263917	0	0	1	1	0	Casein kinase inhibitor	-666	0.5248	0.6294	1.2956
REP.A017_HA1E_24H:E07	BRD-K62387885	basimglurant	HA1E	trt_cp	10 uM	24 h	3	324	0.4908	0.403232	1	1	1	1	0	Glutamate receptor antagonist	GRM5	0.5248	0.6294	1.2955
CPC006_NOMO1_6H:BRD-K91623615-001-01-9:10	BRD-K91623615	ABT-751	NOMO1	trt_cp	10 uM	6 h	2	200	0.53	0.329218	1	1	1	1	0	Tubulin inhibitor	TUBB	0.5247	0.6294	1.2955
CPC016_HEPG2_6H:BRD-A85587465-001-02-5:10	BRD-A85587465	bemesetron	HEPG2	trt_cp	10 uM	6 h	3	98	0.03	0.0548282	1	0	1	1	0	Serotonin receptor antagonist	HTR3A|HTR3B	0.5247	0.6294	1.2954
REP.A010_MCF7_24H:I17	BRD-K13926615	vardenafil	MCF7	trt_cp	0.125 uM	24 h	3	157	0.2579	0.203473	0	0	1	1	0	Phosphodiesterase inhibitor	PDE5A|CYP2C19|CYP2C8|CYP3A5|PDE6G|PDE6H	0.5247	0.6294	1.2954
REP.B011_YAPC_24H:B14	BRD-K04111260	raclopride	YAPC	trt_cp	0.74 uM	24 h	2	173	0.3887	0.262217	0	0	1	1	0	Dopamine receptor antagonist	DRD2|DRD3|HTR1A	0.5247	0.6294	1.2953
CPC018_A549_24H:BRD-K78959463-001-05-8:10	BRD-K78959463	FPL-64176	A549	trt_cp	10 uM	24 h	2	236	0.24	0.240654	0	0	1	1	0	Calcium channel activator	CACNA1C|CACNA1S	0.5246	0.6294	1.2952
LJP007_HEPG2_24H:G23	BRD-K09186807	KIN001-244	HEPG2	trt_cp	0.12 uM	24 h	2	290	0.6555	0.440875	0	0	1	1	0	PDK1 Inhibitor	PDPK1	0.5246	0.6294	1.2951
REP.A009_A375_24H:H01	BRD-K30685142	levothyroxine	A375	trt_cp	10 uM	24 h	3	250	0.3695	0.307332	0	0	1	1	0	Thyroid hormone stimulant	THRA|THRB	0.5246	0.6294	1.295
REP.B006_HA1E_24H:I24	BRD-A21858158	praziquantel	HA1E	trt_cp	0.01 uM	24 h	2	298	0.5289	0.401444	1	1	1	1	0	Anthelmintic	-666	0.5245	0.6294	1.2949
REP.B011_HUVEC.A_24H:J22	BRD-K06858286	cabazitaxel	HUVEC	trt_cp	0.08 uM	24 h	2	437	0.5307	0.486963	0	0	1	1	0	Tubulin inhibitor	CYP2C8|CYP3A5|SLCO1B3|TUBA4A|TUBB|TUBB1	0.5245	0.6294	1.2948
LJP008_CD34_24H:C13	BRD-K17588104	JQ-1-R	CD34	trt_cp	10 uM	24 h	3	79	0.2177	0.132609	1	0	1	1	0	Bromodomain inhibitor	-666	0.5243	0.6294	1.2944
CPD001_PC3_24H:BRD-M73371355-312-01-0:10	BRD-M73371355	apomorphine	PC3	trt_cp	10 uM	24 h	3	394	0.11	0.210511	1	0	1	1	0	Dopamine receptor agonist	DRD2|DRD5|ADRA2A|ADRA2B|ADRA2C|DRD1|DRD3|DRD4|HTR1A|HTR2A|HTR2B|HTR2C|TRPA1	0.5243	0.6294	1.2944
CPC002_VCAP_6H:BRD-A93000692-001-02-4:10	BRD-A93000692	ciglitazone	VCAP	trt_cp	10 uM	6 h	4	219	0.06	0.115912	0	0	1	1	0	PPAR receptor agonist	PPARG|INS	0.5242	0.6294	1.2942
LJP007_JURKAT_24H:A07	BRD-K64857848	XMD-885	JURKAT	trt_cp	10 uM	24 h	2	471	0.7942	0.618452	0	0	1	1	0	MAP kinase inhibitor	MAPK7|LRRK2	0.5241	0.6294	1.294
REP.A004_HEK293_24H:I17	BRD-K23728141	tafamidis-meglumine	HEK293	trt_cp	0.125 uM	24 h	2	52	0.1875	0.0998465	0	0	1	1	0	Transthyretin stabilizer	-666	0.5241	0.6294	1.294
REP.A023_THP1_24H:P18	BRD-K73088654	floxuridine	THP1	trt_cp	0.04 uM	24 h	2	245	0.3651	0.302426	0	0	1	1	0	DNA synthesis inhibitor	TYMS	0.5241	0.6294	1.2938
PBIOA014_HEPG2_24H:K01	BRD-A41692738	TGX-221	HEPG2	trt_cp	10 uM	24 h	3	253	0.44	0.337378	1	1	1	1	0	PI3K inhibitor	PIK3CB|PIK3CD	0.524	0.6294	1.2938
CPD002_MCF7_24H:BRD-A17846016-001-09-7:10	BRD-A17846016	trolox	MCF7	trt_cp	10 uM	24 h	3	251	0.34	0.295398	1	0	1	1	0	Antioxidant	-666	0.524	0.6294	1.2937
CPC015_MCF7_6H:O08	BRD-A46393198	tetramisole	MCF7	trt_cp	10 uM	6 h	5	188	0.2078	0.199863	0	0	1	1	0	Immunostimulant	-666	0.524	0.6294	1.2937
AICHI002_NALM6_24H:G01	BRD-K43002773	GDC-0068	NALM6	trt_cp	10 uM	24 h	2	814	0.81	0.82108	0	0	1	1	0	AKT inhibitor	AKT1|AKT2|AKT3|CYP3A5|PRKG1	0.524	0.6294	1.2937
PBIOA022_MCF7_24H:E13	BRD-K44432556	VU-0418946-1	MCF7	trt_cp	10 uM	24 h	3	618	0.7	0.66508	1	1	1	1	0	Hypoxia inducible factor activator	-666	0.5238	0.6291	1.2932
CPC014_HCC515_6H:BRD-K64857848-001-02-3:10	BRD-K64857848	XMD-885	HCC515	trt_cp	10 uM	6 h	3	233	0.45	0.327427	1	1	1	1	0	MAP kinase inhibitor	MAPK7|LRRK2	0.5238	0.6291	1.2931
REP.B020_JURKAT_24H:N03	BRD-K47869605	BRD-K47869605	JURKAT	trt_cp	0.25 uM	24 h	2	531	0.5564	0.549631	0	0	1	1	0	Tubulin inhibitor	IGF1R|TOP2A|TUBA4A|TUBB	0.5237	0.6288	1.2928
REP.A010_HELA_24H:C01	BRD-K12423485	griseofulvin	HELA	trt_cp	10 uM	24 h	3	260	0.5133	0.369405	0	0	1	1	0	Tubulin inhibitor	KRT12	0.5236	0.6288	1.2927
CPC015_MCF7_24H:BRD-K70327191-001-01-4:10	BRD-K70327191	benzoxiquine	MCF7	trt_cp	10 uM	24 h	5	208	0.28	0.244029	1	1	1	1	0	Anti-inflammatory	-666	0.5236	0.6288	1.2927
LJP007_NPC.CAS9_24H:B03	BRD-A79768653	sirolimus	NPC	trt_cp	10 uM	24 h	2	242	0.5188	0.358293	1	1	1	1	0	MTOR inhibitor	MTOR|FKBP1A|CCR5|FGF2	0.5236	0.6288	1.2927
CPC003_PC3_24H:BRD-A19053259-003-03-3:10	BRD-A19053259	pseudopelletierine	PC3	trt_cp	10 uM	24 h	5	480	0.18	0.297226	0	0	1	1	0	Anthelmintic	-666	0.5236	0.6288	1.2927
REP.A021_A549_24H:C07	BRD-K81458380	CX-4945	A549	trt_cp	10 uM	24 h	3	386	0.5078	0.447683	0	0	1	1	0	Casein kinase inhibitor	CSNK2A1|CSNK2A2|CSNK2B|DAPK3|HIPK3	0.5236	0.6288	1.2926
CPC006_U937_6H:BRD-K69328504-001-01-7:10	BRD-K69328504	L-690488	U937	trt_cp	10 uM	6 h	2	244	0.17	0.205944	1	1	1	1	0	Inositol monophosphatase inhibitor	IMPA1	0.5236	0.6288	1.2925
NMH002_NEU_6H:BRD-A48430263-001-05-1:10	BRD-A48430263	pioglitazone	NEU	trt_cp	10 uM	6 h	3	93	0.14	0.115381	0	0	1	1	0	PPAR receptor agonist|Insulin sensitizer	PPARG|INS|TRPM3	0.5234	0.6288	1.2922
EMU001_NALM6_24H:I19	BRD-K49328571	dasatinib	NALM6	trt_cp	10 uM	24 h	3	583	0.7224	0.656226	1	1	1	1	0	KIT inhibitor|Bcr-Abl inhibitor|Ephrin inhibitor|PDGFR inhibitor|Src inhibitor|Tyrosine kinase inhibitor	ABL1|FYN|LCK|SRC|KIT|YES1|EPHA2|LYN|PDGFRB|BCR|BTK|DDR1|DDR2|PDGFRA|ABL2|BLK|FGR|FRK|HCK|SRMS|STAT5B	0.5234	0.6288	1.2922
REP.B009_HEK293_24H:D05	BRD-K28456624	seocalcitol	HEK293	trt_cp	0.03 uM	24 h	2	69	0.1201	0.0920506	1	1	1	1	0	Vitamin D receptor agonist	VDR	0.5234	0.6288	1.2922
ERG020_VCAP_24H:BRD-K43471985:10	BRD-K43471985	OTX-015	VCAP	trt_cp	10 uM	24 h	2	470	0.77	0.60831	1	1	1	1	0	Bromodomain inhibitor	BRD2|BRD3|BRD4|SELE|VCAM1	0.5233	0.6288	1.2919
HOG003_MCF7_24H:BRD-K09499853-305-01-1:10	BRD-K09499853	KU-0060648	MCF7	trt_cp	10 uM	24 h	3	535	0.69	0.614373	0	0	1	1	0	DNA inhibitor|PI3K inhibitor	PIK3CA|PIK3CB|PIK3CD|PRKDC	0.5233	0.6288	1.2919
CPC002_PC3_24H:BRD-K97399794-001-08-8:10	BRD-K97399794	quercetin	PC3	trt_cp	10 uM	24 h	5	212	0.32	0.263374	1	1	1	1	0	Polar auxin transport inhibitor	PIK3CG|AKR1B1|CYP2C8|EGFR|GAA|MAOA|PTPN1|SCN5A|SIRT1|XDH|ATP5A1|ATP5B|ATP5C1|HCK|HIBCH|PIM1|STK17B|UGT3A1	0.5233	0.6288	1.2919
NMH001_FIBRNPC_6H:BRD-A71356100-001-01-4:10	BRD-A71356100	lactotensin	NPC	trt_cp	10 uM	6 h	2	306	0.34	0.32616	0	0	1	1	0	Neurotensin receptor agonist	-666	0.5233	0.6288	1.2918
REP.A020_HA1E_24H:G01	BRD-A87130939	masoprocol	HA1E	trt_cp	10 uM	24 h	3	376	0.4745	0.427113	0	0	1	1	0	Lipoxygenase inhibitor	ALOX5|IGF1R	0.5232	0.6288	1.2917
PBIOA015_HCC515_24H:E13	BRD-K54330070	SB-202190	HCC515	trt_cp	10 uM	24 h	3	264	0.168	0.212955	1	1	1	1	0	P38 MAPK inhibitor	MAPK14|AKT1|ALOX5|CHEK1|GSK3B|LCK|MAPK1|MAPK11|MAPK12|MAPK8|PRKCA|ROCK1|RPS6KB1|SGK1	0.5232	0.6288	1.2916
REP.B021_A375_24H:J05	BRD-K83720053	avagacestat	A375	trt_cp	0.03 uM	24 h	2	194	0.1903	0.19429	1	1	1	1	0	Gamma secretase inhibitor	PSEN1	0.5232	0.6288	1.2916
CPC005_HT29_24H:BRD-K50464341-001-02-6:10	BRD-K50464341	berbamine	HT29	trt_cp	10 uM	24 h	3	297	0.37	0.335204	1	1	1	1	0	Calmodulin inhibitor	CALM1	0.5231	0.6288	1.2914
NMH002_FIBRNPC_6H:BRD-K13169950-001-10-2:10	BRD-K13169950	NSC-3852	NPC	trt_cp	10 uM	6 h	3	145	0.24	0.188634	1	1	1	1	0	HDAC inhibitor	HDAC1	0.523	0.6288	1.2911
CPC016_A549_24H:BRD-K09397065-003-03-8:10	BRD-K09397065	SR-57227A	A549	trt_cp	10 uM	24 h	3	248	0.26	0.256769	0	0	1	1	0	Serotonin receptor agonist	HTR3A	0.5229	0.6288	1.291
EMU001_OCILY10_24H:N13	BRD-K98548675	parthenolide	OCILY10	trt_cp	10 uM	24 h	2	807	0.8988	0.86119	0	0	1	1	0	NFKB inhibitor	-666	0.5229	0.6283	1.2909
CPC016_NEU_24H:BRD-K93480852-001-02-2:10	BRD-K93480852	KN-93	NEU	trt_cp	10 uM	24 h	3	107	0.18	0.140333	0	0	1	1	0	Calcium channel blocker	CAMK2A	0.5228	0.6259	1.2907
LJP007_HEK293_24H:L12	BRD-K59317601	MLN-0128	HEK293	trt_cp	0.04 uM	24 h	2	403	0.6506	0.517774	1	1	1	1	0	MTOR inhibitor	MTOR|PIK3CA|PIK3CD|PIK3CG	0.5228	0.6259	1.2907
CPC011_MCF7_24H:BRD-K18909381-050-07-8:10	BRD-K18909381	CGS-12066B	MCF7	trt_cp	10 uM	24 h	2	298	0.59	0.423999	0	0	1	1	0	Serotonin receptor agonist	HTR1B	0.5227	0.6259	1.2905
MOAR016_HAP1.TP53_24H:J21	BRD-K60623809	SU-11652	HAP1	trt_cp	3.33 uM	24 h	3	103	0.1603	0.129932	0	0	1	1	0	Tyrosine kinase inhibitor	KDR|PDGFRB	0.5227	0.6259	1.2904
CPC014_HA1E_6H:BRD-K93331255-001-01-2:10	BRD-K93331255	lypressin	HA1E	trt_cp	10 uM	6 h	3	166	0.37	0.250603	1	1	1	1	0	Vasopressin receptor agonist	AVPR1A|AVPR1B|AVPR2	0.5227	0.6259	1.2904
CPC005_A375_24H:BRD-K78599730-001-03-4:10	BRD-K78599730	manumycin-a	A375	trt_cp	10 uM	24 h	2	776	0.82	0.806619	1	1	1	1	0	Farnesyltransferase inhibitor|NFKB inhibitor	FNTA|IKBKB	0.5226	0.6259	1.2903
REP.A013_PC3_24H:L01	BRD-K42098891	protriptyline	PC3	trt_cp	10 uM	24 h	2	246	0.5223	0.362458	1	1	1	1	0	Tricyclic antidepressant	SLC6A2|SLC6A4	0.5226	0.6259	1.2903
REP.A014_HA1E_24H:K14	BRD-K37764012	PF-03758309	HA1E	trt_cp	3.33 uM	24 h	3	376	0.5769	0.47095	1	1	1	1	0	P21 activated kinase inhibitor	PAK4	0.5226	0.6259	1.2902
NMH002_NPC_6H:BRD-K93754473-001-16-9:10	BRD-K93754473	tamoxifen	NPC	trt_cp	10 uM	6 h	3	243	0.34	0.290652	1	1	1	1	0	Estrogen receptor antagonist|Selective estrogen receptor modulator (SERM)	ESR1|ESR2|CYP3A5|ESRRG|PLD1|PRKCD|PRKCE|PRKCQ|PRKCZ|EBP|GPER1|PRKCA|PRKCB|PRKCG|PRKCI	0.5226	0.6259	1.2902
CPC011_A375_6H:BRD-K92870997-001-13-8:10	BRD-K92870997	pterostilbene	A375	trt_cp	10 uM	6 h	3	640	0.35	0.47858	0	0	1	1	0	Cyclooxygenase inhibitor|PPAR receptor agonist	PTGS2|FAAH|PPARA|PTGS1	0.5226	0.6259	1.2901
REP.A007_A375_24H:G01	BRD-K43806473	camostat-mesilate	A375	trt_cp	10 uM	24 h	3	139	0.4091	0.241131	0	0	1	1	0	Protease inhibitor|Peptidase inhibitor|Trypsin inhibitor	-666	0.5226	0.6259	1.2901
CPC017_HT29_6H:BRD-K47693913-001-02-4:10	BRD-K47693913	evoxine	HT29	trt_cp	10 uM	6 h	5	90	0.08	0.0858019	0	0	1	1	0	Furoquinoline alkaloid	-666	0.5225	0.6259	1.2899
EMU001_NALM6_24H:C06	BRD-K88510285	bortezomib	NALM6	trt_cp	0.01 uM	24 h	3	764	0.8626	0.820884	0	0	1	1	0	NFKB inhibitor|Proteasome inhibitor	PSMB5|PSMB1|PSMB2|CASP3|CYP2C19|NFKB1|PSMA1|PSMA2|PSMA3|PSMA4|PSMA5|PSMA6|PSMA7|PSMA8|PSMB10|PSMB11|PSMB3|PSMB4|PSMB6|PSMB7|PSMB8|PSMB9|PSMD1|PSMD2|RELA	0.5225	0.6259	1.2899
EMU001_HBL1_24H:P16	BRD-A13689093	ONO-4059	HBL1	trt_cp	0.125 uM	24 h	3	308	0.4057	0.357444	0	0	1	1	0	BTK inhibitor	BTK	0.5225	0.6259	1.2899
NMH001_NEU_24H:BRD-K18722736-001-01-3:10	BRD-K18722736	BRD-K18722736	NEU	trt_cp	10 uM	24 h	3	424	0.52	0.474805	0	0	1	1	0	Opioid receptor antagonist	OPRD1|OPRK1|OPRM1	0.5225	0.6259	1.2898
LJP009_HUVEC_24H:O07	BRD-A29901043	KIN001-127	HUVEC	trt_cp	10 uM	24 h	3	426	0.5196	0.47574	1	1	1	1	0	ITK inhibitor	ITK	0.5224	0.6259	1.2897
POL001_JURKAT_24H:A15	BRD-K91145395	prostratin	JURKAT	trt_cp	1.11 uM	24 h	3	558	0.79	0.671369	1	1	1	1	0	PKC activator	-666	0.5224	0.6259	1.2897
REP.A028_A549_24H:N05	BRD-K96720755	relcovaptan	A549	trt_cp	0.125 uM	24 h	3	132	0.0226	0.0552296	0	0	1	1	0	Vasopressin receptor antagonist	AVPR1A|AVPR1B|AVPR2|OXTR	0.5224	0.6259	1.2897
REP.B027_A375_24H:N01	BRD-K90825648	RS-127445	A375	trt_cp	2.22 uM	24 h	2	609	0.2945	0.428235	1	0	1	1	0	Serotonin receptor antagonist	HTR2B|HTR2A|HTR2C	0.5224	0.6259	1.2896
REP.B005_MCF7_24H:I10	BRD-K09549677	mibefradil	MCF7	trt_cp	0.08 uM	24 h	2	422	0.5625	0.492661	0	0	1	1	0	Calcium channel blocker	CACNA1H|CACNA1G|CACNA1C|CACNA1I|SCN2A|SCN4A|SCN5A|SCN9A|ANO1|CACNA1D|CACNA1F|CACNA1S|CACNB1|CACNB2|CACNB3|CACNB4|CATSPER1|CATSPER2|CATSPER3|CATSPER4	0.5224	0.6259	1.2896
REP.B016_HELA_24H:B13	BRD-K51263939	sarcosine	HELA	trt_cp	2.22 uM	24 h	2	80	0.0802	0.0809958	0	0	1	1	0	GlyT-1 inhibitor	SLC6A9	0.5223	0.6259	1.2894
LJP008_JURKAT_24H:F19	BRD-K98203492	GSK-J4	JURKAT	trt_cp	10 uM	24 h	2	298	0.6072	0.430135	0	0	1	1	0	Histone lysine demethylase inhibitor	KDM6A|KDM6B|TNF	0.5222	0.6259	1.2893
AICHI001_SKMEL5_24H:C01	BRD-K59369769	tozasertib	SKMEL5	trt_cp	10 uM	24 h	3	355	0.52	0.434457	1	1	1	1	0	Aurora kinase inhibitor|Bcr-Abl inhibitor|FLT3 inhibitor|JAK inhibitor	AURKA|AURKB|ABL1|AURKC|BCR|FLT3|JAK2|DDR2|LCK	0.5222	0.6259	1.2893
CPC006_NCIH596_6H:BRD-K04887706-001-01-6:9.1	BRD-K04887706	BRD-K04887706	NCIH596	trt_cp	10 uM	6 h	2	451	0.22	0.318515	0	0	1	1	0	AKT inhibitor	-666	0.5222	0.6259	1.2893
MUC.CP008_P1A82_24H:P19	BRD-K59227464	LY-2228820	P1A82	trt_cp	10 uM	24 h	3	306	0.55	0.414832	1	1	1	1	0	P38 MAPK inhibitor	MAPK14	0.5222	0.6259	1.2892
CPC018_SKB_24H:BRD-K10207760-236-03-0:10	BRD-K10207760	lasalocid	SKB	trt_cp	10 uM	24 h	3	294	0.45	0.367799	0	0	1	1	0	Bacterial permeability inducer	-666	0.5221	0.6259	1.2891
CPC006_MCF7_24H:I22	BRD-K98548675	parthenolide	MCF7	trt_cp	10 uM	24 h	5	470	0.5304	0.504872	1	1	1	1	0	NFKB inhibitor	-666	0.5221	0.6259	1.2889
CPC006_U937_6H:BRD-A56592690-001-01-9:30	BRD-A56592690	PX-12	U937	trt_cp	30 uM	6 h	2	271	0.54	0.386823	1	1	1	1	0	Thioredoxin inhibitor	TXN|TXNRD1|TXNRD2	0.522	0.6259	1.2888
CPC001_HA1E_24H:BRD-K94270326-004-01-0:10	BRD-K94270326	ecopipam	HA1E	trt_cp	10 uM	24 h	3	77	0.12	0.0972001	1	0	1	1	0	Dopamine receptor antagonist	DRD1|DRD5	0.522	0.6259	1.2888
LJP007_CD34_24H:B13	BRD-K33379087	tivantinib	CD34	trt_cp	10 uM	24 h	3	220	0.4374	0.313676	0	0	1	1	0	Tyrosine kinase inhibitor	MET	0.522	0.6259	1.2887
REP.B007_HT29_24H:P07	BRD-K40175214	torin-1	HT29	trt_cp	2.22 uM	24 h	2	318	0.4544	0.384382	0	0	1	1	0	MTOR inhibitor|PI3K inhibitor	MTOR|PIK3CA	0.522	0.6259	1.2887
CPC018_HT29_6H:BRD-K15519488-001-01-6:10	BRD-K15519488	CS-110266	HT29	trt_cp	10 uM	6 h	4	560	0.23	0.362901	1	0	1	1	0	Dopamine receptor agonist	SLC6A3	0.5219	0.6258	1.2886
CVD001_HEPG2_24H:BRD-K33882852-003-01-0:2.5	BRD-K33882852	ZK-93423	HEPG2	trt_cp	2.5 uM	24 h	3	467	0.68	0.569828	1	1	1	1	0	Benzodiazepine receptor agonist	GABRA1|GABRA2|GABRA3|GABRA5|GABRB2|GABRG2	0.5219	0.6254	1.2885
REP.A013_THP1_24H:M07	BRD-K43002771	SR-33805	THP1	trt_cp	10 uM	24 h	3	269	0.4013	0.332232	1	1	1	1	0	Calcium channel blocker	-666	0.5219	0.6247	1.2885
CPC017_HT29_6H:BRD-K68507560-003-15-4:10	BRD-K68507560	dicycloverine	HT29	trt_cp	10 uM	6 h	5	279	0.14	0.199847	0	0	1	1	0	Acetylcholine receptor antagonist	CHRM1|CHRM2|CHRM3	0.5219	0.6243	1.2884
AICHI001_THP1_24H:C20	BRD-A79768653	sirolimus	THP1	trt_cp	2.5 uM	24 h	3	181	0.37	0.26168	1	1	1	1	0	MTOR inhibitor	MTOR|FKBP1A|CCR5|FGF2	0.5218	0.6243	1.2883
CPC002_PC3_24H:BRD-K80778372-001-01-7:10	BRD-K80778372	Ro-19-4605	PC3	trt_cp	10 uM	24 h	5	129	0.13	0.130947	1	0	1	1	0	GABA receptor agonist	GABRA1|GABRA2|GABRA3|GABRA5	0.5218	0.6243	1.2882
CPC014_PHH_24H:BRD-K99964838-001-03-6:10	BRD-K99964838	bosutinib	PHH	trt_cp	10 uM	24 h	4	336	0.35	0.346764	0	0	1	1	0	Src inhibitor|Abl inhibitor|Bcr-Abl inhibitor	ABL1|SRC|BCR|LYN|CAMK2G|HCK|CAMK1D|CDK2|FRK|FYN|MAP2K1|MAP2K2|MAP3K2|MAP4K5|STK10|STK24|STK4|TNK2|TXK	0.5218	0.6243	1.2881
CPC014_SKB_24H:BRD-K68174511-001-01-7:10	BRD-K68174511	torin-2	SKB	trt_cp	10 uM	24 h	4	367	0.46	0.415473	0	0	1	1	0	MTOR inhibitor	MTOR	0.5217	0.6243	1.288
CPC017_PHH_24H:BRD-K96778649-001-03-2:10	BRD-K96778649	tyrphostin-47	PHH	trt_cp	10 uM	24 h	3	214	0.28	0.247524	0	0	1	1	0	EGFR inhibitor	EGFR	0.5217	0.6243	1.288
AICHI002_NALM6_24H:C07	BRD-K54997624	alpelisib	NALM6	trt_cp	10 uM	24 h	3	389	0.56	0.471954	1	1	1	1	0	PI3K inhibitor	PIK3CA|PIK3CB|PIK3CD|PIK3CG	0.5217	0.6243	1.288
CPC004_HCC515_24H:BRD-A10977446-001-05-5:10	BRD-A10977446	carvedilol	HCC515	trt_cp	10 uM	24 h	3	317	0.45	0.381915	1	0	1	1	0	Adrenergic receptor antagonist	ADRB1|ADRB2|ADRA1A|ADRA1B|ADRA1D|ADRB3|CYP2C19|CYP2E1|RYR2|ADRA2A|ADRA2B|ADRA2C|GJA1|HIF1A|KCNH2|NDUFC2|NPPB|SELE|VCAM1|VEGFA	0.5217	0.6243	1.288
CPC005_A549_24H:BRD-K14536225-001-02-7:10	BRD-K14536225	piceid	A549	trt_cp	10 uM	24 h	2	45	0.08	0.0606711	1	0	1	1	0	Glucosidase inhibitor	XDH	0.5217	0.6243	1.2879
CPC001_HA1E_24H:BRD-K72541103-001-01-5:10	BRD-K72541103	BRD-K72541103	HA1E	trt_cp	10 uM	24 h	3	235	0.42	0.317679	1	1	1	1	0	JAK inhibitor	JAK3	0.5216	0.6241	1.2877
LJP001_MDAMB231_6H:BRD-A10523515-001-03-8:10	BRD-A10523515	GSK-429286A	MDAMB231	trt_cp	10 uM	6 h	4	219	0.25	0.236604	1	1	1	1	0	Rho associated kinase inhibitor	ROCK1	0.5216	0.6239	1.2877
CPC016_MCF7_24H:BRD-K91699951-001-03-7:10	BRD-K91699951	benzonatate	MCF7	trt_cp	10 uM	24 h	4	401	0.22	0.300341	0	0	1	1	0	Anesthetic - local	SCN5A	0.5216	0.6216	1.2876
LJP007_NPC.TAK_24H:P07	BRD-K12040459	AT-7867	NPC	trt_cp	10 uM	24 h	3	494	0.6809	0.586456	1	1	1	1	0	AKT inhibitor	AKT2|ROCK2|GSK3B|PKIA|PRKACA	0.5215	0.6216	1.2875
AICHI002_MINO_24H:I19	BRD-K53734668	PRT-062607	MINO	trt_cp	10 uM	24 h	3	586	0.78	0.683639	0	0	1	1	0	Syk inhibitor	SYK|FGR|MAP3K9	0.5215	0.6216	1.2874
EMU001_HBL1_24H:J07	BRD-K44844162	taselisib	HBL1	trt_cp	10 uM	24 h	3	594	0.7052	0.654455	1	1	1	1	0	PI3K inhibitor	PIK3CA|PIK3CB|PIK3CD|PIK3CG	0.5215	0.6216	1.2874
REP.A015_JURKAT_24H:H09	BRD-K57631554	aminolevulinic-acid	JURKAT	trt_cp	1.11 uM	24 h	2	46	0.1969	0.0962348	1	0	1	1	0	Oxidizing agent	-666	0.5215	0.6216	1.2874
CPC017_MCF7_6H:BRD-K04414442-001-03-4:10	BRD-K04414442	SB-222200	MCF7	trt_cp	10 uM	6 h	4	324	0.31	0.320467	1	0	1	1	0	Tachykinin antagonist	TACR3	0.5215	0.6216	1.2874
ASG003_U2OS_48H:D11	BRD-K23478508	digoxin	U2OS	trt_cp	1.11 uM	48 h	5	642	0.6989	0.677338	0	0	1	1	0	Na/K-ATPase inhibitor	ATP1A1|ABCB1|RORC|SLCO1B3	0.5214	0.6216	1.2873
REP.A026_PC3_24H:C13	BRD-K88506063	KD-025	PC3	trt_cp	10 uM	24 h	2	215	0.2346	0.227098	0	0	1	1	0	Rho associated kinase inhibitor	ROCK2	0.5214	0.6216	1.2872
CPC016_ASC_24H:BRD-K18909381-001-01-4:10	BRD-K18909381	CGS-12066B	ASC	trt_cp	10 uM	24 h	3	110	0.26	0.171007	0	0	1	1	0	Serotonin receptor agonist	HTR1B	0.5214	0.6216	1.2872
CPC017_HT29_6H:BRD-K48029790-001-01-0:10	BRD-K48029790	OBAA	HT29	trt_cp	10 uM	6 h	4	334	0.04	0.116878	0	0	1	1	0	Phospholipase inhibitor	PLA2G1B	0.5214	0.6216	1.2871
CPC016_A549_24H:BRD-K91290917-336-03-8:10	BRD-K91290917	amodiaquine	A549	trt_cp	10 uM	24 h	2	501	0.62	0.563567	0	0	1	1	0	Histamine receptor agonist	HNMT|CYP2C8	0.5213	0.6215	1.287
LJP008_HEK293_24H:G01	BRD-K13094524	PFI-1	HEK293	trt_cp	10 uM	24 h	2	449	0.739	0.582473	1	1	1	1	0	Bromodomain inhibitor	BRD4	0.5213	0.6214	1.2869
CPC017_A549_6H:BRD-K65639003-001-05-8:10	BRD-K65639003	icariin	A549	trt_cp	10 uM	6 h	3	200	0.38	0.278764	1	0	1	1	0	Phosphodiesterase inhibitor	NMUR2|SORD|PDE5A	0.5213	0.6214	1.2869
REP.A016_HT29_24H:L14	BRD-K55026842	azacitidine	HT29	trt_cp	3.33 uM	24 h	3	381	0.5971	0.482299	1	1	1	1	0	DNA methyltransferase inhibitor	DNMT1|DNMT3A	0.5213	0.6214	1.2869
CPD002_MCF7_24H:BRD-K41406082-001-11-3:10	BRD-K41406082	sulfapyridine	MCF7	trt_cp	10 uM	24 h	3	252	0.4	0.321041	1	0	1	1	0	PABA antagonist	-666	0.5212	0.6214	1.2868
CPC005_A375_24H:BRD-A90515964-001-09-0:10	BRD-A90515964	guaifenesin	A375	trt_cp	10 uM	24 h	3	132	0.32	0.207822	1	0	1	1	0	Expectorant	-666	0.5212	0.6214	1.2868
CPC015_HEPG2_6H:BRD-K29673530-001-03-9:10	BRD-K29673530	hypericin	HEPG2	trt_cp	10 uM	6 h	2	165	0.22	0.192657	0	0	1	1	0	Tyrosine kinase inhibitor	-666	0.5212	0.6214	1.2867
REP.A026_HUVEC.A_24H:D18	BRD-K88510285	bortezomib	HUVEC	trt_cp	0.04 uM	24 h	2	643	0.7844	0.718133	0	0	1	1	0	NFKB inhibitor|Proteasome inhibitor	PSMB5|PSMB1|PSMB2|CASP3|CYP2C19|NFKB1|PSMA1|PSMA2|PSMA3|PSMA4|PSMA5|PSMA6|PSMA7|PSMA8|PSMB10|PSMB11|PSMB3|PSMB4|PSMB6|PSMB7|PSMB8|PSMB9|PSMD1|PSMD2|RELA	0.5212	0.6214	1.2867
REP.B027_HA1E_24H:F18	BRD-K94534639	LY-2811376	HA1E	trt_cp	0.01 uM	24 h	2	597	0.833	0.713083	0	0	1	1	0	Beta secretase inhibitor	BACE1	0.5211	0.6211	1.2866
CPC006_NCIH596_6H:BRD-K20755323-001-02-6:40	BRD-K20755323	SKI-II	NCIH596	trt_cp	40 uM	6 h	2	183	0.53	0.314916	0	0	1	1	0	Sphingosine kinase inhibitor	SPHK1|VCP	0.5211	0.6211	1.2866
CPC016_NEU_24H:BRD-K07762753-001-02-8:10	BRD-K07762753	aminopurvalanol-a	NEU	trt_cp	10 uM	24 h	3	298	0.58	0.42039	0	0	1	1	0	Tyrosine kinase inhibitor|CDK inhibitor	CDK2|CDK1|CDK5|CDK6	0.5211	0.6211	1.2865
LJP002_MCF10A_24H:BRD-K83972459-001-02-7:10	BRD-K83972459	JWE-035	MCF10A	trt_cp	10 uM	24 h	2	137	0.5	0.264652	0	0	1	1	0	Aurora kinase inhibitor	AURKA	0.5209	0.6211	1.286
REP.B014_YAPC_24H:H22	BRD-K60585088	paricalcitol	YAPC	trt_cp	0.08 uM	24 h	2	546	0.8349	0.682722	1	1	1	1	0	Vitamin D receptor agonist	VDR|PTH	0.5209	0.6211	1.2859
CPC018_PHH_24H:BRD-A20589515-001-01-1:10	BRD-A20589515	dihydroxyphenylglycine	PHH	trt_cp	10 uM	24 h	3	102	0.21	0.147993	0	0	1	1	0	Glutamate receptor agonist	GRM1|GRM5	0.5208	0.6211	1.2858
CPC017_PHH_24H:BRD-K04414442-001-03-4:10	BRD-K04414442	SB-222200	PHH	trt_cp	10 uM	24 h	3	272	0.26	0.268907	0	0	1	1	0	Tachykinin antagonist	TACR3	0.5208	0.621	1.2857
CPC018_A549_6H:BRD-K90259198-003-07-1:10	BRD-K90259198	W-7	A549	trt_cp	10 uM	6 h	2	196	0.35	0.264846	0	0	1	1	0	Calmodulin inhibitor|Potassium channel blocker	-666	0.5208	0.6202	1.2856
LJP007_HUVEC_24H:O07	BRD-A13021932	BMS-509744	HUVEC	trt_cp	10 uM	24 h	3	318	0.6315	0.453138	1	1	1	1	0	ITK inhibitor	-666	0.5207	0.6195	1.2854
CPC014_ASC_24H:BRD-A80775386-001-01-9:10	BRD-A80775386	hyperforin	ASC	trt_cp	10 uM	24 h	3	243	0.15	0.193054	1	0	1	1	0	Cyclooxygenase inhibitor|Dopamine uptake inhibitor|Interleukin inhibitor|Lipoxygenase inhibitor|Serotonin reuptake inhibitor	NR1I2|ALOX5|PTGS1	0.5206	0.6195	1.2854
CPC005_HT29_24H:BRD-K18036262-001-01-0:10	BRD-K18036262	L-168049	HT29	trt_cp	10 uM	24 h	3	187	0.29	0.235478	1	1	1	1	0	Glucagon receptor antagonist	GCGR	0.5206	0.6195	1.2852
CPC018_NPC_24H:BRD-K72895815-001-01-4:10	BRD-K72895815	SSR-69071	NPC	trt_cp	10 uM	24 h	3	137	0.22	0.175551	0	0	1	1	0	Leukocyte elastase inhibitor	ELANE	0.5205	0.6195	1.285
CPC004_VCAP_24H:I03	BRD-K24132293	piperlongumine	VCAP	trt_cp	10 uM	24 h	6	635	0.72	0.683729	0	0	1	1	0	Glutathione transferase inhibitor	-666	0.5205	0.6195	1.285
CPD002_PC3_24H:BRD-K33106058-001-10-1:10	BRD-K33106058	cytarabine	PC3	trt_cp	10 uM	24 h	3	301	0.54	0.407672	1	1	1	1	0	Ribonucleotide reductase inhibitor	POLA1|POLB|POLD1|POLE	0.5205	0.6195	1.2849
NMH001_NEU_24H:BRD-A04260165-001-01-2:10	BRD-A04260165	SKF-83959	NEU	trt_cp	10 uM	24 h	2	183	0.37	0.263122	0	0	1	1	0	Dopamine receptor antagonist	-666	0.5204	0.6195	1.2847
ERAM001_MCF7_24H:BRD-K22514639:20	BRD-K22514639	EGF-816	MCF7	trt_cp	20 uM	24 h	3	378	0.63	0.493454	1	1	1	1	0	EGFR inhibitor	EGFR	0.5204	0.6195	1.2847
CPC018_PHH_24H:BRD-K83597974-003-15-6:10	BRD-K83597974	pargyline	PHH	trt_cp	10 uM	24 h	3	209	0.33	0.265559	0	0	1	1	0	Monoamine oxidase inhibitor	MAOB|MAOA	0.5204	0.6195	1.2847
REP.B007_YAPC_24H:L23	BRD-K54759182	dosulepin	YAPC	trt_cp	0.03 uM	24 h	2	313	0.5199	0.407908	1	1	1	1	0	Norepinephrine inhibitor|Serotonin reuptake inhibitor|Tricyclic antidepressant	SLC6A2|SLC6A4|CYP2C19|CHRM1|CHRM2|CHRM3|CHRM4|CHRM5|HRH1	0.5203	0.6195	1.2846
REP.A007_HT29_24H:E22	BRD-K41438959	perampanel	HT29	trt_cp	0.37 uM	24 h	3	543	0.8491	0.68661	0	0	1	1	0	Glutamate receptor antagonist	GRIA1|CYP3A5|GRIA2|GRIA3|GRIA4	0.5203	0.6195	1.2845
CPC006_HEPG2_6H:BRD-K04853698-003-01-4:10	BRD-K04853698	LDN-193189	HEPG2	trt_cp	10 uM	6 h	2	719	0.77	0.752385	0	0	1	1	0	Serine/threonine kinase inhibitor	ACVR1|BMPR1A	0.5203	0.6195	1.2844
AICHI001_SKMEL5_24H:K19	BRD-K66175015	afatinib	SKMEL5	trt_cp	10 uM	24 h	3	509	0.75	0.62477	1	1	1	1	0	EGFR inhibitor	EGFR|ERBB2|ERBB4	0.5202	0.6195	1.2843
CPC002_PC3_24H:BRD-K46142322-003-01-6:10	BRD-K46142322	RS-67333	PC3	trt_cp	10 uM	24 h	5	280	0.15	0.207231	1	0	1	1	0	Serotonin receptor agonist	HTR4	0.5202	0.6195	1.2843
CPC016_SKB_24H:BRD-K37865504-001-01-7:10	BRD-K37865504	LY-2183240	SKB	trt_cp	10 uM	24 h	3	224	0.46	0.324589	1	1	1	1	0	FAAH inhibitor	FAAH	0.5201	0.6195	1.284
CPC012_A549_24H:BRD-K02130563-001-06-4:10	BRD-K02130563	panobinostat	A549	trt_cp	10 uM	24 h	2	360	0.61	0.473856	0	0	1	1	0	HDAC inhibitor	HDAC1|HDAC2|HDAC3|HDAC4|HDAC6|HDAC7|HDAC8|HDAC9	0.5201	0.6195	1.284
CPC017_HT29_6H:BRD-K28806945-001-01-9:10	BRD-K28806945	L-750667	HT29	trt_cp	10 uM	6 h	5	120	0.15	0.135665	0	0	1	1	0	Dopamine receptor antagonist	DRD4	0.52	0.6195	1.2838
MOAR016_HAP1.PRKACA_24H:G14	BRD-K13810148	givinostat	HAP1	trt_cp	0.66 uM	24 h	2	512	0.5809	0.551463	1	1	1	1	0	HDAC inhibitor	HDAC2|IL1B|IL1R2|IL6R|TNF|HDAC1|HDAC3|HDAC4|HDAC5|HDAC6|HDAC7|HDAC8|HDAC9	0.52	0.6195	1.2838
REP.B011_HA1E_24H:B20	BRD-K04264130	favipiravir	HA1E	trt_cp	0.74 uM	24 h	2	176	0.4278	0.277464	0	0	1	1	0	RNA polymerase inhibitor	-666	0.52	0.6195	1.2838
REP.A008_PC3_24H:K15	BRD-K03353589	ecabet	PC3	trt_cp	1.11 uM	24 h	2	93	0.2738	0.161357	0	0	1	1	0	Gastrin inhibitor|Urease inhibitor	CCKBR|GAST|NOXO1	0.52	0.6195	1.2838
AICHI001_KMS34_24H:C07	BRD-K52751261	TAK-715	KMS34	trt_cp	10 uM	24 h	3	144	0.27	0.199386	1	1	1	1	0	P38 MAPK inhibitor	MAPK14|TNF	0.52	0.6194	1.2837
REP.A025_JURKAT_24H:D19	BRD-K96194081	cepharanthine	JURKAT	trt_cp	10 uM	24 h	2	265	0.4166	0.33598	1	1	1	1	0	NFKB inhibitor	-666	0.5199	0.6193	1.2836
CPC004_HEPG2_6H:BRD-K00234327-001-01-4:10	BRD-K00234327	RU-24969	HEPG2	trt_cp	10 uM	6 h	3	212	0.32	0.263374	0	0	1	1	0	Serotonin receptor agonist	HTR1A|HTR1B|HTR6|HTR1D|HTR2A|HTR2B|HTR2C|HTR5A	0.5199	0.6193	1.2836
CPC016_A549_6H:BRD-K22010301-001-01-2:10	BRD-K22010301	JLK-6	A549	trt_cp	10 uM	6 h	2	287	0.65	0.436745	0	0	1	1	0	Gamma secretase inhibitor|Beta amyloid inhibitor	PSEN1	0.5198	0.6192	1.2834
CPC017_A375_6H:BRD-K14282469-001-01-5:10	BRD-K14282469	LY-165163	A375	trt_cp	10 uM	6 h	3	206	0.21	0.210317	0	0	1	1	0	Serotonin receptor antagonist	HTR1A|HTR1D	0.5198	0.6192	1.2834
REP.A022_MDAMB231_24H:E01	BRD-K68747584	PF-03814735	MDAMB231	trt_cp	10 uM	24 h	3	529	0.6159	0.577183	0	0	1	1	0	Aurora kinase inhibitor	AURKA|AURKB	0.5198	0.6191	1.2833
REP.B011_HELA_24H:P03	BRD-K07609981	dexloxiglumide	HELA	trt_cp	0.25 uM	24 h	2	511	0.6639	0.588969	1	1	1	1	0	CCK receptor antagonist	CCKAR	0.5197	0.619	1.2831
REP.B012_HA1E_24H:K14	BRD-K02501528	S-18986	HA1E	trt_cp	0.74 uM	24 h	2	64	0.1092	0.0845341	0	0	1	1	0	Glutamate receptor antagonist	GRIA1|GRIA2|GRIA3|GRIA4	0.5196	0.6188	1.2828
MUC.CP008_HA1E_24H:A13	BRD-A79038507	AGN-192403	HA1E	trt_cp	10 uM	24 h	3	358	0.6	0.468649	1	1	1	1	0	Imidazoline receptor ligand	NISCH	0.5196	0.6188	1.2828
AICHI002_MINO_24H:L03	BRD-K08177763	BRD-K08177763	MINO	trt_cp	0.66 uM	24 h	3	277	0.53	0.387444	1	1	1	1	0	MTOR inhibitor	MTOR|PTEN	0.5196	0.6188	1.2828
CPC002_HCC515_24H:BRD-K06208435-003-03-3:10	BRD-K06208435	YS-035	HCC515	trt_cp	10 uM	24 h	3	71	0.06	0.0659987	1	0	1	1	0	Calcium channel blocker	-666	0.5196	0.6186	1.2827
LJP009_SKL.C_24H:J07	BRD-K79239947	PF-573228	SKL	trt_cp	10 uM	24 h	3	317	0.6064	0.443343	1	1	1	1	0	Focal adhesion kinase inhibitor	CDK1|CDK2|CDK7|GSK3B|IKBKB	0.5195	0.6185	1.2825
CPC006_AGS_6H:BRD-A85860691-001-02-2:0.08	BRD-A85860691	chaetocin	AGS	trt_cp	0.08 uM	6 h	2	240	0.47	0.339614	1	1	1	1	0	Histone lysine methyltransferase inhibitor	SUV39H1	0.5194	0.6184	1.2823
CPC012_VCAP_6H:BRD-K87573634-001-01-9:10	BRD-K87573634	propylpyrazole	VCAP	trt_cp	10 uM	6 h	5	520	0.44	0.483681	0	0	1	1	0	Estrogen receptor agonist	ESR1	0.5194	0.6183	1.2822
CPC017_NPC_24H:BRD-K45068323-003-02-1:10	BRD-K45068323	W-13	NPC	trt_cp	10 uM	24 h	4	236	0.27	0.255252	0	0	1	1	0	Calmodulin inhibitor	CALM1|MYLK|PDE1A	0.5193	0.6182	1.2821
MOAR001_A375_24H:G19	BRD-K28192623	spiradoline	A375	trt_cp	10 uM	24 h	2	82	0.1877	0.12545	1	1	1	1	0	Opioid receptor agonist	OPRK1	0.5193	0.6181	1.2821
NMH002_NEU_6H:BRD-K41260949-001-14-1:10	BRD-K41260949	valproic-acid	NEU	trt_cp	10 uM	6 h	3	75	0.24	0.135665	0	0	1	1	0	HDAC inhibitor|GABA receptor agonist|Voltage-gated sodium channel blocker	HDAC1|SCN1A|SCN3A|ABAT|ALDH5A1|ACADSB|HDAC2|HDAC9|OGDH|SCN10A|SCN11A|SCN1B|SCN2A|SCN2B|SCN3B|SCN4A|SCN4B|SCN5A|SCN7A|SCN8A|SCN9A	0.5193	0.6179	1.2819
PAC004_U2OS_6H:BRD-K14821540-001-02-1:19.672	BRD-K14821540	FCCP	U2OS	trt_cp	20 uM	6 h	2	295	0.64	0.439371	1	1	1	1	0	Mitochondrial oxidative phosphorylation uncoupler	-666	0.5193	0.6178	1.2819
CPC016_SKB_24H:BRD-K22010301-001-01-2:10	BRD-K22010301	JLK-6	SKB	trt_cp	10 uM	24 h	3	280	0.37	0.32547	1	0	1	1	0	Gamma secretase inhibitor|Beta amyloid inhibitor	PSEN1	0.5192	0.6176	1.2819
PBIOA016_HEPG2_24H:C24	BRD-K88510285	bortezomib	HEPG2	trt_cp	10 uM	24 h	2	697	0.8	0.755078	0	0	1	1	0	NFKB inhibitor|Proteasome inhibitor	PSMB5|PSMB1|PSMB2|CASP3|CYP2C19|NFKB1|PSMA1|PSMA2|PSMA3|PSMA4|PSMA5|PSMA6|PSMA7|PSMA8|PSMB10|PSMB11|PSMB3|PSMB4|PSMB6|PSMB7|PSMB8|PSMB9|PSMD1|PSMD2|RELA	0.5191	0.6166	1.2816
CPC015_NPC_24H:BRD-A41301928-001-02-5:10	BRD-A41301928	bongkrek-acid	NPC	trt_cp	10 uM	24 h	4	185	0.17	0.179325	0	0	1	1	0	Mitochondrial inhibitor	SLC25A4	0.5191	0.6164	1.2814
CPC004_HCC515_6H:BRD-K04877770-001-03-4:10	BRD-K04877770	BRD-K04877770	HCC515	trt_cp	10 uM	6 h	3	471	0.4	0.438905	1	0	1	1	0	Farnesyltransferase inhibitor	-666	0.519	0.6164	1.2814
CPC017_HT29_6H:BRD-A06784547-001-01-8:10	BRD-A06784547	MRS-1334	HT29	trt_cp	10 uM	6 h	5	184	0.14	0.162294	0	0	1	1	0	Adenosine receptor antagonist	ADORA3	0.519	0.6164	1.2814
CPC009_MCF7_24H:BRD-K74501079-001-13-2:10	BRD-K74501079	azithromycin	MCF7	trt_cp	10 uM	24 h	2	111	0.02	0.0476439	0	0	1	1	0	Bacterial 50S ribosomal subunit inhibitor	MLNR	0.519	0.6164	1.2813
CPC016_HT29_6H:BRD-K15164005-001-02-3:10	BRD-K15164005	BRD-K15164005	HT29	trt_cp	10 uM	6 h	5	220	0.26	0.24184	1	0	1	1	0	Carboxylesterase inhibitor	-666	0.519	0.6164	1.2813
CPC001_HA1E_6H:BRD-K74305673-001-01-3:10	BRD-K74305673	BRD-K74305673	HA1E	trt_cp	10 uM	6 h	3	387	0.63	0.499294	1	1	1	1	0	IKK inhibitor|NFKB inhibitor	-666	0.5189	0.6162	1.2811
REP.A024_MCF10A_24H:N01	BRD-K78431006	crizotinib	MCF10A	trt_cp	10 uM	24 h	3	484	0.7059	0.591051	1	1	1	1	0	ALK inhibitor	ALK|MET|CYP2B6|CYP3A5|MST1R|ROS1	0.5189	0.6161	1.281
CPC003_HCC515_24H:BRD-K34776109-001-03-4:10	BRD-K34776109	glimepiride	HCC515	trt_cp	10 uM	24 h	3	346	0.04	0.118959	1	0	1	1	0	Insulin secretagogue	ABCC8|KCNJ11|KCNJ1	0.5188	0.6161	1.2809
REP.B011_HA1E_24H:D11	BRD-K04704168	clemizole	HA1E	trt_cp	0.03 uM	24 h	2	85	0.1638	0.119316	1	1	1	1	0	HCV inhibitor	-666	0.5188	0.6161	1.2808
CPC006_A375_6H:P03	BRD-K17140735	SCH-79797	A375	trt_cp	12 uM	6 h	2	367	0.5285	0.445334	0	0	1	1	0	Proteasome inhibitor	F2R	0.5188	0.6161	1.2808
REP.B021_PC3_24H:D20	BRD-K81916719	triclabendazole	PC3	trt_cp	0.74 uM	24 h	2	531	0.607	0.57408	1	1	1	1	0	Tubulin inhibitor	DNMT1	0.5188	0.6161	1.2808
CPC005_PC3_24H:BRD-K27141178-003-02-4:10	BRD-K27141178	SB-203186	PC3	trt_cp	10 uM	24 h	5	307	0.33	0.321852	1	0	1	1	0	Serotonin receptor antagonist	HTR4	0.5188	0.6161	1.2807
CPC017_HEPG2_6H:BRD-K53857191-001-05-2:10	BRD-K53857191	risperidone	HEPG2	trt_cp	10 uM	6 h	3	221	0.21	0.217839	1	0	1	1	0	Dopamine receptor antagonist|Serotonin receptor antagonist	DRD2|HTR2A|DRD3|HTR2C|ADRA1A|ADRA1B|DRD4|HRH1|HTR1A|HTR1D|CYP3A5|ADRA1D|ADRA2A|ADRA2B|ADRA2C|DRD1|HTR1B|HTR1E|HTR1F|HTR6|HTR7	0.5188	0.6161	1.2807
PBIOA018_HEPG2_24H:B17	BRD-K04623885	BIBR-1532	HEPG2	trt_cp	0.125 uM	24 h	3	553	0.68	0.62008	1	1	1	1	0	Telomerase inhibitor	TERT	0.5187	0.6161	1.2805
REP.B019_HA1E_24H:L01	BRD-K49075727	nintedanib	HA1E	trt_cp	2.22 uM	24 h	2	463	0.6414	0.551043	1	1	1	1	0	FGFR inhibitor|PDGFR inhibitor|VEGFR inhibitor	-666	0.5187	0.6161	1.2805
PBIOA015_HEPG2_24H:I01	BRD-K71847383	cytarabine	HEPG2	trt_cp	10 uM	24 h	3	403	0.68	0.529343	1	1	1	1	0	Ribonucleoside reductase inhibitor	POLA1|POLB|POLD1|POLE	0.5186	0.6161	1.2803
REP.B027_JURKAT_24H:N24	BRD-K99604664	tanaproget	JURKAT	trt_cp	0.01 uM	24 h	2	117	0.1525	0.13507	0	0	1	1	0	Progesterone receptor agonist	PGR	0.5186	0.6161	1.2803
REP.A027_MCF10A_24H:N04	BRD-K90825648	RS-127445	MCF10A	trt_cp	0.37 uM	24 h	2	571	0.3676	0.463272	0	0	1	1	0	Serotonin receptor antagonist	HTR2B|HTR2A|HTR2C	0.5186	0.6161	1.2802
CPC018_A375_6H:BRD-K90259198-003-07-1:10	BRD-K90259198	W-7	A375	trt_cp	10 uM	6 h	5	582	0.39	0.481753	0	0	1	1	0	Calmodulin inhibitor|Potassium channel blocker	-666	0.5185	0.6161	1.2802
REP.A017_MCF7_24H:E07	BRD-K62387885	basimglurant	MCF7	trt_cp	10 uM	24 h	3	164	0.2963	0.222904	1	1	1	1	0	Glutamate receptor antagonist	GRM5	0.5185	0.6161	1.2801
CPC006_PC3_24H:F22	BRD-K68185022	ursolic-acid	PC3	trt_cp	70 uM	24 h	5	407	0.5552	0.480676	1	1	1	1	0	11-beta-HSD1 inhibitor|Acetylcholinesterase inhibitor|ATPase inhibitor|Caspase inhibitor|HIV protease inhibitor|Lipid peroxidase inhibitor|NFKB inhibitor|Quorum sensing signaling modulator|STAT inhibitor|Steryl sulfatase inhibitor|Tyrosine phosphatase inhibitor	HSD11B1|PTPN1|ACHE|CASP3|STS|PLA2G1B|PYGM	0.5185	0.6161	1.2801
CPC002_HCC515_6H:BRD-K97118047-001-02-0:10	BRD-K97118047	BRD-K97118047	HCC515	trt_cp	10 uM	6 h	3	554	0.11	0.249621	1	0	1	1	0	Casein kinase inhibitor	-666	0.5185	0.6161	1.28
CPC014_HCC515_6H:BRD-A11007541-003-01-9:10	BRD-A11007541	BCI-hydrochloride	HCC515	trt_cp	10 uM	6 h	3	288	0.56	0.406089	1	1	1	1	0	Protein phosphatase inhibitor	-666	0.5185	0.6161	1.28
CPC014_HA1E_6H:BRD-K62012036-001-06-0:10	BRD-K62012036	acitretin	HA1E	trt_cp	10 uM	6 h	3	294	0.08	0.155078	0	0	1	1	0	Retinoid receptor agonist	RARA|RXRG|RARB|RARG|RBP1|RXRA|RXRB|STAT3	0.5184	0.6161	1.2797
REP.A020_YAPC_24H:L01	BRD-A45889380	mepacrine	YAPC	trt_cp	10 uM	24 h	3	509	0.6935	0.600776	1	1	1	1	0	NFKB inhibitor|Cytokine production inhibitor|p53 activator	TP53|AKT1|MTOR|NFKB1|PLA2G2A|PLA2G2D|PLA2G1B|PLA2G4A|PLA2G6|PLCL1	0.5184	0.6161	1.2797
CPC018_NPC_24H:BRD-K98548675-001-02-6:10	BRD-K98548675	parthenolide	NPC	trt_cp	10 uM	24 h	3	545	0.67	0.611035	0	0	1	1	0	NFKB inhibitor	-666	0.5183	0.6161	1.2797
AICHI002_NALM6_24H:L07	BRD-K99749624	linifanib	NALM6	trt_cp	10 uM	24 h	3	595	0.71	0.657231	1	1	1	1	0	PDGFR inhibitor|VEGFR inhibitor	CSF1R|KDR|PDGFRB|FLT1|FLT3|FLT4|PDGFRA|CSF1|KIT|RET|TEK	0.5183	0.6161	1.2796
CPC001_HA1E_24H:BRD-K15791587-003-01-7:10	BRD-K15791587	L-733060	HA1E	trt_cp	10 uM	24 h	3	155	0.29	0.214386	1	1	1	1	0	Tachykinin antagonist	TACR1	0.5183	0.6161	1.2796
CPC004_VCAP_6H:BRD-K42500029-001-01-9:10	BRD-K42500029	CGP-57380	VCAP	trt_cp	10 uM	6 h	4	228	0.21	0.221262	1	1	1	1	0	MAP kinase inhibitor	MKNK1|AURKB|LCK|MKNK2|SGK1	0.5183	0.6161	1.2795
REP.B022_HT29_24H:D10	BRD-K68232413	etizolam	HT29	trt_cp	0.08 uM	24 h	2	213	0.0983	0.146318	0	0	1	1	0	Benzodiazepine receptor agonist	GABRA1|GABRA2|GABRA3|GABRA5|PTAFR	0.5182	0.6161	1.2794
EMU001_OCILY10_24H:O07	BRD-K64034691	acalabrutinib	OCILY10	trt_cp	10 uM	24 h	3	343	0.6225	0.467248	1	1	1	1	0	BTK inhibitor	BTK	0.5182	0.6161	1.2792
CPD002_MCF7_6H:BRD-A47494775-003-07-1:10	BRD-A47494775	dipivefrine	MCF7	trt_cp	10 uM	6 h	3	209	0.32	0.261504	0	0	1	1	0	Adrenergic receptor agonist	ADRA1A|ACHE|ADRA2A|ADRB2|BCHE	0.5181	0.6161	1.279
CPC014_PHH_24H:BRD-K64800655-001-01-7:10	BRD-K64800655	PHA-793887	PHH	trt_cp	10 uM	24 h	2	185	0.31	0.242157	0	0	1	1	0	CDK inhibitor	CDK1|CDK2|CDK4|CDK5|CCND1|CCNE1|CDK7|CDK9	0.518	0.6161	1.2789
LIVB001_HUH7_72H:F17	BRD-K21936341	oxotremorine-sesquifumarate	HUH7	trt_cp	15 uM	72 h	3	224	0.22	0.224474	0	0	1	1	0	Cholinergic receptor agonist	CHRM2|CHRM1|CHRM3|CHRM4	0.518	0.6161	1.2789
EMU001_NALM6_24H:J19	BRD-K99964838	bosutinib	NALM6	trt_cp	10 uM	24 h	3	758	0.8225	0.798423	1	1	1	1	0	Src inhibitor|Abl inhibitor|Bcr-Abl inhibitor	ABL1|SRC|BCR|LYN|CAMK2G|HCK|CAMK1D|CDK2|FRK|FYN|MAP2K1|MAP2K2|MAP3K2|MAP4K5|STK10|STK24|STK4|TNK2|TXK	0.518	0.6161	1.2789
LKCP001_A549_6H:G04	BRD-K51544265	cabozantinib	A549	trt_cp	10 uM	6 h	4	335	0.5013	0.414383	1	1	1	1	0	RET inhibitor|VEGFR inhibitor	KDR|MET|FLT3|KIT|RET|TEK|CYP2C19	0.518	0.6161	1.2788
CPC017_PHH_24H:BRD-K05181084-003-02-9:10	BRD-K05181084	NGB-2904	PHH	trt_cp	10 uM	24 h	3	71	0.04	0.0538877	0	0	1	1	0	Dopamine receptor antagonist	DRD3	0.518	0.6161	1.2788
REP.A025_THP1_24H:L18	BRD-K77561571	topiroxostat	THP1	trt_cp	0.04 uM	24 h	3	61	0.0933	0.0762845	1	0	1	1	0	Xanthine oxidase inhibitor	XDH	0.518	0.6161	1.2788
NMH002_NEU_24H:BRD-K85133207-001-01-1:10	BRD-K85133207	HDAC1-selective	NEU	trt_cp	10 uM	24 h	3	211	0.37	0.282535	0	0	1	1	0	HDAC inhibitor	-666	0.518	0.6161	1.2788
CPC017_SKB_24H:BRD-K06208435-003-03-3:10	BRD-K06208435	YS-035	SKB	trt_cp	10 uM	24 h	2	230	0.49	0.339463	0	0	1	1	0	Calcium channel blocker	-666	0.5179	0.6161	1.2787
CPC004_HT29_6H:BRD-K55191674-237-12-6:10	BRD-K55191674	benzylpenicillin	HT29	trt_cp	10 uM	6 h	5	487	0.45	0.473371	0	0	1	1	0	Penicillin binding protein inhibitor	-666	0.5179	0.616	1.2785
CPC017_PHH_24H:BRD-K50422030-003-01-8:10	BRD-K50422030	clomethiazole	PHH	trt_cp	10 uM	24 h	3	196	0.15	0.173382	0	0	1	1	0	GABA receptor antagonist|GABA receptor modulator	GABRA1	0.5179	0.6158	1.2785
PBIOA019_HA1E_24H:N07	BRD-K67868012	PI-103	HA1E	trt_cp	10 uM	24 h	3	375	0.52	0.446527	1	1	1	1	0	PI3K inhibitor|MTOR inhibitor	PIK3CA|PIK3CG|MTOR|PIK3CB|PIK3CD|PRKDC	0.5178	0.6157	1.2785
MUC.CP002_NKDBA_24H:A11	BRD-K78126613	menadione	NKDBA	trt_cp	12 uM	24 h	6	478	0.3019	0.384128	0	0	1	1	0	Mitochondrial inhibitor|Phosphatase inhibitor	PKM|AOX1|BGLAP|F10|F2|F7|F9|GGCX|NQO1|NQO2|PROC|PROS1|PROZ|VKORC1|VKORC1L1	0.5178	0.6156	1.2784
CPC011_HT29_6H:BRD-K86887724-001-04-9:10	BRD-K86887724	dofetilide	HT29	trt_cp	10 uM	6 h	4	308	0.15	0.217346	0	0	1	1	0	Potassium channel antagonist	KCNH2|KCNH1|KCNJ12|KCNK2	0.5178	0.6154	1.2783
CPC017_HT29_6H:BRD-K66782112-001-01-2:10	BRD-K66782112	ICI-162846	HT29	trt_cp	10 uM	6 h	5	262	0.06	0.126782	0	0	1	1	0	Histamine receptor antagonist	-666	0.5178	0.6154	1.2783
REP.B009_PC3_24H:A15	BRD-K24771047	ampalex	PC3	trt_cp	0.25 uM	24 h	2	41	0.0756	0.0562968	0	0	1	1	0	Glutamate receptor agonist	GRIA1|GRIA2|GRIA3|GRIA4	0.5178	0.6154	1.2782
CPC006_VCAP_24H:BRD-A02481876-001-09-9:60	BRD-A02481876	importazole	VCAP	trt_cp	60 uM	24 h	4	596	0.68	0.643737	0	0	1	1	0	Importin inhibitor	KPNB1	0.5178	0.6154	1.2782
REP.A010_HEK293_24H:I01	BRD-K13646352	midostaurin	HEK293	trt_cp	10 uM	24 h	3	263	0.3783	0.318953	1	1	1	1	0	FLT3 inhibitor|KIT inhibitor|PKC inhibitor	FLT3|KIT|CCNB1|FLT1|KDR|PDGFRB|PRKCA|VEGFA|PRKCG	0.5177	0.6154	1.2781
MOAR003_PC3_24H:P19	BRD-K60446698	ONX-0914	PC3	trt_cp	10 uM	24 h	2	640	0.8972	0.766241	1	1	1	1	0	Proteasome inhibitor	-666	0.5177	0.6154	1.278
CPC017_HT29_6H:BRD-K76274772-001-02-7:10	BRD-K76274772	BRD-K76274772	HT29	trt_cp	10 uM	6 h	5	196	0.09	0.134301	0	0	1	1	0	Ceramidase inhibitor	-666	0.5176	0.6154	1.2779
CPC018_SKB_24H:BRD-A20589515-001-01-1:10	BRD-A20589515	dihydroxyphenylglycine	SKB	trt_cp	10 uM	24 h	3	389	0.35	0.373112	0	0	1	1	0	Glutamate receptor agonist	GRM1|GRM5	0.5176	0.6154	1.2779
CPC016_MCF7_24H:BRD-K89046952-001-03-4:10	BRD-K89046952	ciclacillin	MCF7	trt_cp	10 uM	24 h	4	77	0.12	0.0972001	1	0	1	1	0	Bacterial cell wall synthesis inhibitor	-666	0.5176	0.6154	1.2779
CPC015_A549_6H:BRD-K30020243-051-01-7:10	BRD-K30020243	aliskiren	A549	trt_cp	10 uM	6 h	2	288	0.46	0.368049	0	0	1	1	0	Antihypertensive|Peptidase inhibitor|Protease inhibitor|Renin inhibitor	REN	0.5176	0.6154	1.2779
CPC010_A549_24H:BRD-K32696739-001-16-6:10	BRD-K32696739	noreleagnine	A549	trt_cp	10 uM	24 h	2	651	0.33	0.468682	0	0	1	1	0	Monoamine oxidase inhibitor|Serotonin receptor agonist	-666	0.5176	0.6154	1.2779
CPC017_PHH_24H:BRD-K51816706-001-01-7:10	BRD-K51816706	oxindole-I	PHH	trt_cp	10 uM	24 h	3	148	0.23	0.186563	0	0	1	1	0	VEGFR inhibitor	-666	0.5176	0.6154	1.2778
REP.B020_HA1E_24H:N16	BRD-K48068743	teneligliptin	HA1E	trt_cp	0.08 uM	24 h	2	102	0.2907	0.174122	1	1	1	1	0	Dipeptidyl peptidase inhibitor	DPP4	0.5176	0.6154	1.2778
CPC006_VCAP_24H:BRD-K19894101-001-01-6:11.1	BRD-K19894101	MST-312	VCAP	trt_cp	12 uM	24 h	5	445	0.55	0.500256	1	1	1	1	0	Telomerase inhibitor	TERT	0.5176	0.6154	1.2778
CPC006_HCT116_6H:BRD-K62965247-001-01-5:10	BRD-K62965247	tipifarnib-P2	HCT116	trt_cp	10 uM	6 h	2	142	0.5	0.269439	1	1	1	1	0	Farnesyltransferase inhibitor	FNTA|FNTB	0.5176	0.6154	1.2778
REP.A004_HEK293_24H:P03	BRD-K26341917	L-ergothioneine	HEK293	trt_cp	1.11 uM	24 h	3	245	0.4208	0.324677	0	0	1	1	0	Free radical scavenger	-666	0.5175	0.6154	1.2777
CPC005_HT29_24H:BRD-K69023402-001-02-5:10	BRD-K69023402	thapsigargin	HT29	trt_cp	10 uM	24 h	3	550	0.79	0.666539	1	1	1	1	0	ATPase inhibitor	ATP2A1	0.5175	0.6154	1.2776
LJP007_HUVEC_24H:H13	BRD-K26838195	AST-1306	HUVEC	trt_cp	10 uM	24 h	3	143	0.2927	0.206876	1	1	1	1	0	EGFR inhibitor	EGFR|ERBB2|ERBB4	0.5175	0.6154	1.2776
LJP007_HEPG2_24H:N13	BRD-K42805893	AZD-9291	HEPG2	trt_cp	10 uM	24 h	2	270	0.5977	0.406213	0	0	1	1	0	EGFR inhibitor	EGFR	0.5174	0.6154	1.2774
AICHI001_NALM6_24H:A09	BRD-K52911425	GDC-0941	NALM6	trt_cp	0.66 uM	24 h	3	476	0.75	0.604178	1	1	1	1	0	PI3K inhibitor	PIK3CG|PIK3CA|PIK3CB|PIK3CD	0.5174	0.6154	1.2773
CPC002_HA1E_6H:BRD-K97509413-001-01-8:10	BRD-K97509413	coumestrol	HA1E	trt_cp	10 uM	6 h	3	147	0.16	0.155078	1	0	1	1	0	Estrogen receptor agonist	ESR1|ESR2	0.5174	0.6154	1.2772
LJP009_THP1_24H:D02	BRD-K37764012	PF-03758309	THP1	trt_cp	3.33 uM	24 h	2	734	0.8709	0.808468	0	0	1	1	0	P21 activated kinase inhibitor	PAK4	0.5172	0.6154	1.2769
REP.A016_HELA_24H:H07	BRD-K53414658	tivozanib	HELA	trt_cp	10 uM	24 h	3	288	0.4809	0.376317	1	1	1	1	0	VEGFR inhibitor	FLT1|FLT4|KDR|KIT|PDGFRA|PDGFRB	0.5172	0.6154	1.2769
CPC011_VCAP_24H:BRD-K49111258-311-05-4:10	BRD-K49111258	prazosin	VCAP	trt_cp	10 uM	24 h	5	379	0.44	0.41293	1	1	1	1	0	Adrenergic receptor antagonist	ADRA1A|ADRA1B|ADRA1D|ADRA2A|ADRA2B|ADRA2C|CDK1|KCNH2|KCNH6|KCNH7	0.5172	0.6154	1.2767
LJP009_SHSY5Y_24H:C01	BRD-K83972459	JWE-035	SHSY5Y	trt_cp	10 uM	24 h	3	527	0.7148	0.620623	0	0	1	1	0	Aurora kinase inhibitor	AURKA	0.5171	0.6154	1.2767
PBIOA014_HT29_24H:H13	BRD-K51747290	hydroxyurea	HT29	trt_cp	10 uM	24 h	2	80	0.1991	0.127618	1	1	1	1	0	Ribonucleoside reductase inhibitor	RRM1|RRM2|RRM2B	0.5171	0.6154	1.2767
CPC001_VCAP_24H:D02	BRD-K17896185	FIT	VCAP	trt_cp	10 uM	24 h	5	190	0.3563	0.263097	0	0	1	1	0	Opioid receptor agonist	OPRD1	0.5171	0.6154	1.2765
ERG021_VCAP_24H:BRD-K02130563:1.11	BRD-K02130563	panobinostat	VCAP	trt_cp	1.11 uM	24 h	2	724	0.86	0.797901	1	1	1	1	0	HDAC inhibitor	HDAC1|HDAC2|HDAC3|HDAC4|HDAC6|HDAC7|HDAC8|HDAC9	0.517	0.6154	1.2764
ENR001_MCF7_24H:H21	BRD-K05878375	sodium-butyrate	MCF7	trt_cp	1.11 uM	24 h	3	160	0.2	0.180886	1	0	1	1	0	HDAC inhibitor	HDAC1|BCHE|FFAR2|FFAR3|HDAC2|HDAC3|HDAC8	0.517	0.6154	1.2763
CPC001_HCC515_6H:BRD-A64227845-004-02-8:10	BRD-A64227845	SKF-77434	HCC515	trt_cp	10 uM	6 h	2	146	0.2	0.172791	1	1	1	1	0	Dopamine receptor agonist	DRD1	0.5168	0.6154	1.276
LJP005_HT29_24H:E07	BRD-K93788137	PF-431396	HT29	trt_cp	10 uM	24 h	3	728	0.85	0.795437	1	1	1	1	0	Focal adhesion kinase inhibitor	PTK2|PTK2B	0.5168	0.6154	1.2758
REP.B007_HELA_24H:P24	BRD-A51964809	halofantrine	HELA	trt_cp	0.01 uM	24 h	2	205	0.3904	0.286063	0	0	1	1	0	Antimalarial	CYP3A5|KCNH2|KCNN4	0.5168	0.6154	1.2758
CPC013_ASC_24H:BRD-K82164249-001-01-9:10	BRD-K82164249	andarine	ASC	trt_cp	10 uM	24 h	4	270	0.41	0.336437	0	0	1	1	0	Androgen receptor antagonist	AR	0.5167	0.6154	1.2756
CPC011_MCF7_6H:BRD-A86044036-001-22-4:10	BRD-A86044036	flurbiprofen	MCF7	trt_cp	10 uM	6 h	2	208	0.07	0.122014	1	1	1	1	0	Cyclooxygenase inhibitor	PTGS1|PTGS2	0.5167	0.6154	1.2756
CPC011_A375_6H:BRD-K37270826-001-20-1:10	BRD-K37270826	mifepristone	A375	trt_cp	10 uM	6 h	3	531	0.28	0.389903	0	0	1	1	0	Glucocorticoid receptor antagonist|Progesterone receptor antagonist	PGR|NR3C1|AR|CYP2B6|CYP2C8|CYP3A5|CYP3A7|NR1I2	0.5166	0.6154	1.2754
MOAR002_PC3_24H:A10	BRD-K30466858	ellagic-acid	PC3	trt_cp	10 uM	24 h	3	124	0.26	0.181563	1	1	1	1	0	Glutathione transferase inhibitor|Aldose reductase inhibitor|Beta secretase inhibitor|HCV inhibitor|HIV inhibitor|Quorum sensing signaling modulator|Reverse transcriptase inhibitor	CA1|CA12|CA14|CA2|CA4|CA6|CA9|SYK|AKR1B1|BACE1|CA3|CA5A|CA5B|CA7|CSNK2A1|GSK3B|PRKACA|PRKCA|PRKCB|SQLE	0.5166	0.6154	1.2754
LJP002_SKBR3_24H:BRD-A35869383-001-01-9:0.4	BRD-A35869383	ibrutinib	SKBR3	trt_cp	0.37 uM	24 h	3	291	0.37	0.331801	0	0	1	1	0	BTK inhibitor	BTK|BLK|BMX	0.5165	0.6154	1.2752
REP.A009_HT29_24H:J01	BRD-K29133151	BRD-K29133151	HT29	trt_cp	10 uM	24 h	3	444	0.4591	0.456537	0	0	1	1	0	Thromboxane receptor antagonist	-666	0.5165	0.6154	1.275
CPC016_HT29_6H:BRD-A22684332-003-03-1:10	BRD-A22684332	procaterol	HT29	trt_cp	10 uM	6 h	5	417	0.19	0.284627	1	0	1	1	0	Adrenergic receptor agonist	ADRB2	0.5164	0.6154	1.275
CPC014_HEPG2_6H:BRD-A74904029-001-05-7:10	BRD-A74904029	EI-231	HEPG2	trt_cp	10 uM	6 h	3	337	0.28	0.310617	1	0	1	1	0	Casein kinase inhibitor	CSNK2A1	0.5164	0.6154	1.275
REP.B013_MCF10A_24H:I18	BRD-K41434598	ORG-9768	MCF10A	trt_cp	0.01 uM	24 h	2	93	0.2245	0.14611	0	0	1	1	0	Adrenergic receptor antagonist	SLC6A2|ADRA2A	0.5164	0.6154	1.2749
ASG003_A549_48H:L13	BRD-A03506276	XL-888	A549	trt_cp	10 uM	48 h	5	658	0.8132	0.739677	1	1	1	1	0	HSP inhibitor	-666	0.5164	0.6154	1.2749
CPC010_HCC515_6H:BRD-K12102668-001-20-6:10	BRD-K12102668	nialamide	HCC515	trt_cp	10 uM	6 h	3	494	0.52	0.512502	1	1	1	1	0	Monoamine oxidase inhibitor	COMT|MAOA|MAOB	0.5163	0.6154	1.2747
REP.B001_PC3_24H:C14	BRD-A26032986	zaldaride	PC3	trt_cp	0.74 uM	24 h	3	107	0.1591	0.131934	1	1	1	1	0	Calmodulin inhibitor	CALM1	0.5162	0.6154	1.2744
LJP007_PC3_24H:N12	BRD-K29415052	BGT-226	PC3	trt_cp	0.04 uM	24 h	2	452	0.7296	0.580687	1	1	1	1	0	PI3K inhibitor	MTOR|PIK3CG|PIK3CA|PIK3CB	0.5162	0.6154	1.2744
LJP007_CD34_24H:E13	BRD-K05804044	AZ-628	CD34	trt_cp	10 uM	24 h	3	254	0.4507	0.34213	1	1	1	1	0	RAF inhibitor	BRAF|RAF1	0.5162	0.6154	1.2744
CPC010_VCAP_24H:BRD-K28936863-051-26-4:10	BRD-K28936863	ketotifen	VCAP	trt_cp	10 uM	24 h	5	302	0.2	0.248513	0	0	1	1	0	Histamine receptor agonist|Leukotriene receptor antagonist|Phosphodiesterase inhibitor	HRH1|PDE4A|PDE4B|PDE4C|PDE4D|PDE7A|PDE7B|PDE8A|PDE8B|PGD	0.5161	0.6154	1.2742
CPC006_NCIH2073_6H:BRD-K67566344-001-01-8:10	BRD-K67566344	KU-0063794	NCIH2073	trt_cp	10 uM	6 h	2	194	0.4	0.281684	0	0	1	1	0	MTOR inhibitor	MTOR	0.5161	0.6154	1.2742
CPC016_HT29_6H:BRD-K86727142-001-06-6:10	BRD-K86727142	embelin	HT29	trt_cp	10 uM	6 h	5	436	0.2	0.298599	0	0	1	1	0	HCV inhibitor|XIAP inhibitor	XIAP	0.5161	0.6154	1.2742
CPC011_HT29_6H:BRD-K88304388-045-14-6:10	BRD-K88304388	dextrorphan	HT29	trt_cp	10 uM	6 h	4	640	0.27	0.420342	1	0	1	1	0	Glutamate receptor antagonist	OPRM1|OPRK1|OPRD1	0.5161	0.6152	1.2741
CPC013_MCF7_24H:BRD-K63068307-001-01-4:10	BRD-K63068307	ZSTK-474	MCF7	trt_cp	10 uM	24 h	5	364	0.43	0.400051	0	0	1	1	0	PI3K inhibitor	PIK3CG|PIK3CA|PIK3CB|PIK3CD	0.516	0.6145	1.2739
REP.B010_YAPC_24H:D15	BRD-K12787259	CX-5461	YAPC	trt_cp	0.25 uM	24 h	2	148	0.2123	0.179241	1	1	1	1	0	RNA polymerase inhibitor	-666	0.516	0.6144	1.2739
MOAR001_PC3_24H:P01	BRD-K35079116	asiatic-acid	PC3	trt_cp	10 uM	24 h	3	663	0.87	0.767975	1	1	1	1	0	Apoptosis stimulant	PYGM	0.516	0.614	1.2738
CPC015_SKB_24H:BRD-K14920963-304-01-9:10	BRD-K14920963	erythrosine	SKB	trt_cp	10 uM	24 h	2	60	0.15	0.0959294	0	0	1	1	0	Coloring agent	-666	0.516	0.6136	1.2738
REP.A012_MDAMB231_24H:B08	BRD-A00147595	balaglitazone	MDAMB231	trt_cp	3.33 uM	24 h	2	85	0.1413	0.110818	0	0	1	1	0	Insulin sensitizer|PPAR receptor agonist	PPARG|INS	0.516	0.6136	1.2738
REP.A020_A375_24H:F15	BRD-K86118762	linsitinib	A375	trt_cp	1.11 uM	24 h	3	280	0.4684	0.3662	0	0	1	1	0	IGF-1 inhibitor	IGF1R|INSR|INSRR	0.5159	0.6126	1.2737
CPC003_HCC515_24H:BRD-K78122587-300-01-9:10	BRD-K78122587	NNC-55-0396	HCC515	trt_cp	10 uM	24 h	3	609	0.76	0.687933	1	1	1	1	0	Calcium channel blocker	CATSPER1|CATSPER2|CATSPER3|CATSPER4	0.5159	0.6126	1.2735
REP.A020_MDAMB231_24H:F19	BRD-K86930074	cediranib	MDAMB231	trt_cp	10 uM	24 h	2	331	0.5215	0.420118	1	1	1	1	0	VEGFR inhibitor|KIT inhibitor	KDR|FLT1|FLT4|KIT|PDGFRB|CSF1R|FLT3|PDGFRA	0.5158	0.6126	1.2735
REP.B023_A375_24H:H01	BRD-K69726342	atorvastatin	A375	trt_cp	2.22 uM	24 h	2	460	0.6863	0.568155	1	1	1	1	0	HMGCR inhibitor	HMGCR|DPP4|CYP3A5|FASLG|AHR	0.5158	0.6126	1.2734
REP.A006_HELA_24H:G24	BRD-K21071223	VP-20629	HELA	trt_cp	0.04 uM	24 h	3	172	0.2962	0.228238	1	0	1	1	0	Beta amyloid inhibitor	APP|PLA2G2E|SLC36A1	0.5157	0.6126	1.2731
CPD002_PC3_24H:BRD-K27217864-001-18-1:10	BRD-K27217864	butamben	PC3	trt_cp	10 uM	24 h	3	568	0.46	0.516873	1	1	1	1	0	Sodium channel inhibitor	-666	0.5157	0.6126	1.273
EMU001_NALM6_24H:M19	BRD-K19540840	saracatinib	NALM6	trt_cp	10 uM	24 h	3	214	0.5162	0.336083	1	1	1	1	0	Src inhibitor	SRC|ABL1|LCK|YES1	0.5156	0.6126	1.2728
CPC001_HCC515_6H:BRD-K89274813-001-01-5:10	BRD-K89274813	DMP-543	HCC515	trt_cp	10 uM	6 h	2	497	0.26	0.363492	1	0	1	1	0	Acetylcholine receptor agonist	-666	0.5155	0.6126	1.2728
CPC014_HCC515_6H:BRD-K54472332-001-01-8:10	BRD-K54472332	elvitegravir	HCC515	trt_cp	10 uM	6 h	3	520	0.33	0.41888	1	0	1	1	0	HIV inhibitor	-666	0.5155	0.6126	1.2727
REP.A024_YAPC_24H:L13	BRD-K78055238	LY-2090314	YAPC	trt_cp	10 uM	24 h	3	578	0.8181	0.695341	1	1	1	1	0	GSK inhibitor	GSK3B	0.5155	0.6126	1.2726
CPC006_PC3_24H:M14	BRD-K53414658	tivozanib	PC3	trt_cp	10 uM	24 h	5	226	0.396	0.302505	1	1	1	1	0	VEGFR inhibitor	FLT1|FLT4|KDR|KIT|PDGFRA|PDGFRB	0.5155	0.6126	1.2726
REP.B008_HA1E_24H:A19	BRD-K63712959	temoporfin	HA1E	trt_cp	2.22 uM	24 h	2	265	0.3009	0.285538	1	1	1	1	0	Radical formation stimulant	-666	0.5155	0.6126	1.2726
REP.B011_A549_24H:H24	BRD-K06240250	rilpivirine	A549	trt_cp	0.01 uM	24 h	2	748	0.2472	0.434816	0	0	1	1	0	Non-nucleoside reverse transcriptase inhibitor	CYP2C19|CYP3A5|NR1I2|SCN10A	0.5155	0.6126	1.2726
REP.B006_HA1E_24H:A22	BRD-K19061412	mubritinib	HA1E	trt_cp	0.08 uM	24 h	2	174	0.1889	0.183325	1	1	1	1	0	Receptor tyrosine protein kinase inhibitor	ERBB2|EGFR	0.5154	0.6126	1.2724
CPC014_A375_6H:A05	BRD-K78431006	crizotinib	A375	trt_cp	10 uM	6 h	2	200	0.4787	0.31288	1	1	1	1	0	ALK inhibitor	ALK|MET|CYP2B6|CYP3A5|MST1R|ROS1	0.5154	0.6126	1.2723
REP.B010_HEK293_24H:H01	BRD-K13154216	everolimus	HEK293	trt_cp	2.22 uM	24 h	2	343	0.5804	0.451171	0	0	1	1	0	MTOR inhibitor	MTOR|CYP3A5|FKBP1A	0.5153	0.6126	1.2721
CPC001_HCC515_24H:BRD-K97061094-001-03-2:10	BRD-K97061094	azacyclonol	HCC515	trt_cp	10 uM	24 h	3	60	0.05	0.0553849	1	0	1	1	0	Histamine receptor antagonist	HRH1	0.5152	0.6126	1.272
REP.A020_THP1_24H:K02	BRD-K45875383	XBD-173	THP1	trt_cp	3.33 uM	24 h	2	104	0.1073	0.106819	1	1	1	1	0	Benzodiazepine receptor agonist	-666	0.5152	0.6126	1.2719
CPC015_MCF7_24H:BRD-A53131506-001-01-3:10	BRD-A53131506	BRD-A53131506	MCF7	trt_cp	10 uM	24 h	5	163	0.14	0.152753	1	0	1	1	0	Inactive testosterone analog	-666	0.5152	0.6126	1.2719
CPC014_VCAP_6H:BRD-K64857848-001-02-3:10	BRD-K64857848	XMD-885	VCAP	trt_cp	10 uM	6 h	5	334	0.51	0.417339	0	0	1	1	0	MAP kinase inhibitor	MAPK7|LRRK2	0.5152	0.6126	1.2719
CPC020_VCAP_24H:BRD-K88868628-001-01-0:10	BRD-K88868628	iodoacetic-acid	VCAP	trt_cp	10 uM	24 h	4	493	0.61	0.554522	1	1	1	1	0	Cysteine peptidase inhibitor	-666	0.5152	0.6126	1.2718
CPC018_A375_6H:BRD-K73824630-001-03-2:10	BRD-K73824630	skatole	A375	trt_cp	10 uM	6 h	5	83	0.16	0.116528	0	0	1	1	0	Thrombin inhibitor	CYP2F1	0.5151	0.6126	1.2718
CPC006_SW480_6H:BRD-K34581968-001-01-2:11.1	BRD-K34581968	BMS-536924	SW480	trt_cp	12 uM	6 h	2	234	0.28	0.258832	0	0	1	1	0	IGF-1 inhibitor	IGF1R|INSR|AKT1|CCNE1|CDK2|CYP3A4|ERBB2|KDR|LCK|MAPK1|MET|PDGFRA|PDGFRB	0.5151	0.6126	1.2717
CPC016_ASC_24H:BRD-K88677950-001-01-3:10	BRD-K88677950	PD-198306	ASC	trt_cp	10 uM	24 h	3	243	0.49	0.348925	0	0	1	1	0	MAP kinase inhibitor|MEK inhibitor	MAPK1|MAPK3|MAP2K1|MAP2K2	0.5151	0.6126	1.2717
REP.B015_PC3_24H:H23	BRD-K58114536	rasagiline	PC3	trt_cp	0.03 uM	24 h	2	102	0.1345	0.118438	1	1	1	1	0	Monoamine oxidase inhibitor	MAOB|BCL2	0.5151	0.6126	1.2716
REP.A010_THP1_24H:G07	BRD-K13183738	pentamidine	THP1	trt_cp	10 uM	24 h	3	259	0.2482	0.256378	1	0	1	1	0	Anti-pneumocystis agent	TRDMT1	0.5151	0.6126	1.2716
REP.A006_YAPC_24H:O08	BRD-A24191444	ifenprodil	YAPC	trt_cp	3.33 uM	24 h	3	174	0.3342	0.243842	1	0	1	1	0	Adrenergic receptor antagonist|Glutamate receptor antagonist	GRIN1|GRIN2B	0.5151	0.6126	1.2716
EMU001_MINO_24H:B09	BRD-K54606188	BRD-K54606188	MINO	trt_cp	0.66 uM	24 h	3	402	0.7114	0.540755	1	1	1	1	0	Bromodomain inhibitor	-666	0.515	0.6126	1.2715
CPC018_PHH_24H:BRD-A36267905-003-12-7:10	BRD-A36267905	buphenine	PHH	trt_cp	10 uM	24 h	3	199	0.27	0.23439	0	0	1	1	0	Adrenergic receptor agonist	ADRB2	0.515	0.6126	1.2714
REP.B022_YAPC_24H:A19	BRD-K77908580	entinostat	YAPC	trt_cp	2.22 uM	24 h	2	428	0.5933	0.509553	0	0	1	1	0	HDAC inhibitor	HDAC1|HDAC2|HDAC3|HDAC9	0.5149	0.6126	1.2711
PAC003_U2OS_6H:BRD-K18742343-001-03-2:10	BRD-K18742343	H-8	U2OS	trt_cp	10 uM	6 h	2	179	0.38	0.263724	0	0	1	1	0	PKA inhibitor	-666	0.5148	0.6126	1.271
LPROT004_YAPC_6H:BRD-K57754230:6	BRD-K57754230	EPZ-005687	YAPC	trt_cp	6.66 uM	6 h	3	158	0.49	0.281357	1	1	1	1	0	Histone lysine methyltransferase inhibitor	EZH2	0.5148	0.6126	1.271
ASG003_MCF7_24H:O24	BRD-K22149900	ceritinib	MCF7	trt_cp	0.08 uM	24 h	4	528	0.5996	0.568956	1	1	1	1	0	ALK inhibitor	ALK|FLT3|IGF1R|INSR|TSSK1B	0.5148	0.6126	1.2709
REP.B011_MCF7_24H:F01	BRD-A05186015	bupropion	MCF7	trt_cp	2.22 uM	24 h	2	134	0.3628	0.222955	0	0	1	1	0	Dopamine receptor antagonist	SLC6A2|SLC6A3|CYP2B6|CHRNA3	0.5148	0.6126	1.2709
PBIOA018_HEPG2_24H:G23	BRD-K49055432	A-66	HEPG2	trt_cp	0.125 uM	24 h	3	252	0.36	0.304566	1	1	1	1	0	PI3K inhibitor	PIK3CA	0.5148	0.6126	1.2709
CPC005_HT29_6H:BRD-A52660433-066-01-3:10	BRD-A52660433	tetrindole	HT29	trt_cp	10 uM	6 h	3	140	0.36	0.22701	1	1	1	1	0	Monoamine oxidase inhibitor	MAOA	0.5147	0.6126	1.2708
CPC014_HCC515_6H:BRD-K63915849-001-01-1:10	BRD-K63915849	AS-604850	HCC515	trt_cp	10 uM	6 h	3	137	0.18	0.158791	1	0	1	1	0	PI3K inhibitor	PIK3CG|PIK3CA	0.5147	0.6126	1.2707
AICHI001_NALM6_24H:D01	BRD-A81370665	BI-D1870	NALM6	trt_cp	10 uM	24 h	3	647	0.7	0.680506	0	0	1	1	0	Ribosomal protein inhibitor	RPS6KA1|RPS6KA2|RPS6KA3|RPS6KA6	0.5147	0.6126	1.2707
CPC001_HCC515_6H:BRD-K79930101-300-01-1:10	BRD-K79930101	GW-583340	HCC515	trt_cp	10 uM	6 h	2	113	0.36	0.203949	1	1	1	1	0	Receptor tyrosine protein kinase inhibitor|EGFR inhibitor|ERBB2 inhibitor	EGFR|ERBB2	0.5147	0.6126	1.2706
CPC013_NPC_24H:BRD-K25504083-001-03-1:10	BRD-K25504083	cytochalasin-d	NPC	trt_cp	10 uM	24 h	3	201	0.1	0.14336	0	0	1	1	0	Tubulin inhibitor	ACTA1	0.5146	0.6126	1.2705
CPC014_HA1E_6H:BRD-U08759356-000-01-6:10	BRD-U08759356	BRD-U08759356	HA1E	trt_cp	10 uM	6 h	3	330	0.55	0.430793	1	1	1	1	0	EGFR inhibitor	-666	0.5146	0.6126	1.2704
LJP008_HCC515_24H:O07	BRD-K42436189	AZ-20	HCC515	trt_cp	10 uM	24 h	3	291	0.5884	0.418421	1	1	1	1	0	ATR kinase inhibitor	ATR|MTOR	0.5145	0.6126	1.2701
CPC014_HEPG2_6H:BRD-K33551950-001-01-6:10	BRD-K33551950	radicicol	HEPG2	trt_cp	10 uM	6 h	2	271	0.4	0.332924	0	0	1	1	0	HSP inhibitor	-666	0.5144	0.6126	1.27
NMH001_NPC_6H:BRD-K13296708-001-01-7:10	BRD-K13296708	rimonabant	NPC	trt_cp	10 uM	6 h	3	242	0.43	0.326191	0	0	1	1	0	Cannabinoid receptor antagonist	CNR1|IL6|GPR55	0.5144	0.6126	1.2699
CVD001_HUH7_24H:BRD-K49049886-001-03-8:2.5	BRD-K49049886	CGS-15943	HUH7	trt_cp	2.5 uM	24 h	3	205	0.39	0.285917	0	0	1	1	0	Adenosine receptor antagonist	ADORA1|ADORA2A|ADORA2B|ADORA3	0.5143	0.6126	1.2698
EMU001_THP1_24H:A13	BRD-K48443249	CNX-774	THP1	trt_cp	10 uM	24 h	3	371	0.4486	0.412522	1	1	1	1	0	BTK inhibitor	BTK	0.5143	0.6126	1.2698
CPC006_HCC515_24H:K08	BRD-K03816923	rottlerin	HCC515	trt_cp	10 uM	24 h	5	540	0.7339	0.63657	1	1	1	1	0	MAP kinase inhibitor|Protein kinase inhibitor	-666	0.5143	0.6126	1.2696
PBIOA018_HEPG2_24H:A18	BRD-A10523515	GSK-429286A	HEPG2	trt_cp	0.04 uM	24 h	3	491	0.64	0.566841	1	1	1	1	0	Rho associated kinase inhibitor	ROCK1	0.5143	0.6126	1.2696
CPC003_PC3_24H:BRD-K09416995-001-21-7:10	BRD-K09416995	lovastatin	PC3	trt_cp	10 uM	24 h	5	519	0.6	0.564274	0	0	1	1	0	HMGCR inhibitor	HMGCR|CYP3A5|HDAC2|ITGAL|NR1I2	0.5142	0.6121	1.2694
CPC006_HA1E_24H:D22	BRD-K08417745	SID-26681509	HA1E	trt_cp	90 uM	24 h	3	589	0.6681	0.634321	0	0	1	1	0	Cathepsin inhibitor	CTSL	0.5142	0.6121	1.2694
ASG003_U2OS_6H:L14	BRD-A03506276	XL-888	U2OS	trt_cp	1.11 uM	6 h	5	212	0.5006	0.329415	0	0	1	1	0	HSP inhibitor	-666	0.5142	0.6114	1.2694
REP.A011_PC3_24H:N08	BRD-K07310275	PF-04691502	PC3	trt_cp	3.33 uM	24 h	3	658	0.8678	0.764106	0	0	1	1	0	MTOR inhibitor|PI3K inhibitor	MTOR|PIK3CA|PIK3CB|PIK3CD|PIK3CG	0.5142	0.6104	1.2694
CPC015_NPC_24H:BRD-K28936863-051-18-1:10	BRD-K28936863	ketotifen	NPC	trt_cp	10 uM	24 h	4	97	0.1	0.0995902	0	0	1	1	0	Histamine receptor agonist|Leukotriene receptor antagonist|Phosphodiesterase inhibitor	HRH1|PDE4A|PDE4B|PDE4C|PDE4D|PDE7A|PDE7B|PDE8A|PDE8B|PGD	0.5141	0.6088	1.2692
CPC016_NEU_24H:BRD-K06147391-300-04-3:10	BRD-K06147391	telenzepine	NEU	trt_cp	10 uM	24 h	2	46	0.17	0.0894199	0	0	1	1	0	Acetylcholine receptor antagonist	CHRM1	0.5141	0.6087	1.2692
REP.A022_HT29_24H:A13	BRD-K75958547	pitavastatin	HT29	trt_cp	10 uM	24 h	2	262	0.6379	0.413388	0	0	1	1	0	HMGCR inhibitor	HMGCR|APOA1|CYP2C8	0.514	0.6085	1.2691
CPC016_MCF7_24H:BRD-K94441233-001-03-1:10	BRD-K94441233	mevastatin	MCF7	trt_cp	10 uM	24 h	4	280	0.36	0.321041	1	1	1	1	0	HMGCR inhibitor	HMGCR	0.514	0.6085	1.269
REP.A015_JURKAT_24H:P18	BRD-K61397605	romidepsin	JURKAT	trt_cp	0.04 uM	24 h	2	711	0.8024	0.763767	1	1	1	1	0	HDAC inhibitor	HDAC1|HDAC2|CYP2B6|CYP2C19|CYP3A5|HDAC3|HDAC4|HDAC5|HDAC6|HDAC7|HDAC8|HDAC9	0.514	0.6084	1.2689
CPC004_A375_6H:BRD-K24132293-001-13-7:10	BRD-K24132293	piperlongumine	A375	trt_cp	10 uM	6 h	3	404	0.6	0.497848	1	1	1	1	0	Glutathione transferase inhibitor	-666	0.514	0.6084	1.2689
CPC011_HT29_6H:BRD-A00520476-001-05-8:10	BRD-A00520476	otenzepad	HT29	trt_cp	10 uM	6 h	4	691	0.1	0.265809	0	0	1	1	0	Acetylcholine receptor antagonist	CHRM2|CHRM1|CHRM3|CHRM4|CHRM5	0.514	0.6084	1.2688
REP.A008_HT29_24H:H08	BRD-K77771411	moxonidine	HT29	trt_cp	3.33 uM	24 h	2	66	0.2895	0.139774	0	0	1	1	0	Imidazoline receptor agonist	NISCH|ADRA2A|ADRA2B|ADRA2C	0.5139	0.6084	1.2688
CPC014_HEPG2_6H:BRD-A29901043-001-01-0:10	BRD-A29901043	KIN001-127	HEPG2	trt_cp	10 uM	6 h	3	154	0.43	0.260211	1	1	1	1	0	ITK inhibitor	ITK	0.5139	0.6084	1.2687
CPC016_A549_6H:BRD-K32645441-001-01-4:10	BRD-K32645441	dipropyl-5ct	A549	trt_cp	10 uM	6 h	2	58	0.05	0.054454	0	0	1	1	0	Serotonin receptor agonist	-666	0.5139	0.6084	1.2686
CPC014_NEU_24H:BRD-A26002865-001-01-5:10	BRD-A26002865	verrucarin-a	NEU	trt_cp	10 uM	24 h	2	368	0.78	0.541754	0	0	1	1	0	Protein synthesis inhibitor	-666	0.5138	0.6083	1.2685
CPC014_ASC_24H:BRD-K68174511-001-01-7:10	BRD-K68174511	torin-2	ASC	trt_cp	10 uM	24 h	3	246	0.41	0.321137	1	1	1	1	0	MTOR inhibitor	MTOR	0.5138	0.6083	1.2684
REP.A001_A549_24H:L01	BRD-K28984613	dutasteride	A549	trt_cp	10 uM	24 h	2	162	0.0722	0.10936	0	0	1	1	0	5-alpha reductase inhibitor	SRD5A1|SRD5A2|CYP3A5	0.5137	0.6083	1.2683
NMH001_NEU_24H:BRD-K41415459-001-01-0:10	BRD-K41415459	RN-1	NEU	trt_cp	10 uM	24 h	3	92	0.19	0.133691	0	0	1	1	0	Histone lysine demethylase inhibitor	KDM1A	0.5137	0.6083	1.2683
CPC004_A375_6H:BRD-K68558722-001-03-2:10	BRD-K68558722	deracoxib	A375	trt_cp	10 uM	6 h	3	57	0.21	0.110631	1	0	1	1	0	Cyclooxygenase inhibitor	PTGS2	0.5137	0.6082	1.2682
REP.B018_JURKAT_24H:E13	BRD-A63310107	miglitol	JURKAT	trt_cp	2.22 uM	24 h	2	105	0.0585	0.0792507	0	0	1	1	0	Glucosidase inhibitor	GAA|MGAM|SLC5A4|GANAB|GANC	0.5137	0.6082	1.2682
LJP007_ASC_24H:G01	BRD-K21718444	KW-2449	ASC	trt_cp	10 uM	24 h	3	242	0.5531	0.369947	0	0	1	1	0	Abl inhibitor|Aurora kinase inhibitor|FLT3 inhibitor	FLT3|ABL1|AURKA|FGFR1|AURKB	0.5136	0.6067	1.2679
REP.B022_MCF10A_24H:H11	BRD-A70858459	estramustine	MCF10A	trt_cp	0.03 uM	24 h	2	154	0.2522	0.19928	0	0	1	1	0	DNA inhibitor	ESR1|ESR2|MAP1A|MAP2	0.5135	0.6048	1.2678
REP.A002_YAPC_24H:F16	BRD-K16542329	zaprinast	YAPC	trt_cp	0.37 uM	24 h	2	104	0.0617	0.0810009	0	0	1	1	0	Phosphodiesterase inhibitor	PDE5A|GPR35|PDE1A|PDE4D|PDE9A	0.5135	0.6044	1.2678
LJP008_THP1_24H:K19	BRD-K88560311	rucaparib	THP1	trt_cp	10 uM	24 h	3	66	0.193	0.114125	1	1	1	1	0	PARP inhibitor	PARP1|PARP2	0.5134	0.6009	1.2674
REP.B014_HA1E_24H:J01	BRD-K60997853	PHA-848125	HA1E	trt_cp	2.22 uM	24 h	2	506	0.4443	0.479451	1	1	1	1	0	CDK inhibitor|Growth factor receptor inhibitor	CDK2|CDK4|NTRK1|CDK1|CDK5|CDK7	0.5134	0.6007	1.2674
CPC017_MCF7_24H:BRD-K48029790-001-01-0:10	BRD-K48029790	OBAA	MCF7	trt_cp	10 uM	24 h	5	162	0.08	0.115115	1	0	1	1	0	Phospholipase inhibitor	PLA2G1B	0.5134	0.6006	1.2674
REP.A015_HA1E_24H:B17	BRD-K55847762	lobenzarit	HA1E	trt_cp	0.125 uM	24 h	3	651	0.7434	0.703449	0	0	1	1	0	Immunosuppressant	-666	0.5133	0.5999	1.2673
REP.A022_HELA_24H:A13	BRD-K75958547	pitavastatin	HELA	trt_cp	10 uM	24 h	3	387	0.6328	0.500402	1	1	1	1	0	HMGCR inhibitor	HMGCR|APOA1|CYP2C8	0.5133	0.5999	1.2673
LJP009_NEU_24H:E24	BRD-K44227013	ponatinib	NEU	trt_cp	0.04 uM	24 h	3	335	0.4298	0.383695	0	0	1	1	0	Bcr-Abl inhibitor|FLT3 inhibitor|PDGFR inhibitor	ABL1|BCR|FLT3|RET|FGFR1|FGFR2|FGFR3|FGFR4|KIT|TEK|CYP2C8|CYP3A5|FGF2|FLT1|KDR|LCK|LYN|PDGFRA|SRC	0.5133	0.5981	1.2672
CPC016_HEPG2_6H:BRD-K38477985-001-01-8:10	BRD-K38477985	malonoben	HEPG2	trt_cp	10 uM	6 h	3	252	0.53	0.369546	1	1	1	1	0	Protein tyrosine kinase inhibitor	EGFR	0.5132	0.5976	1.2671
CPC018_A375_6H:BRD-K15519488-001-01-6:10	BRD-K15519488	CS-110266	A375	trt_cp	10 uM	6 h	2	568	0.14	0.285147	0	0	1	1	0	Dopamine receptor agonist	SLC6A3	0.5132	0.5975	1.2671
CPC011_A375_6H:BRD-K41051431-001-01-6:10	BRD-K41051431	mecillinam	A375	trt_cp	10 uM	6 h	3	82	0.15	0.112146	1	0	1	1	0	Bacterial cell wall synthesis inhibitor	-666	0.5132	0.5973	1.267
CRCGN015_MCF10A.TP53.M_24H:BRD-K98494274:99.9579	BRD-K98494274	benzyl-alcohol	MCF10A	trt_cp	100 uM	24 h	3	114	0.29	0.183858	1	1	1	1	0	Anesthetic - local	-666	0.5132	0.5972	1.2669
REP.B024_YAPC_24H:M15	BRD-K78567475	dolastatin-10	YAPC	trt_cp	0.25 uM	24 h	2	487	0.7272	0.601758	0	0	1	1	0	Tubulin inhibitor|Immunostimulant	TUBB	0.513	0.5964	1.2665
CPC017_HEPG2_6H:BRD-K26669427-001-01-0:10	BRD-K26669427	WR-216174	HEPG2	trt_cp	10 uM	6 h	3	344	0.46	0.402243	1	1	1	1	0	PFMRK inhibitor	-666	0.513	0.5963	1.2664
CPC006_NCIH596_6H:BRD-K17140735-300-02-4:11.1	BRD-K17140735	SCH-79797	NCIH596	trt_cp	12 uM	6 h	2	455	0.4	0.431386	0	0	1	1	0	Proteasome inhibitor	F2R	0.513	0.5962	1.2664
CPC003_HCC515_24H:BRD-K08996725-313-01-7:10	BRD-K08996725	zolantidine	HCC515	trt_cp	10 uM	24 h	3	139	0.21	0.172762	1	0	1	1	0	Histamine receptor antagonist	-666	0.5129	0.5946	1.2663
CPC018_NPC_24H:BRD-K06980535-003-15-0:10	BRD-K06980535	promazine	NPC	trt_cp	10 uM	24 h	3	245	0.33	0.287522	0	0	1	1	0	Dopamine receptor antagonist	CHRM5|DRD2|ADRA1A|ADRA1B|ADRA1D|CHRM1|CHRM2|CHRM3|CHRM4|DRD1|DRD3|DRD4|HRH1|HTR2A|HTR2C	0.5129	0.5933	1.2662
NMH002_NEU_6H:BRD-A72024019-001-01-7:10	BRD-A72024019	tunicamycin	NEU	trt_cp	10 uM	6 h	3	170	0.28	0.220614	0	0	1	1	0	GLCNAC phosphotransferase inhibitor	GNPTAB	0.5129	0.5931	1.2662
CPC018_NPC_24H:BRD-K41996876-001-03-0:10	BRD-K41996876	tyrphostin-1	NPC	trt_cp	10 uM	24 h	3	246	0.16	0.200613	0	0	1	1	0	EGFR inhibitor	-666	0.5129	0.593	1.2662
EMU001_OCILY19_24H:M01	BRD-K19295594	gossypol	OCILY19	trt_cp	10 uM	24 h	2	734	0.8341	0.791203	0	0	1	1	0	BCL inhibitor|MCL1 inhibitor	BCL2|BCL2L1|MCL1|BCL2L2|CTGF|EGF	0.5129	0.5924	1.2661
AICHI001_HBL1_24H:D20	BRD-K16761703	sotrastaurin	HBL1	trt_cp	2.5 uM	24 h	3	210	0.56	0.346764	0	0	1	1	0	PKC inhibitor	PRKCA|PRKCB|PRKCQ|PRKCD|PRKCE|PRKCH	0.5128	0.5921	1.2661
LJP009_HUVEC_24H:B03	BRD-A79768653	sirolimus	HUVEC	trt_cp	10 uM	24 h	3	372	0.5317	0.449713	1	1	1	1	0	MTOR inhibitor	MTOR|FKBP1A|CCR5|FGF2	0.5128	0.5905	1.2659
CPC015_ASC_24H:BRD-K22134346-001-11-6:10	BRD-K22134346	simvastatin	ASC	trt_cp	10 uM	24 h	4	240	0.36	0.297226	0	0	1	1	0	HMGCR inhibitor	HMGCR|CYP2C8|CYP3A4|CYP3A5|ITGB2	0.5127	0.5893	1.2657
LJP008_HELA_24H:P07	BRD-K26756394	VE-821	HELA	trt_cp	10 uM	24 h	3	194	0.3862	0.276782	1	0	1	1	0	ATR kinase inhibitor	ATR	0.5127	0.589	1.2657
REP.A018_MCF10A_24H:L13	BRD-K65781196	avanafil	MCF10A	trt_cp	10 uM	24 h	2	584	0.1753	0.32354	0	0	1	1	0	Phosphodiesterase inhibitor	PDE5A	0.5126	0.5886	1.2656
MOAR002_PC3_24H:C10	BRD-K90195324	bazedoxifene	PC3	trt_cp	10 uM	24 h	3	717	0.82	0.775349	1	1	1	1	0	Selective estrogen receptor modulator (SERM)	ESR1|ESR2	0.5126	0.5884	1.2655
CPC013_A375_6H:BRD-K28120222-001-05-0:10	BRD-K28120222	BRD-K28120222	A375	trt_cp	10 uM	6 h	3	405	0.65	0.518818	1	1	1	1	0	NFKB inhibitor	IKBKB|RELA	0.5126	0.5884	1.2654
CPC004_HEPG2_6H:BRD-A18917088-001-03-1:10	BRD-A18917088	estradiol	HEPG2	trt_cp	10 uM	6 h	3	134	0.03	0.0641126	1	0	1	1	0	Estrogen receptor agonist	ESR1|ESR2|NR1I2|CYP2B6|CYP2C19|CYP2C8|CYP2E1|CYP3A5|CYP3A7|GPER1|KCNMA1	0.5125	0.5884	1.2654
CPC006_U937_6H:BRD-K98548675-001-02-6:10	BRD-K98548675	parthenolide	U937	trt_cp	10 uM	6 h	2	318	0.45	0.382517	1	1	1	1	0	NFKB inhibitor	-666	0.5125	0.5884	1.2653
CPC017_PHH_24H:BRD-K71499074-001-03-8:10	BRD-K71499074	diclofenamide	PHH	trt_cp	10 uM	24 h	3	207	0.17	0.189688	0	0	1	1	0	Carbonic anhydrase inhibitor	CA1|CA2|CA4|CA12|CA7	0.5125	0.5884	1.2653
CPC020_HCC515_6H:BRD-K79602928-003-10-8:10	BRD-K79602928	metformin	HCC515	trt_cp	10 uM	6 h	2	78	0.3	0.154682	1	1	1	1	0	Insulin sensitizer	INS|ACACB|PRKAB1	0.5125	0.5884	1.2652
CPC018_ASC_24H:BRD-K11107424-001-01-1:10	BRD-K11107424	tiotidine	ASC	trt_cp	10 uM	24 h	3	409	0.37	0.393363	0	0	1	1	0	Histamine receptor antagonist	HRH2	0.5125	0.5884	1.2652
REP.B011_MDAMB231_24H:M11	BRD-K07237224	moclobemide	MDAMB231	trt_cp	0.03 uM	24 h	2	105	0.0217	0.0482675	0	0	1	1	0	Monoamine oxidase inhibitor	MAOA|CYP2C19|MAOB	0.5125	0.5884	1.2651
REP.A020_HA1E_24H:D02	BRD-K84466663	nelarabine	HA1E	trt_cp	3.33 uM	24 h	3	438	0.548	0.495402	0	0	1	1	0	DNA inhibitor|T cell inhibitor	ADA|POLA1	0.5124	0.5882	1.265
CPC011_A375_6H:BRD-K39621635-001-04-8:10	BRD-K39621635	artemether	A375	trt_cp	10 uM	6 h	3	551	0.35	0.444059	0	0	1	1	0	Antimalarial	CYP2B6|CYP2C19|CYP3A5|ATP1A1	0.5124	0.5881	1.265
REP.A025_A375_24H:A12	BRD-A97701745	pindolol	A375	trt_cp	0.04 uM	24 h	3	105	0.2754	0.171952	1	1	1	1	0	Adrenergic receptor antagonist	ADRB1|ADRB2|HTR1A|HTR1B|HTR2A|HTR2B	0.5123	0.5873	1.2649
LJP008_HEPG2_24H:I19	BRD-K52560704	methylstat	HEPG2	trt_cp	10 uM	24 h	2	232	0.5624	0.365256	0	0	1	1	0	Histone demethylase inhibitor	-666	0.5123	0.5869	1.2648
CPC017_HT29_6H:BRD-K64044582-001-02-8:10	BRD-K64044582	linoleamide	HT29	trt_cp	10 uM	6 h	5	158	0.18	0.170528	0	0	1	1	0	ACAT inhibitor	SOAT1|SOAT2	0.5123	0.5868	1.2648
CPC016_A375_6H:BRD-K72462751-001-01-9:10	BRD-K72462751	C-1	A375	trt_cp	10 uM	6 h	4	202	0.06	0.111322	0	0	1	1	0	Protein kinase inhibitor	PRKCA	0.5123	0.5868	1.2648
LJP008_SKL_24H:F13	BRD-K83189926	UNC-1215	SKL	trt_cp	10 uM	24 h	3	194	0.3558	0.265665	1	1	1	1	0	L3MBTL antagonist	L3MBTL3	0.5123	0.5868	1.2647
CPC014_SKB_24H:BRD-K50140147-001-01-0:10	BRD-K50140147	NVP-TAE684	SKB	trt_cp	10 uM	24 h	4	340	0.54	0.433278	0	0	1	1	0	ALK inhibitor	ALK|INSR	0.5122	0.5868	1.2645
REP.A028_JURKAT_24H:B07	BRD-K92428232	GSK-461364	JURKAT	trt_cp	10 uM	24 h	3	624	0.6855	0.661343	0	0	1	1	0	PLK inhibitor	PLK1	0.5121	0.5868	1.2644
REP.A004_HEK293_24H:I19	BRD-K23363278	CYT-997	HEK293	trt_cp	10 uM	24 h	2	88	0.363	0.180728	0	0	1	1	0	Tubulin inhibitor	TUBB	0.5121	0.5868	1.2643
CPC016_HT29_6H:BRD-K33396764-001-02-0:10	BRD-K33396764	BRD-K33396764	HT29	trt_cp	10 uM	6 h	4	240	0.21	0.22701	1	0	1	1	0	Omega 3 fatty acid stimulant	ELOVL4|FADS1|FADS2|FFAR1|FFAR4|PTGS2|SLC8A1|TRPV1	0.5121	0.5868	1.2643
CPC017_HEPG2_6H:BRD-K60476892-001-02-1:10	BRD-K60476892	YC-1	HEPG2	trt_cp	10 uM	6 h	3	319	0.46	0.387351	1	1	1	1	0	Guanylyl cyclase activator	HIF1A|GUCY1A2|GUCY1A3|GUCY1B3	0.5121	0.5868	1.2643
CPC004_A375_6H:BRD-K08287586-001-08-5:10	BRD-K08287586	butylparaben	A375	trt_cp	10 uM	6 h	3	235	0.09	0.147057	1	0	1	1	0	DNA inhibitor	-666	0.512	0.5868	1.2641
CPC002_PC3_6H:BRD-K97509413-001-01-8:10	BRD-K97509413	coumestrol	PC3	trt_cp	10 uM	6 h	5	588	0.09	0.232616	0	0	1	1	0	Estrogen receptor agonist	ESR1|ESR2	0.512	0.5868	1.2641
PCLB002_HT29_24H:BRD-K68488863:10	BRD-K68488863	ENMD-2076	HT29	trt_cp	10 uM	24 h	3	498	0.62	0.561877	0	0	1	1	0	Aurora kinase inhibitor|FLT3 inhibitor|VEGFR inhibitor	AURKA|FLT3|KDR|PDGFRA|SRC|CSF1R|EPHA1|FGFR1|FGFR2|FGFR3|FLT4|KIT|PTK2	0.512	0.5868	1.264
EMU001_BJAB_24H:K19	BRD-K08109215	I-BET-762	BJAB	trt_cp	10 uM	24 h	3	481	0.7222	0.59598	1	1	1	1	0	Bromodomain inhibitor	BRD2|BRD3|BRD4|APOA1	0.512	0.5868	1.2639
REP.A001_A375_24H:J22	BRD-A28787076	inosine	A375	trt_cp	0.37 uM	24 h	3	97	0.134	0.115284	1	0	1	1	0	Neurotrophic agent	PARP1|PNP	0.5119	0.5868	1.2637
CPC009_HEPG2_6H:BRD-A31159102-003-23-9:10	BRD-A31159102	fluoxetine	HEPG2	trt_cp	10 uM	6 h	3	456	0.55	0.506401	1	0	1	1	0	Selective serotonin reuptake inhibitor (SSRI)	SLC6A4|CYP2C19|ANO1|HTR2B	0.5119	0.5868	1.2637
REP.A024_JURKAT_24H:K19	BRD-K78096648	oxiperomide	JURKAT	trt_cp	10 uM	24 h	3	258	0.3611	0.308641	1	1	1	1	0	Dopamine receptor antagonist	-666	0.5118	0.5868	1.2636
MOAR001_A375_24H:C15	BRD-A32505112	trandolapril	A375	trt_cp	1.11 uM	24 h	2	72	0.0622	0.0676694	1	0	1	1	0	ACE inhibitor	ACE	0.5118	0.5868	1.2636
REP.A015_HT29_24H:H13	BRD-K58010567	vilazodone	HT29	trt_cp	10 uM	24 h	3	140	0.3466	0.222745	1	1	1	1	0	Serotonin receptor antagonist	HTR1A|SLC6A4|CYP2C19|CYP2E1|DRD2|DRD3|HRH1|HTR4	0.5118	0.5868	1.2635
REP.B027_JURKAT_24H:D22	BRD-K93779381	ingenol-mebutate	JURKAT	trt_cp	0.08 uM	24 h	2	556	0.6447	0.605406	0	0	1	1	0	PKC activator	PRKCD|PRKCA|PRKCB|PRKCE|PRKCG	0.5118	0.5868	1.2635
AICHI002_KMS34_24H:H15	BRD-K68065987	MK-2206	KMS34	trt_cp	0.66 uM	24 h	3	432	0.67	0.544014	1	1	1	1	0	AKT inhibitor	AKT1|AKT2|AKT3	0.5117	0.5868	1.2634
CPC006_AGS_6H:BRD-K13049116-001-01-6:10	BRD-K13049116	BMS-754807	AGS	trt_cp	10 uM	6 h	2	68	0.27	0.137015	1	1	1	1	0	IGF-1 inhibitor	IGF1R|AKT1	0.5116	0.5868	1.2631
CPC011_A549_24H:BRD-A36074203-003-05-0:10	BRD-A36074203	remacemide	A549	trt_cp	10 uM	24 h	3	282	0.47	0.368132	0	0	1	1	0	Glutamate receptor antagonist	GRIN1	0.5116	0.5868	1.263
REP.A026_MCF10A_24H:F05	BRD-K89162000	tandutinib	MCF10A	trt_cp	0.125 uM	24 h	3	223	0.2761	0.250909	1	0	1	1	0	FLT3 inhibitor|KIT inhibitor|PDGFR inhibitor	FLT3|KIT|PDGFRA|PDGFRB|CSF1R|PDGFD	0.5115	0.5868	1.2629
NMH002_NPC_24H:BRD-K42624714-001-03-3:10	BRD-K42624714	BML-284	NPC	trt_cp	10 uM	24 h	3	406	0.62	0.507329	1	1	1	1	0	WNT agonist	-666	0.5115	0.5868	1.2628
CPC007_HT29_6H:BRD-K73610817-001-06-3:10	BRD-K73610817	BRD-K73610817	HT29	trt_cp	10 uM	6 h	4	177	0.05	0.0951267	1	0	1	1	0	XIAP inhibitor	-666	0.5115	0.5868	1.2628
CPC015_MCF7_6H:L08	BRD-A41941932	vitexin	MCF7	trt_cp	10 uM	6 h	5	322	0.1745	0.239693	0	0	1	1	0	Antioxidant	-666	0.5114	0.5868	1.2626
REP.B019_HELA_24H:N08	BRD-A49765801	BRD-A49765801	HELA	trt_cp	0.74 uM	24 h	2	312	0.6098	0.441064	1	0	1	1	0	Glucocorticoid receptor agonist	NR3C1|SERPINA6	0.5113	0.5868	1.2624
AICHI002_NALM6_24H:H08	BRD-K67844266	MLN-4924	NALM6	trt_cp	2.5 uM	24 h	3	669	0.79	0.735118	0	0	1	1	0	Nedd activating enzyme inhibitor	NAE1|UBA3	0.5113	0.5868	1.2624
CPC004_PC3_6H:BRD-K91699951-001-03-7:10	BRD-K91699951	benzonatate	PC3	trt_cp	10 uM	6 h	4	749	0.23	0.419697	0	0	1	1	0	Anesthetic - local	SCN5A	0.5112	0.5868	1.2621
CPC008_HCC515_6H:BRD-K77547509-001-01-7:10	BRD-K77547509	ML-179	HCC515	trt_cp	10 uM	6 h	3	315	0.1	0.179468	1	0	1	1	0	Liver receptor homolog inverse agonist	NR5A2	0.5112	0.5868	1.2621
REP.B024_JURKAT_24H:A10	BRD-K73524797	ST-1859	JURKAT	trt_cp	0.08 uM	24 h	2	84	0.1641	0.11872	1	1	1	1	0	Beta amyloid inhibitor	-666	0.5112	0.5868	1.262
REP.A010_HA1E_24H:C02	BRD-K12423485	griseofulvin	HA1E	trt_cp	3.33 uM	24 h	3	124	0.2426	0.175383	0	0	1	1	0	Tubulin inhibitor	KRT12	0.5111	0.5868	1.2619
CPC014_PC3_24H:BRD-K35128472-001-05-1:10	BRD-K35128472	2-aminopurine	PC3	trt_cp	10 uM	24 h	5	397	0.53	0.463835	0	0	1	1	0	Serine/threonine kinase inhibitor	-666	0.5111	0.5868	1.2619
CPC020_PC3_6H:BRD-A50157456-065-17-2:10	BRD-A50157456	terbutaline	PC3	trt_cp	10 uM	6 h	5	142	0.14	0.142573	1	0	1	1	0	Adrenergic receptor agonist	ADRB2	0.5111	0.5868	1.2617
REP.A003_A549_24H:I11	BRD-K33852358	arofylline	A549	trt_cp	0.125 uM	24 h	3	112	0.0509	0.0763481	0	0	1	1	0	Phosphodiesterase inhibitor	PDE4A|PDE4B|PDE4C|PDE4D	0.511	0.5868	1.2615
PAC004_U2OS_6H:BRD-K09549677-300-01-8:10	BRD-K09549677	mibefradil	U2OS	trt_cp	10 uM	6 h	2	69	0.25	0.132808	1	1	1	1	0	Calcium channel blocker	CACNA1H|CACNA1G|CACNA1C|CACNA1I|SCN2A|SCN4A|SCN5A|SCN9A|ANO1|CACNA1D|CACNA1F|CACNA1S|CACNB1|CACNB2|CACNB3|CACNB4|CATSPER1|CATSPER2|CATSPER3|CATSPER4	0.5109	0.5862	1.2614
CPC013_PC3_6H:BRD-K25504083-001-03-1:10	BRD-K25504083	cytochalasin-d	PC3	trt_cp	10 uM	6 h	5	315	0.38	0.349847	1	1	1	1	0	Tubulin inhibitor	ACTA1	0.5107	0.5862	1.2609
AICHI002_OCILY19_4H:L19	BRD-K13514097	everolimus	OCILY19	trt_cp	10 uM	4 h	2	387	0.37	0.382637	0	0	1	1	0	MTOR inhibitor	MTOR|CYP3A5|FKBP1A	0.5107	0.5862	1.2609
REP.A011_MCF7_24H:I01	BRD-K06294530	UK-383367	MCF7	trt_cp	10 uM	24 h	3	166	0.2883	0.221211	0	0	1	1	0	Procollagen C-Endopeptidase Inhibitors	BMP1	0.5107	0.5862	1.2608
CPC015_A549_24H:BRD-K10065684-001-06-6:10	BRD-K10065684	dantron	A549	trt_cp	10 uM	24 h	3	119	0.42	0.226063	1	1	1	1	0	Laxative	-666	0.5107	0.5862	1.2608
REP.A010_HEK293_24H:H20	BRD-K13390322	AT-7519	HEK293	trt_cp	3.33 uM	24 h	3	366	0.5057	0.435028	1	1	1	1	0	CDK inhibitor|Cell cycle inhibitor	CDK2|CDK1|CDK9|CDK4|CDK5|CDK6	0.5106	0.5862	1.2606
REP.A007_HELA_24H:B13	BRD-K42805893	AZD-9291	HELA	trt_cp	10 uM	24 h	3	293	0.5369	0.401062	1	1	1	1	0	EGFR inhibitor	EGFR	0.5106	0.5862	1.2605
ERG021_VCAP_24H:BRD-K36198571:3.33	BRD-K36198571	WAY-170523	VCAP	trt_cp	3.33 uM	24 h	2	316	0.33	0.326536	1	1	1	1	0	Metalloproteinase inhibitor	MMP13	0.5106	0.5862	1.2604
CPC018_PHH_24H:BRD-K08619574-334-03-9:10	BRD-K08619574	thioproperazine	PHH	trt_cp	10 uM	24 h	3	183	0.2	0.193451	0	0	1	1	0	Dopamine receptor antagonist	ADRA1A|ADRA1B|DRD1|DRD2|HTR1A|HTR2A	0.5105	0.5862	1.2604
CPC006_NCIH508_6H:BRD-K67844266-001-01-3:11.1	BRD-K67844266	MLN-4924	NCIH508	trt_cp	12 uM	6 h	2	186	0.08	0.123348	1	0	1	1	0	Nedd activating enzyme inhibitor	NAE1|UBA3	0.5105	0.5862	1.2603
EMU001_BJAB_6H:J07	BRD-K44844162	taselisib	BJAB	trt_cp	10 uM	6 h	3	440	0.6107	0.524168	0	0	1	1	0	PI3K inhibitor	PIK3CA|PIK3CB|PIK3CD|PIK3CG	0.5105	0.5862	1.2603
REP.B021_YAPC_24H:J02	BRD-K83720053	avagacestat	YAPC	trt_cp	0.74 uM	24 h	2	93	0.3559	0.183965	1	1	1	1	0	Gamma secretase inhibitor	PSEN1	0.5105	0.5862	1.2603
PCLB002_HCC515_24H:BRD-K28578425:3.33	BRD-K28578425	cilostamide	HCC515	trt_cp	3.33 uM	24 h	3	104	0.3	0.178611	0	0	1	1	0	Phosphodiesterase inhibitor	PDE3A|PDE3B	0.5104	0.5862	1.2601
LJP006_BT20_24H:H05	BRD-K49075727	nintedanib	BT20	trt_cp	0.12 uM	24 h	2	343	0.7261	0.504633	0	0	1	1	0	FGFR inhibitor|PDGFR inhibitor|VEGFR inhibitor	-666	0.5104	0.5862	1.2601
REP.B007_HT29_24H:A23	BRD-K42898655	temsirolimus	HT29	trt_cp	0.03 uM	24 h	2	233	0.3353	0.282635	0	0	1	1	0	MTOR inhibitor	MTOR|PTEN	0.5104	0.5862	1.26
CPC015_HEPG2_6H:BRD-K10995081-001-15-4:10	BRD-K10995081	perphenazine	HEPG2	trt_cp	10 uM	6 h	2	128	0.36	0.217064	0	0	1	1	0	Dopamine receptor antagonist	DRD2|CALM1|DRD1|HRH1|HTR2A|HTR2C|HTR6|HTR7	0.5104	0.5862	1.26
CPC016_HEPG2_6H:BRD-K67100011-003-03-0:10	BRD-K67100011	pivmecillinam	HEPG2	trt_cp	10 uM	6 h	3	489	0.64	0.565685	0	0	1	1	0	Bacterial cell wall synthesis inhibitor	-666	0.5103	0.5862	1.2599
CPC016_HEPG2_6H:BRD-K63792901-075-01-3:10	BRD-K63792901	BRD-K63792901	HEPG2	trt_cp	10 uM	6 h	3	160	0.17	0.166769	1	0	1	1	0	Acetylcholine receptor agonist	-666	0.5103	0.5862	1.2599
REP.A012_YAPC_24H:F01	BRD-K00911143	brexpiprazole	YAPC	trt_cp	10 uM	24 h	3	422	0.6127	0.514175	1	1	1	1	0	Dopamine receptor antagonist	DRD2|HTR1A|HTR2A|DRD3	0.5102	0.5861	1.2597
CPC015_A549_24H:BRD-K52075715-001-03-4:10	BRD-K52075715	oxibendazole	A549	trt_cp	10 uM	24 h	2	204	0.26	0.23288	0	0	1	1	0	Tubulin inhibitor	TUBB|TUBB4B	0.5102	0.5861	1.2597
CPC006_NCIH508_6H:BRD-K62965247-001-01-5:10	BRD-K62965247	tipifarnib-P2	NCIH508	trt_cp	10 uM	6 h	2	152	0.1	0.124667	0	0	1	1	0	Farnesyltransferase inhibitor	FNTA|FNTB	0.5102	0.5861	1.2597
CPD002_MCF7_24H:BRD-K72723676-003-12-9:10	BRD-K72723676	benzethonium	MCF7	trt_cp	10 uM	24 h	3	488	0.58	0.537966	1	1	1	1	0	Sodium channel inhibitor	SCN9A|SCN10A	0.5101	0.5835	1.2593
CVD001_PHH_6H:BRD-A50737080-001-01-4:10	BRD-A50737080	CGK-733	PHH	trt_cp	10 uM	6 h	3	188	0.39	0.273805	0	0	1	1	0	ATM kinase inhibitor|ATR kinase inhibitor	ATM|ATR	0.5101	0.5835	1.2593
LJP005_HCC515_24H:H01	BRD-K42191735	buparlisib	HCC515	trt_cp	10 uM	24 h	3	376	0.7	0.518768	1	1	1	1	0	PI3K inhibitor	PIK3CA|PIK3CG	0.5101	0.5835	1.2592
REP.A006_HELA_24H:F24	BRD-K20079257	rufinamide	HELA	trt_cp	0.04 uM	24 h	3	214	0.3559	0.279062	1	0	1	1	0	Voltage-gated sodium channel blocker	SCN1A|SCN3A|SCN9A|CYP2E1|CYP3A4|GRM5|SCN10A|SCN11A|SCN2A|SCN4A|SCN5A|SCN7A|SCN8A	0.51	0.5835	1.2592
CPC003_HA1E_24H:BRD-K19309090-300-03-0:10	BRD-K19309090	SR-95639A	HA1E	trt_cp	10 uM	24 h	3	321	0.05	0.128106	1	0	1	1	0	Acetylcholine receptor agonist	CHRM1	0.51	0.5835	1.2592
CPC014_HA1E_6H:BRD-K50387473-001-01-1:10	BRD-K50387473	XMD-892	HA1E	trt_cp	10 uM	6 h	3	258	0.47	0.352119	1	1	1	1	0	MAP kinase inhibitor	-666	0.51	0.5835	1.2591
CPC004_PC3_6H:BRD-K30240666-051-08-4:10	BRD-K30240666	clemastine	PC3	trt_cp	10 uM	6 h	5	480	0.19	0.305371	0	0	1	1	0	Histamine receptor antagonist	HRH1	0.5099	0.5835	1.259
CPC006_HT29_6H:M13	BRD-K28296557	BRD-K28296557	HT29	trt_cp	10 uM	6 h	5	400	0.5484	0.473597	1	1	1	1	0	AKT inhibitor	-666	0.5099	0.5835	1.2589
CPC015_NPC_24H:BRD-A34806832-001-02-7:10	BRD-A34806832	proscillaridin	NPC	trt_cp	10 uM	24 h	3	668	0.71	0.696383	0	0	1	1	0	Na/K-ATPase inhibitor	ATP1A1	0.5099	0.5835	1.2589
CPC014_HCC515_6H:BRD-K77008974-001-01-6:10	BRD-K77008974	WYE-354	HCC515	trt_cp	10 uM	6 h	3	211	0.32	0.262752	1	1	1	1	0	MTOR inhibitor	MTOR	0.5099	0.5835	1.2588
CPC020_HT29_6H:BRD-K47323024-003-17-8:10	BRD-K47323024	methapyrilene	HT29	trt_cp	10 uM	6 h	4	297	0.26	0.280993	1	0	1	1	0	Histamine receptor antagonist	HRH1	0.5099	0.5835	1.2588
CPC006_NCIH596_6H:BRD-K71799949-001-20-8:96	BRD-K71799949	carbamazepine	NCIH596	trt_cp	100 uM	6 h	2	165	0.19	0.17904	0	0	1	1	0	Carboxamide antiepileptic	SCN1A|SCN3A|SCN5A|ABCB1|CYP1A2|CYP3A4|SCN10A|SCN11A|SCN2A|SCN4A|SCN7A|SCN8A|SCN9A	0.5098	0.5834	1.2586
PCL001_HA1E_24H:BRD-A18497530:1.11	BRD-A18497530	5-iodotubercidin	HA1E	trt_cp	1.11 uM	24 h	3	338	0.54	0.432002	1	1	1	1	0	Adenosine kinase inhibitor	-666	0.5098	0.5832	1.2585
CPC017_MCF7_6H:BRD-K54704028-001-01-3:10	BRD-K54704028	BAY-36-7620	MCF7	trt_cp	10 uM	6 h	4	102	0.1	0.102125	1	0	1	1	0	Glutamate receptor antagonist	GRM1	0.5097	0.5828	1.2584
CPC006_U937_6H:BRD-K64890080-001-03-9:10	BRD-K64890080	BI-2536	U937	trt_cp	10 uM	6 h	2	342	0.61	0.461858	1	1	1	1	0	PLK inhibitor	PLK1|BRD4|PLK2|PLK3	0.5097	0.5821	1.2583
CPC014_HA1E_6H:BRD-K13514097-001-01-2:10	BRD-K13514097	everolimus	HA1E	trt_cp	10 uM	6 h	3	405	0.51	0.459561	1	1	1	1	0	MTOR inhibitor	MTOR|CYP3A5|FKBP1A	0.5097	0.582	1.2582
REP.A012_THP1_24H:I23	BRD-K02292852	cefoperazone	THP1	trt_cp	0.125 uM	24 h	3	142	0.1387	0.14191	1	0	1	1	0	Bacterial cell wall synthesis inhibitor	-666	0.5096	0.5819	1.2582
CPC017_ASC_24H:BRD-K67860401-001-01-5:10	BRD-K67860401	AR-A014418	ASC	trt_cp	10 uM	24 h	4	489	0.52	0.509902	0	0	1	1	0	GSK inhibitor	GSK3B	0.5096	0.5819	1.2581
CPC017_HT29_6H:BRD-K10136726-003-01-2:10	BRD-K10136726	BRD-K10136726	HT29	trt_cp	10 uM	6 h	5	216	0.17	0.193768	0	0	1	1	0	Chymotrypsin inhibitor	-666	0.5096	0.5819	1.2581
AICHI001_KMS34_24H:C19	BRD-A79768653	sirolimus	KMS34	trt_cp	10 uM	24 h	3	540	0.7	0.621694	1	1	1	1	0	MTOR inhibitor	MTOR|FKBP1A|CCR5|FGF2	0.5096	0.5818	1.2581
CPC017_PHH_24H:BRD-K24132293-001-13-7:10	BRD-K24132293	piperlongumine	PHH	trt_cp	10 uM	24 h	3	194	0.38	0.274551	0	0	1	1	0	Glutathione transferase inhibitor	-666	0.5095	0.5804	1.2578
CPC017_HEPG2_6H:BRD-K62289640-003-01-9:10	BRD-K62289640	lylamine	HEPG2	trt_cp	10 uM	6 h	3	508	0.57	0.544126	1	1	1	1	0	Cannabinoid receptor agonist	CNR1	0.5095	0.579	1.2577
REP.A006_YAPC_24H:N01	BRD-K22936972	diphenylpyraline	YAPC	trt_cp	10 uM	24 h	3	264	0.4159	0.335063	1	0	1	1	0	Dopamine receptor antagonist	HRH1|SLC6A3	0.5094	0.5785	1.2577
CPC005_PC3_24H:BRD-K50836978-001-01-7:10	BRD-K50836978	purvalanol-a	PC3	trt_cp	10 uM	24 h	5	639	0.71	0.681099	1	1	1	1	0	CDK inhibitor|DYRK inhibitor	CDK1|CDK2|CDK4|CDK5|CCND1|CCNE1|CSNK1G3|RPS6KA1|SRC	0.5094	0.5784	1.2577
CPC018_PHH_24H:BRD-A52530684-001-01-1:10	BRD-A52530684	doxorubicin	PHH	trt_cp	10 uM	24 h	2	266	0.63	0.413944	0	0	1	1	0	Topoisomerase inhibitor	TOP2A	0.5094	0.5784	1.2576
LJP009_PC3_24H:I16	BRD-K55187425	rigosertib	PC3	trt_cp	0.37 uM	24 h	3	249	0.6142	0.395444	1	1	1	1	0	Cell cycle inhibitor|PLK inhibitor	PLK1|MCL1	0.5094	0.5784	1.2575
CPC001_HCC515_6H:BRD-K92726801-003-02-7:10	BRD-K92726801	hydrastinine	HCC515	trt_cp	10 uM	6 h	2	319	0.22	0.267878	1	0	1	1	0	Haemostatic agent	-666	0.5093	0.5784	1.2574
[truncated: 47,312 more rows]

## Sheet: convs2raw
id	pert_id	pert_iname	cell_iname	pert_type	pert_idose	pert_itime	nsample	ss_ngene	cc_q75	tas	qc_pass	is_hiq	is_ncs_sig	is_exemplar_sig	is_null_sig	moa	target_name	raw_cs	fdr_q_nlog10	norm_cs
REP.A020_A375_24H:B08	BRD-K82603084	ethylenediaminetetraacetic-acid	A375	trt_cp	3.33 uM	24 h	3	96	0.156	0.123745	0	0	1	1	0	PKC inhibitor	-666	0.4586	1.6386	1.7845
REP.A008_HT29_24H:A19	BRD-K63712959	temoporfin	HT29	trt_cp	10 uM	24 h	2	349	0.5417	0.439666	0	0	1	1	0	Radical formation stimulant	-666	0.4397	1.363	1.711
REP.A004_HEK293_24H:I07	BRD-K23672206	BCI-540	HEK293	trt_cp	10 uM	24 h	2	58	0.2883	0.130758	0	0	1	1	0	Glutamate receptor agonist	-666	0.433	1.2958	1.6849
AICHI002_NALM6_24H:H13	BRD-K68065987	MK-2206	NALM6	trt_cp	10 uM	24 h	3	442	0.64	0.537813	1	1	1	1	0	AKT inhibitor	AKT1|AKT2|AKT3	0.4279	1.2511	1.6651
AICHI001_BJAB_4H:A07	BRD-K52911425	GDC-0941	BJAB	trt_cp	10 uM	4 h	3	339	0.53	0.428616	0	0	1	1	0	PI3K inhibitor	PIK3CG|PIK3CA|PIK3CB|PIK3CD	0.4279	1.2504	1.6647
PBIOA015_HCC515_24H:C05	BRD-K92041145	O6-benzylguanine	HCC515	trt_cp	0.125 uM	24 h	3	137	0.1468	0.143402	1	1	1	1	0	O6-alkylguanine-DNA alkyltransferase inhibitor	MGMT	0.4189	1.1816	1.63
REP.A004_HEK293_24H:N16	BRD-A25619068	fadrozole	HEK293	trt_cp	0.37 uM	24 h	3	65	0.1958	0.114076	0	0	1	1	0	Aromatase inhibitor	CYP19A1|CYP11B1	0.4167	1.1664	1.6215
CPC017_HT29_6H:BRD-K27737647-300-01-4:10	BRD-K27737647	H-89	HT29	trt_cp	10 uM	6 h	5	138	0.22	0.17619	0	0	1	1	0	PKA inhibitor	PRKACA|KCNA2|KCNA3|KCNA5|KCNAB2|KCNC1|KCNC2|KCNC3|KCNE1|KCNE2|KCNE3|KCNE4|KCNH1|KCNH2|KCNQ1|KCNQ2|KCNQ3|KCNQ5|KCNS3|GSG2|PKIA	0.4104	1.1249	1.5969
EMU001_K562_24H:J13	BRD-K64052750	gefitinib	K562	trt_cp	10 uM	24 h	3	303	0.6228	0.439265	1	1	1	1	0	EGFR inhibitor	EGFR|CYP2C19	0.4103	1.1242	1.5965
REP.A016_A375_24H:L17	BRD-K55026842	azacitidine	A375	trt_cp	0.125 uM	24 h	3	200	0.3464	0.266155	1	1	1	1	0	DNA methyltransferase inhibitor	DNMT1|DNMT3A	0.4044	1.0886	1.5733
CPC016_A375_6H:BRD-K97061094-001-03-2:10	BRD-K97061094	azacyclonol	A375	trt_cp	10 uM	6 h	5	160	0.15	0.156652	0	0	1	1	0	Histamine receptor antagonist	HRH1	0.4037	1.0849	1.5708
REP.A021_HA1E_24H:A13	BRD-K80343549	TAK-285	HA1E	trt_cp	10 uM	24 h	3	299	0.5402	0.40639	1	1	1	1	0	EGFR inhibitor	ERBB2|EGFR	0.4034	1.0833	1.5697
LJP009_ASC_24H:I07	BRD-K47983010	BX-795	ASC	trt_cp	10 uM	24 h	2	183	0.5356	0.316575	1	1	1	1	0	IKK inhibitor	PDPK1|IKBKE|TBK1|CDK2|CHEK1|GSK3B|KDR|PDK1	0.4017	1.0738	1.5631
CPC006_H1299_6H:BRD-K56700933-001-01-3:10	BRD-K56700933	phenethyl-isothiocyanate	H1299	trt_cp	10 uM	6 h	2	136	0.34	0.21744	0	0	1	1	0	Carcinogen	CYP2E1	0.3997	1.0628	1.5553
CPC013_A549_24H:BRD-K63068307-001-01-4:10	BRD-K63068307	ZSTK-474	A549	trt_cp	10 uM	24 h	3	285	0.49	0.377878	1	1	1	1	0	PI3K inhibitor	PIK3CG|PIK3CA|PIK3CB|PIK3CD	0.3993	1.0605	1.5537
CPC015_NPC_24H:BRD-K14920963-304-01-9:10	BRD-K14920963	erythrosine	NPC	trt_cp	10 uM	24 h	4	289	0.5	0.384383	0	0	1	1	0	Coloring agent	-666	0.399	1.059	1.5526
REP.B026_JURKAT_24H:B07	BRD-A87435144	AZD-7545	JURKAT	trt_cp	2.22 uM	24 h	2	150	0.1864	0.169083	0	0	1	1	0	PDK inhibitor	PDK2|PDK1	0.3987	1.057	1.5511
AICHI001_K562_24H:N07	BRD-K74514084	pazopanib	K562	trt_cp	10 uM	24 h	3	238	0.43	0.323484	1	1	1	1	0	VEGFR inhibitor|KIT inhibitor|PDGFR inhibitor	KDR|KIT|FLT1|FLT4|PDGFRB|PDGFRA|BRAF|CYP2B6|CYP2C8|CYP2E1|DDR2|CSF1R|FGF1|FGFR1|FGFR3|ITK|SH2B3	0.3965	1.0459	1.5429
AICHI002_MINO_24H:H13	BRD-K68065987	MK-2206	MINO	trt_cp	10 uM	24 h	3	278	0.57	0.402523	1	1	1	1	0	AKT inhibitor	AKT1|AKT2|AKT3	0.3964	1.0451	1.5423
LJP008_JURKAT_24H:O23	BRD-K09537769	NU-7026	JURKAT	trt_cp	0.12 uM	24 h	2	318	0.4523	0.383493	0	0	1	1	0	DNA inhibitor|MTOR inhibitor|PI3K inhibitor	PRKDC	0.3958	1.0422	1.5402
CPC014_PC3_24H:BRD-K68174511-001-01-7:10	BRD-K68174511	torin-2	PC3	trt_cp	10 uM	24 h	5	470	0.67	0.567436	0	0	1	1	0	MTOR inhibitor	MTOR	0.3952	1.0392	1.5379
REP.A009_YAPC_24H:N13	BRD-K33610132	rociletinib	YAPC	trt_cp	10 uM	24 h	3	347	0.5372	0.436579	0	0	1	1	0	EGFR inhibitor	EGFR	0.3942	1.0338	1.5338
PAC005_U2OS_6H:BRD-A80594172-001-02-0:10	BRD-A80594172	betamethasone-valerate	U2OS	trt_cp	10 uM	6 h	2	49	0.32	0.12662	1	1	1	1	0	Glucocorticoid receptor agonist	NR3C1	0.394	1.0329	1.5331
REP.A012_HEK293_24H:D01	BRD-K00521308	ATN-161	HEK293	trt_cp	10 uM	24 h	3	125	0.1109	0.119056	1	0	1	1	0	Integrin inhibitor	ITGA5|ITGAV|ITGB1|ITGB3|ITGB5	0.3939	1.0325	1.5328
CPC014_A549_24H:BRD-K07265709-003-01-5:10	BRD-K07265709	razoxane	A549	trt_cp	10 uM	24 h	3	255	0.56	0.382116	0	0	1	1	0	Chelating agent|Topoisomerase inhibitor	TOP2A|TOP2B	0.3935	1.0301	1.5309
LTC001_HME1_24H:BRD-K52911425:20	BRD-K52911425	GDC-0941	HME1	trt_cp	20 uM	24 h	2	186	0.62	0.343386	0	0	1	1	0	PI3K inhibitor	PIK3CG|PIK3CA|PIK3CB|PIK3CD	0.3923	0.9578	1.5265
CPC014_PHH_24H:BRD-K05804044-001-01-1:10	BRD-K05804044	AZ-628	PHH	trt_cp	10 uM	24 h	4	126	0.06	0.0879208	0	0	1	1	0	RAF inhibitor	BRAF|RAF1	0.3919	0.889	1.5247
REP.B024_YAPC_24H:E15	BRD-K75037734	carbachol	YAPC	trt_cp	0.25 uM	24 h	2	85	0.2382	0.143883	0	0	1	1	0	Cholinergic receptor agonist	CHRM1|CHRM2|CHRNA2|CHRM3|CHRM4|CHRM5	0.3905	0.889	1.5194
REP.B024_A549_24H:E10	BRD-A74914197	pralatrexate	A549	trt_cp	0.08 uM	24 h	2	290	0.5369	0.399003	0	0	1	1	0	Dihydrofolate reductase inhibitor	DHFR|SLC19A1|TYMS	0.3898	0.889	1.5167
CPC014_A375_6H:J02	BRD-A39646320	HC-toxin	A375	trt_cp	10 uM	6 h	2	370	0.6638	0.50113	1	1	1	1	0	HDAC inhibitor	-666	0.3882	0.889	1.5106
CPC006_AGS_6H:BRD-K81418486-001-13-7:11.1	BRD-K81418486	vorinostat	AGS	trt_cp	12 uM	6 h	2	395	0.79	0.564862	1	1	1	1	0	HDAC inhibitor	HDAC1|HDAC2|HDAC3|HDAC6|HDAC8|HDAC10|HDAC11|HDAC5|HDAC9	0.3875	0.889	1.5076
REP.A003_JURKAT_24H:M21	BRD-K35719256	rotundine	JURKAT	trt_cp	1.11 uM	24 h	2	62	0.1748	0.105268	0	0	1	1	0	Serotonin receptor agonist	DRD1|DRD2|HTR1A|HTR1D|HTR4|HTR7|DRD3	0.3871	0.889	1.5063
HOG003_MCF7_24H:BRD-K09499853-305-01-1:10	BRD-K09499853	KU-0060648	MCF7	trt_cp	10 uM	24 h	3	535	0.69	0.614373	0	0	1	1	0	DNA inhibitor|PI3K inhibitor	PIK3CA|PIK3CB|PIK3CD|PRKDC	0.3871	0.889	1.5063
CPC013_MCF7_24H:BRD-K63068307-001-01-4:10	BRD-K63068307	ZSTK-474	MCF7	trt_cp	10 uM	24 h	5	364	0.43	0.400051	0	0	1	1	0	PI3K inhibitor	PIK3CG|PIK3CA|PIK3CB|PIK3CD	0.3871	0.889	1.5063
CPC017_NPC_24H:BRD-K13533483-001-03-0:10	BRD-K13533483	cyclosporin-a	NPC	trt_cp	10 uM	24 h	4	272	0.1	0.166769	1	0	1	1	0	Calcineurin inhibitor	PPIA|CYP3A5|CYP3A7|PPID|ABCB11|CAMLG|FPR1|PPIF|PPP3R2|SLC10A1|SLCO1B1|SLCO1B3	0.3862	0.889	1.5027
CPC004_A375_6H:BRD-A27887842-001-03-2:10	BRD-A27887842	prednisolone	A375	trt_cp	10 uM	6 h	3	161	0.23	0.194584	1	1	1	1	0	Glucocorticoid receptor agonist	NR3C1|NR3C2|SERPINA6	0.3859	0.889	1.5015
REP.A020_A375_24H:M23	BRD-K48578705	methyldopa	A375	trt_cp	0.125 uM	24 h	3	125	0.2216	0.168295	0	0	1	1	0	Adrenergic receptor agonist	ADRA2A|DDC|ADRA2B|ADRA2C	0.3855	0.889	1.4999
CPC014_PHH_24H:BRD-K83972459-001-01-9:10	BRD-K83972459	JWE-035	PHH	trt_cp	10 uM	24 h	4	185	0.29	0.234215	0	0	1	1	0	Aurora kinase inhibitor	AURKA	0.3855	0.889	1.4999
CPC017_HT29_6H:BRD-K54704028-001-01-3:10	BRD-K54704028	BAY-36-7620	HT29	trt_cp	10 uM	6 h	5	106	0.13	0.118701	0	0	1	1	0	Glutamate receptor antagonist	GRM1	0.3854	0.889	1.4995
CPC016_SKB_24H:BRD-K47598052-001-06-7:10	BRD-K47598052	PP-1	SKB	trt_cp	10 uM	24 h	3	364	0.42	0.395372	1	1	1	1	0	Src inhibitor|Abl inhibitor	SRC|HCK|RET	0.3853	0.889	1.4991
CRCGN016_MCF10A.WT.HP_24H:BRD-K70264088:11.0869	BRD-K70264088	hydroxyprogesterone-caproate	MCF10A	trt_cp	12 uM	24 h	3	350	0.65	0.482304	1	1	1	1	0	Progesterone receptor agonist	-666	0.3845	0.889	1.496
PAC004_U2OS_6H:BRD-A60070924-001-01-8:20	BRD-A60070924	alpha-estradiol	U2OS	trt_cp	20 uM	6 h	2	71	0.39	0.168264	0	0	1	1	0	Estrogen receptor agonist	-666	0.3844	0.889	1.4958
CPC003_HCC515_24H:BRD-K95435023-001-01-0:10	BRD-K95435023	PHA-665752	HCC515	trt_cp	10 uM	24 h	3	361	0.5	0.429605	1	1	1	1	0	MET inhibitor	MET	0.3843	0.889	1.4953
REP.A015_MCF7_24H:F20	BRD-K57169635	dacomitinib	MCF7	trt_cp	3.33 uM	24 h	3	143	0.2843	0.203886	1	1	1	1	0	EGFR inhibitor	EGFR|ERBB2|ERBB4	0.3843	0.889	1.4952
CPC016_SKB_24H:BRD-A81866333-003-01-5:10	BRD-A81866333	CGS-21680	SKB	trt_cp	10 uM	24 h	3	56	0.12	0.0828925	1	0	1	1	0	Adenosine receptor agonist	ADORA2A|ADORA1|ADORA2B|ADORA3	0.3837	0.889	1.4929
PBIOA018_HEPG2_24H:J07	BRD-K79239947	PF-573228	HEPG2	trt_cp	10 uM	24 h	3	209	0.46	0.313533	1	1	1	1	0	Focal adhesion kinase inhibitor	CDK1|CDK2|CDK7|GSK3B|IKBKB	0.3835	0.889	1.4922
REP.A011_A549_24H:N09	BRD-K07310275	PF-04691502	A549	trt_cp	1.11 uM	24 h	3	501	0.61	0.559003	0	0	1	1	0	MTOR inhibitor|PI3K inhibitor	MTOR|PIK3CA|PIK3CB|PIK3CD|PIK3CG	0.3835	0.889	1.4921
REP.A022_HA1E_24H:M07	BRD-K70557564	zosuquidar	HA1E	trt_cp	10 uM	24 h	3	202	0.4482	0.304258	1	1	1	1	0	P-glycoprotein inhibitor	ABCB1|ABCB4	0.3834	0.889	1.4916
PAC004_U2OS_6H:BRD-K16977723-001-01-0:10	BRD-K16977723	PP-3	U2OS	trt_cp	10 uM	6 h	2	33	0.43	0.120454	1	1	1	1	0	EGFR inhibitor	-666	0.3832	0.889	1.491
REP.B006_A375_24H:N19	BRD-K23228615	GDC-0980	A375	trt_cp	2.22 uM	24 h	2	488	0.6476	0.568452	0	0	1	1	0	MTOR inhibitor|PI3K inhibitor	MTOR|PIK3CG|FGR|MAP3K9|PIK3CA|PIK3CB|PIK3CD|SYK	0.383	0.889	1.4903
CPC006_H1299_6H:BRD-K30677119-001-01-0:11.1	BRD-K30677119	PP-30	H1299	trt_cp	12 uM	6 h	2	136	0.41	0.238777	0	0	1	1	0	RAF inhibitor	RAF1	0.383	0.889	1.4901
REP.A012_THP1_24H:H14	BRD-K01674964	histamine	THP1	trt_cp	3.33 uM	24 h	3	125	0.1347	0.131211	1	1	1	1	0	Histamine receptor agonist	HRH2|HRH1|HRH3|HRH4|NOX3	0.3828	0.889	1.4895
REP.B002_HT29_24H:O13	BRD-K12184916	NVP-BEZ235	HT29	trt_cp	2.22 uM	24 h	2	308	0.43	0.367994	0	0	1	1	0	MTOR inhibitor|PI3K inhibitor	-666	0.3825	0.889	1.4883
LJP007_ASC.C_24H:C01	BRD-K53414658	tivozanib	ASC	trt_cp	10 uM	24 h	3	339	0.61	0.459828	1	1	1	1	0	VEGFR inhibitor	FLT1|FLT4|KDR|KIT|PDGFRA|PDGFRB	0.3824	0.889	1.488
CPC016_A549_6H:BRD-K38449220-001-03-8:10	BRD-K38449220	seneciphylline	A549	trt_cp	10 uM	6 h	2	138	0.4	0.237575	0	0	1	1	0	Cytochrome P450 inhibitor	-666	0.3824	0.889	1.4878
REP.A015_YAPC_24H:C07	BRD-K56291712	voxtalisib	YAPC	trt_cp	10 uM	24 h	3	394	0.5951	0.489636	1	1	1	1	0	MTOR inhibitor|PI3K inhibitor	MTOR|PIK3CA	0.3821	0.889	1.4868
CPC014_SKB_24H:BRD-A29901043-001-01-0:10	BRD-A29901043	KIN001-127	SKB	trt_cp	10 uM	24 h	3	354	0.31	0.334976	0	0	1	1	0	ITK inhibitor	ITK	0.382	0.889	1.4865
REP.A023_A549_24H:O13	BRD-K72951360	valrubicin	A549	trt_cp	10 uM	24 h	3	576	0.7418	0.660975	1	1	1	1	0	DNA inhibitor|Topoisomerase inhibitor	TOP2A	0.3808	0.889	1.4817
MOAR016_HAP1.BRD4_24H:M01	BRD-K76617868	fasudil	HAP1	trt_cp	3.33 uM	24 h	3	79	0.2116	0.130738	1	1	1	1	0	Rho associated kinase inhibitor	ROCK1|ROCK2|PKIA|PRKACA	0.3806	0.889	1.481
CPC018_NPC_24H:BRD-K48367671-001-01-8:10	BRD-K48367671	febuxostat	NPC	trt_cp	10 uM	24 h	3	211	0.28	0.245782	0	0	1	1	0	Xanthine oxidase inhibitor	XDH	0.3806	0.889	1.4808
REP.B016_THP1_24H:D01	BRD-K51662849	ilomastat	THP1	trt_cp	2.22 uM	24 h	2	124	0.344	0.208843	1	1	1	1	0	Matrix metalloprotease inhibitor	ACAN|ADAM28|MMP1|MMP12|MMP13|MMP14|MMP2|MMP3|MMP8|MMP9	0.3802	0.889	1.4792
CPC006_H1299_6H:BRD-K53414658-001-01-7:10	BRD-K53414658	tivozanib	H1299	trt_cp	10 uM	6 h	2	222	0.42	0.308768	0	0	1	1	0	VEGFR inhibitor	FLT1|FLT4|KDR|KIT|PDGFRA|PDGFRB	0.3797	0.889	1.4775
PAC004_U2OS_6H:BRD-K08219523-001-01-9:10	BRD-K08219523	5-nonyloxytryptamine	U2OS	trt_cp	10 uM	6 h	2	103	0.29	0.174762	1	1	1	1	0	Serotonin receptor agonist	-666	0.3793	0.889	1.4758
REP.B017_HEK293_24H:H23	BRD-A64553394	DPI-201106	HEK293	trt_cp	0.03 uM	24 h	2	157	0.2993	0.219197	1	1	1	1	0	Sodium channel activator	ADRB2	0.379	0.889	1.4748
CPC016_HEPG2_6H:BRD-K95763993-001-03-7:10	BRD-K95763993	trapidil	HEPG2	trt_cp	10 uM	6 h	2	90	0.36	0.182013	0	0	1	1	0	PDGFR inhibitor	PDGFRA	0.3785	0.889	1.4729
CPC018_PHH_24H:BRD-K09602097-001-04-5:10	BRD-K09602097	forskolin	PHH	trt_cp	10 uM	24 h	3	339	0.17	0.242748	0	0	1	1	0	Adenylyl cyclase activator	ADCY2|ADCY5|GNAS	0.3784	0.889	1.4722
CPC012_MCF7_24H:BRD-K74761218-001-03-5:10	BRD-K74761218	WT-171	MCF7	trt_cp	10 uM	24 h	4	537	0.8	0.66277	0	0	1	1	0	HDAC inhibitor	HDAC6	0.3782	0.889	1.4716
LJP007_A549_24H:N11	BRD-K29415052	BGT-226	A549	trt_cp	0.12 uM	24 h	3	436	0.687	0.553417	1	1	1	1	0	PI3K inhibitor	MTOR|PIK3CG|PIK3CA|PIK3CB	0.3781	0.889	1.471
LKCP002_U2OS_6H:A18	BRD-K65781196	avanafil	U2OS	trt_cp	0.12 uM	6 h	4	282	0.1957	0.237548	0	0	1	1	0	Phosphodiesterase inhibitor	PDE5A	0.3771	0.889	1.4674
CPC006_MCF7_24H:C03	BRD-K69840642	ISOX	MCF7	trt_cp	10 uM	24 h	5	678	0.8727	0.777818	1	1	1	1	0	HDAC inhibitor	HDAC6	0.3769	0.889	1.4665
CPC011_MCF7_6H:BRD-A86044036-001-22-4:10	BRD-A86044036	flurbiprofen	MCF7	trt_cp	10 uM	6 h	2	208	0.07	0.122014	1	1	1	1	0	Cyclooxygenase inhibitor	PTGS1|PTGS2	0.376	0.889	1.4629
CPC006_AGS_6H:BRD-A36318220-001-04-7:160	BRD-A36318220	necrostatin-1	AGS	trt_cp	150 uM	6 h	2	249	0.08	0.142717	1	0	1	1	0	RIPK inhibitor	IDO1|KRR1|RIPK1	0.3758	0.889	1.4624
CPD003_PC3_24H:BRD-K90241462-001-01-5:10	BRD-K90241462	chlormadinone	PC3	trt_cp	10 uM	24 h	2	65	0.06	0.0631485	0	0	1	1	0	Progesterone receptor agonist	-666	0.3758	0.889	1.4621
CPC014_NPC_24H:BRD-K40255344-001-13-5:10	BRD-K40255344	tyrphostin-A9	NPC	trt_cp	10 uM	24 h	3	97	0.14	0.117837	0	0	1	1	0	Protein tyrosine kinase inhibitor|Tyrosine kinase inhibitor	-666	0.3758	0.889	1.4621
CPC006_NCIH596_6H:BRD-K85563610-001-01-0:0.31	BRD-K85563610	APO-866	NCIH596	trt_cp	0.3 uM	6 h	2	78	0.09	0.0847226	1	0	1	1	0	NAMPT inhibitor	-666	0.3757	0.889	1.462
REP.A013_MCF10A_24H:C17	BRD-A37959677	estrone	MCF10A	trt_cp	0.125 uM	24 h	3	91	0.0849	0.0888802	1	0	1	1	0	Estrogen receptor agonist|Estrogenic hormone	ESR1|ESR2	0.3756	0.889	1.4613
CPC006_AGS_6H:BRD-K91623615-001-01-9:10	BRD-K91623615	ABT-751	AGS	trt_cp	10 uM	6 h	2	131	0.52	0.263917	1	1	1	1	0	Tubulin inhibitor	TUBB	0.3753	0.889	1.4604
REP.A026_HUVEC.A_24H:J20	BRD-K91315211	betahistine	HUVEC	trt_cp	3.33 uM	24 h	3	145	0.111	0.128285	0	0	1	1	0	Histamine receptor agonist|Histamine receptor antagonist	HRH3|HRH1	0.3748	0.889	1.4582
AICHI002_MINO_24H:N02	BRD-K07955840	PF-05212384	MINO	trt_cp	2.5 uM	24 h	3	606	0.73	0.672556	0	0	1	1	0	MTOR inhibitor|PI3K inhibitor	MTOR|PIK3CA|PIK3CG	0.3747	0.889	1.458
CPC014_A549_24H:BRD-K63915849-001-01-1:10	BRD-K63915849	AS-604850	A549	trt_cp	10 uM	24 h	3	83	0.27	0.151374	0	0	1	1	0	PI3K inhibitor	PIK3CG|PIK3CA	0.374	0.889	1.4551
CPC014_SKB_24H:BRD-K50140147-001-01-0:10	BRD-K50140147	NVP-TAE684	SKB	trt_cp	10 uM	24 h	4	340	0.54	0.433278	0	0	1	1	0	ALK inhibitor	ALK|INSR	0.3738	0.889	1.4546
REP.A028_A549_24H:C18	BRD-K92984783	melperone	A549	trt_cp	0.04 uM	24 h	3	115	0.032	0.0613415	0	0	1	1	0	Dopamine receptor antagonist|Serotonin receptor antagonist	DRD2|HTR1A|HTR2A	0.3738	0.889	1.4545
LJP007_PC3_24H:L19	BRD-K72420232	WZ-4002	PC3	trt_cp	10 uM	24 h	2	301	0.5026	0.393301	1	1	1	1	0	EGFR inhibitor	EGFR|ERBB2	0.3735	0.889	1.4532
CPC015_MCF7_24H:BRD-A01593789-001-02-3:10	BRD-A01593789	BRD-A01593789	MCF7	trt_cp	10 uM	24 h	5	316	0.45	0.381312	1	1	1	1	0	5-alpha reductase inhibitor	PGR	0.3734	0.889	1.453
LJP008_MCF7_24H:G02	BRD-K13094524	PFI-1	MCF7	trt_cp	3.33 uM	24 h	2	183	0.4936	0.303909	1	1	1	1	0	Bromodomain inhibitor	BRD4	0.3726	0.889	1.4498
CPC007_MCF7_24H:BRD-A71657825-001-05-0:10	BRD-A71657825	BRD-A71657825	MCF7	trt_cp	10 uM	24 h	5	177	0.3	0.233012	0	0	1	1	0	Matrix metalloprotease inhibitor	-666	0.3724	0.889	1.449
CPC020_MCF7_24H:BRD-K52522949-001-01-7:10	BRD-K52522949	NCH-51	MCF7	trt_cp	10 uM	24 h	4	582	0.63	0.612297	0	0	1	1	0	HDAC inhibitor	HDAC1|HDAC10|HDAC11|HDAC2|HDAC3|HDAC4|HDAC5|HDAC6|HDAC7|HDAC8|HDAC9	0.3723	0.889	1.4487
MUC.CP001_NKDBA_24H:BRD-K27305650-001-10-9:10	BRD-K27305650	LY-294002	NKDBA	trt_cp	10 uM	24 h	3	202	0.45	0.304868	1	1	1	1	0	MTOR inhibitor|DNA dependent protein kinase inhibitor|Phosphodiesterase inhibitor|PLK inhibitor	MTOR|PIK3CD|PIK3CG|PIK3CA|PLK1|PRKDC|PIK3CB|PDE2A|AKT1|CHEK1|GSK3B|LCK|MAPK1|MAPK11|MAPK12|MAPK14|MAPK8|PRKCA|ROCK1|RPS6KB1|SGK1	0.3719	0.889	1.4472
CPC004_VCAP_6H:BRD-K82561139-001-05-0:10	BRD-K82561139	ricinine	VCAP	trt_cp	10 uM	6 h	4	88	0.15	0.116176	1	0	1	1	0	Casein kinase inhibitor	-666	0.3718	0.889	1.4466
CPC006_H1299_6H:BRD-K17561142-003-16-8:10	BRD-K17561142	amiodarone	H1299	trt_cp	10 uM	6 h	2	90	0.46	0.205746	0	0	1	1	0	Potassium channel antagonist	KCNH2|CHRM3|CYP2C8|SCN5A|ADRB1|CACNA1H|CACNA2D2|KCNA7	0.3717	0.889	1.4462
MOAR002_A375_24H:G24	BRD-K38323065	phenacetin	A375	trt_cp	1.25 uM	24 h	3	97	0.2	0.140842	1	1	1	1	0	Cyclooxygenase inhibitor	PTGS1	0.3715	0.889	1.4456
REP.A017_HELA_24H:J08	BRD-K64931368	aminocaproic-acid	HELA	trt_cp	3.33 uM	24 h	3	106	0.157	0.130447	1	0	1	1	0	Plasminogen activator inhibitor	PLG|PLAT|LPA	0.3715	0.889	1.4454
LJP001_HS578T_6H:BRD-K52911425-001-04-9:10	BRD-K52911425	GDC-0941	HS578T	trt_cp	10 uM	6 h	3	158	0.32	0.22737	0	0	1	1	0	PI3K inhibitor	PIK3CG|PIK3CA|PIK3CB|PIK3CD	0.3714	0.8889	1.4452
CPC013_SKB_24H:BRD-K19540840-001-01-1:10	BRD-K19540840	saracatinib	SKB	trt_cp	10 uM	24 h	4	238	0.45	0.330922	0	0	1	1	0	Src inhibitor	SRC|ABL1|LCK|YES1	0.3714	0.8884	1.4451
CPC014_ASC_24H:BRD-K40175214-001-01-7:10	BRD-K40175214	torin-1	ASC	trt_cp	10 uM	24 h	3	294	0.41	0.351072	0	0	1	1	0	MTOR inhibitor|PI3K inhibitor	MTOR|PIK3CA	0.3713	0.8883	1.4448
CPC013_ASC_24H:BRD-K50140147-001-03-6:10	BRD-K50140147	NVP-TAE684	ASC	trt_cp	10 uM	24 h	4	404	0.49	0.449903	0	0	1	1	0	ALK inhibitor	ALK|INSR	0.3712	0.8883	1.4441
CPC015_ASC_24H:BRD-K14920963-304-01-9:10	BRD-K14920963	erythrosine	ASC	trt_cp	10 uM	24 h	4	149	0.35	0.230918	0	0	1	1	0	Coloring agent	-666	0.371	0.8883	1.4435
CPC016_A549_24H:BRD-K25741894-001-03-8:10	BRD-K25741894	skimmianine	A549	trt_cp	10 uM	24 h	3	144	0.09	0.115115	0	0	1	1	0	Acetylcholinesterase inhibitor|Furoquinoline alkaloid	-666	0.3709	0.8878	1.4432
PBIOA020_HCC515_24H:B07	BRD-K25311561	KU-55933	HCC515	trt_cp	10 uM	24 h	3	264	0.43	0.340696	1	1	1	1	0	ATM kinase inhibitor	ATM|PRKDC	0.3708	0.8876	1.4426
CPC014_NPC_24H:BRD-K40175214-001-01-7:10	BRD-K40175214	torin-1	NPC	trt_cp	10 uM	24 h	3	409	0.57	0.488236	0	0	1	1	0	MTOR inhibitor|PI3K inhibitor	MTOR|PIK3CA	0.3707	0.8876	1.4424
CPC006_H1299_6H:BRD-A35588707-001-03-0:1.25	BRD-A35588707	teniposide	H1299	trt_cp	1.25 uM	6 h	2	162	0.32	0.230231	0	0	1	1	0	Topoisomerase inhibitor	TOP2A|CYP3A5|TOP2B	0.3706	0.8876	1.442
REP.B011_YAPC_24H:C02	BRD-A04352665	maraviroc	YAPC	trt_cp	0.74 uM	24 h	2	90	0.2279	0.144818	0	0	1	1	0	CC chemokine receptor antagonist	CCR5|CYP3A5	0.3706	0.8876	1.4418
CPC017_HEPG2_6H:BRD-K05181084-003-02-9:10	BRD-K05181084	NGB-2904	HEPG2	trt_cp	10 uM	6 h	3	446	0.34	0.393765	1	0	1	1	0	Dopamine receptor antagonist	DRD3	0.3704	0.8876	1.4412
CPC006_NCIH596_6H:BRD-K67868012-003-01-5:11.1	BRD-K67868012	PI-103	NCIH596	trt_cp	12 uM	6 h	2	205	0.56	0.342611	1	1	1	1	0	PI3K inhibitor|MTOR inhibitor	PIK3CA|PIK3CG|MTOR|PIK3CB|PIK3CD|PRKDC	0.3704	0.8876	1.4412
MUC.CP008_MCF7_24H:J19	BRD-K01253243	SB-590885	MCF7	trt_cp	10 uM	24 h	3	234	0.54	0.359447	1	1	1	1	0	RAF inhibitor	BRAF	0.3702	0.8876	1.4404
REP.B009_PC3_24H:F18	BRD-A29854054	lorglumide	PC3	trt_cp	0.01 uM	24 h	2	48	0.107	0.0724675	0	0	1	1	0	CCK receptor antagonist	CCKAR|CCKBR	0.3701	0.8871	1.4399
CPC014_NPC_24H:BRD-A26002865-001-01-5:10	BRD-A26002865	verrucarin-a	NPC	trt_cp	10 uM	24 h	2	504	0.69	0.596308	0	0	1	1	0	Protein synthesis inhibitor	-666	0.3701	0.8871	1.4399
CPC006_HCT116_6H:BRD-K13049116-001-01-6:10	BRD-K13049116	BMS-754807	HCT116	trt_cp	10 uM	6 h	2	73	0.03	0.0473209	1	0	1	1	0	IGF-1 inhibitor	IGF1R|AKT1	0.3698	0.8856	1.4387
CPC016_NEU_24H:BRD-K33396764-001-02-0:10	BRD-K33396764	BRD-K33396764	NEU	trt_cp	10 uM	24 h	3	258	0.14	0.192178	0	0	1	1	0	Omega 3 fatty acid stimulant	ELOVL4|FADS1|FADS2|FFAR1|FFAR4|PTGS2|SLC8A1|TRPV1	0.3695	0.8856	1.4376
AICHI001_K562_24H:A08	BRD-K52911425	GDC-0941	K562	trt_cp	2.5 uM	24 h	3	233	0.44	0.323769	1	1	1	1	0	PI3K inhibitor	PIK3CG|PIK3CA|PIK3CB|PIK3CD	0.3695	0.8856	1.4375
REP.B004_HELA_3H:A07	BRD-A18611368	tazobactam	HELA	trt_cp	2.22 uM	3 h	3	142	0.2049	0.172483	1	1	1	1	0	Beta lactamase inhibitor	-666	0.3693	0.8856	1.437
REP.B005_A375_24H:B14	BRD-K08037784	arbutin	A375	trt_cp	0.74 uM	24 h	3	143	0.2692	0.198397	1	0	1	1	0	Melanin inhibitor	TYR	0.3693	0.8856	1.4367
LJP001_BT20_6H:BRD-K52751261-001-02-0:10	BRD-K52751261	TAK-715	BT20	trt_cp	10 uM	6 h	4	129	0.24	0.177923	1	1	1	1	0	P38 MAPK inhibitor	MAPK14|TNF	0.3692	0.8856	1.4366
CPC003_PC3_6H:BRD-K57179821-001-08-9:10	BRD-K57179821	crotamiton	PC3	trt_cp	10 uM	6 h	4	221	0.08	0.134453	1	0	1	1	0	Antipruritic	-666	0.3692	0.8856	1.4364
CPC018_ASC_24H:BRD-K11107424-001-01-1:10	BRD-K11107424	tiotidine	ASC	trt_cp	10 uM	24 h	3	409	0.37	0.393363	0	0	1	1	0	Histamine receptor antagonist	HRH2	0.3691	0.8856	1.4363
REP.B013_MCF7_24H:E22	BRD-K39339537	epirizole	MCF7	trt_cp	0.08 uM	24 h	2	90	0.23	0.145484	0	0	1	1	0	Cyclooxygenase inhibitor	PTGS1|PTGS2	0.3691	0.8856	1.4361
PAC002_U2OS_6H:BRD-K54771420-001-03-2:4.29532	BRD-K54771420	glycocholic-acid	U2OS	trt_cp	4 uM	6 h	2	37	0.18	0.0825216	0	0	1	1	0	Cholesterol inhibitor	-666	0.3691	0.8856	1.436
NMH002_FIBRNPC_24H:BRD-K99964838-001-05-1:10	BRD-K99964838	bosutinib	NPC	trt_cp	10 uM	24 h	3	178	0.4	0.269818	1	1	1	1	0	Src inhibitor|Abl inhibitor|Bcr-Abl inhibitor	ABL1|SRC|BCR|LYN|CAMK2G|HCK|CAMK1D|CDK2|FRK|FYN|MAP2K1|MAP2K2|MAP3K2|MAP4K5|STK10|STK24|STK4|TNK2|TXK	0.3691	0.8856	1.436
POL001_HEPG2_24H:H13	BRD-A45498368	WYE-125132	HEPG2	trt_cp	10 uM	24 h	3	503	0.74	0.616922	1	1	1	1	0	MTOR inhibitor	MTOR|PIK3CA	0.3689	0.885	1.4354
PAC005_U2OS_6H:BRD-A72483914-001-01-1:10	BRD-A72483914	spiroxatrine	U2OS	trt_cp	10 uM	6 h	2	45	0.24	0.105085	1	1	1	1	0	Serotonin receptor antagonist	HTR1A|ADRA1A|ADRA1B|ADRA1D|ADRA2A|ADRA2B|ADRA2C|HTR2B	0.3687	0.885	1.4347
CPC018_PHH_24H:BRD-K09132007-001-01-8:10	BRD-K09132007	D-4476	PHH	trt_cp	10 uM	24 h	3	183	0.24	0.211915	0	0	1	1	0	TGF-beta receptor inhibitor	CSNK1A1|CSNK1D|TGFB1	0.3685	0.885	1.4337
REP.A006_YAPC_24H:D13	BRD-K19477839	SGX-523	YAPC	trt_cp	10 uM	24 h	3	103	0.1045	0.104908	1	0	1	1	0	HGF receptor inhibitor	MET	0.3684	0.885	1.4335
LJP009_CD34_24H:I07	BRD-K47983010	BX-795	CD34	trt_cp	10 uM	24 h	3	405	0.6268	0.509475	0	0	1	1	0	IKK inhibitor	PDPK1|IKBKE|TBK1|CDK2|CHEK1|GSK3B|KDR|PDK1	0.3684	0.885	1.4334
CPC015_HT29_6H:BRD-A02176148-001-02-2:10	BRD-A02176148	tubaic-acid	HT29	trt_cp	10 uM	6 h	3	72	0.08	0.0767435	1	0	1	1	0	Mitochondrial inhibitor|NADH-ubiquinone oxidoreductase (Complex I) inhibitor	-666	0.3683	0.8848	1.4329
CPC006_A549_6H:BRD-K16406336-311-01-2:10	BRD-K16406336	methylene-blue	A549	trt_cp	10 uM	6 h	4	348	0.41	0.381955	1	1	1	1	0	Nitric oxide production inhibitor|Guanylyl cyclase inhibitor|Monoamine oxidase inhibitor|Tau aggregation inhibitor	ACHE|MAPT	0.3681	0.8841	1.4321
CPC016_NEU_24H:BRD-K92138166-001-01-0:10	BRD-K92138166	mammea-a	NEU	trt_cp	10 uM	24 h	3	117	0.06	0.0847226	0	0	1	1	0	Antibiotic	-666	0.3679	0.8841	1.4314
CPC016_HEPG2_6H:BRD-K94832621-001-01-5:10	BRD-K94832621	Y-134	HEPG2	trt_cp	10 uM	6 h	3	232	0.44	0.323073	1	1	1	1	0	Estrogen receptor antagonist	ESR1|ESR2	0.3679	0.8841	1.4313
AICHI001_BJAB_4H:B13	BRD-K85402309	dovitinib	BJAB	trt_cp	10 uM	4 h	3	376	0.38	0.382223	0	0	1	1	0	EGFR inhibitor|FGFR inhibitor|FLT3 inhibitor|PDGFR inhibitor|VEGFR inhibitor	FGFR1|FLT1|KDR|EGFR|FGFR3|FLT3|FLT4|KIT|PDGFRB|CSF1R|FGFR2|INSR|PDGFRA	0.3677	0.884	1.4307
CPC006_VCAP_6H:BRD-A76279427-001-01-9:10	BRD-A76279427	myriocin	VCAP	trt_cp	10 uM	6 h	4	70	0.15	0.103616	1	0	1	1	0	Serine palmitoyltransferase inhibitor	-666	0.367	0.8788	1.4282
LJP009_HUVEC_24H:O07	BRD-A29901043	KIN001-127	HUVEC	trt_cp	10 uM	24 h	3	426	0.5196	0.47574	1	1	1	1	0	ITK inhibitor	ITK	0.367	0.8787	1.4279
REP.A017_PC3_24H:H01	BRD-K62996583	lidoflazine	PC3	trt_cp	10 uM	24 h	3	275	0.5342	0.387569	1	1	1	1	0	Calcium channel blocker	SCN1A|SCN3A|SLC29A1	0.3668	0.8787	1.4271
CPC015_HEPG2_6H:BRD-K22503835-001-06-0:10	BRD-K22503835	scriptaid	HEPG2	trt_cp	10 uM	6 h	2	322	0.49	0.401658	0	0	1	1	0	HDAC inhibitor	HDAC1|HDAC2|HDAC3|HDAC4|HDAC5|HDAC6|HDAC7|HDAC8|HDAC9	0.3662	0.8787	1.4249
ERG011_VCAP_6H:BRD-K36055864-001-16-8:10	BRD-K36055864	cycloheximide	VCAP	trt_cp	10 uM	6 h	2	156	0.37	0.242937	1	1	1	1	0	Protein synthesis inhibitor	GSK3B|RPL3	0.366	0.8787	1.424
REP.A016_A375_24H:I07	BRD-K53963539	vortioxetine	A375	trt_cp	10 uM	24 h	3	255	0.4389	0.338286	1	1	1	1	0	Serotonin receptor agonist|Serotonin receptor antagonist	HTR1A|HTR1B|HTR7|SLC6A4|HTR1D|CYP2B6|CYP2C19|CYP2C8|CYP3A5|HTR2A|HTR2C|HTR3A|HTR5A|HTR6	0.366	0.8787	1.4239
CPC005_HA1E_6H:BRD-K88172511-310-03-8:10	BRD-K88172511	naltrexone	HA1E	trt_cp	10 uM	6 h	2	94	0.22	0.145414	1	0	1	1	0	Opioid receptor antagonist	OPRK1|OPRM1|OPRD1|SIGMAR1	0.3656	0.8787	1.4227
LJP007_ASC.C_24H:O07	BRD-A13021932	BMS-509744	ASC	trt_cp	10 uM	24 h	3	295	0.6103	0.429055	1	1	1	1	0	ITK inhibitor	-666	0.3655	0.8787	1.422
CPD001_PC3_24H:BRD-K32273377-001-11-2:10	BRD-K32273377	sulfadiazine	PC3	trt_cp	10 uM	24 h	3	143	0.08	0.108154	1	0	1	1	0	Bacterial antifolate	-666	0.3654	0.8787	1.4218
REP.B018_JURKAT_24H:F22	BRD-K63504947	semaxanib	JURKAT	trt_cp	0.08 uM	24 h	2	135	0.178	0.15675	0	0	1	1	0	VEGFR inhibitor	KDR|FLT1|KIT|PDGFRB|FLT3|MET|FGFR1|PDGFRA|RET	0.3654	0.8787	1.4217
CPC018_HEPG2_6H:BRD-K91263825-001-03-6:10	BRD-K91263825	nortriptyline	HEPG2	trt_cp	10 uM	6 h	3	173	0.42	0.27257	1	0	1	1	0	Tricyclic antidepressant	KCNJ10|SLC6A2|SLC6A4|CYP2C19|PIK3CD|ADRA1A|ADRA1B|ADRA1D|ADRA2A|ADRA2B|ADRA2C|ADRB1|ADRB2|ADRB3|CHRM1|CHRM2|CHRM3|CHRM4|CHRM5|DRD2|HRH1|HTR1A|HTR2A|HTR2C|HTR6|PGRMC1|SIGMAR1	0.3651	0.8787	1.4207
REP.A020_YAPC_24H:G22	BRD-K82236179	dicoumarol	YAPC	trt_cp	0.37 uM	24 h	3	124	0.2597	0.181459	1	0	1	1	0	NADPH inhibitor	VKORC1|NQO1|CRYZ	0.365	0.8787	1.42
LJP008_HUVEC_24H:L20	BRD-K17743125	belinostat	HUVEC	trt_cp	3.33 uM	24 h	3	562	0.7944	0.675645	1	1	1	1	0	HDAC inhibitor	HDAC1|HDAC2|HDAC3|HDAC4|HDAC5|HDAC6|HDAC7|HDAC8|HDAC9|HDAC10|HDAC11	0.3648	0.8787	1.4195
CPC006_NOMO1_6H:BRD-K67566344-001-01-8:10	BRD-K67566344	KU-0063794	NOMO1	trt_cp	10 uM	6 h	2	277	0.22	0.249621	0	0	1	1	0	MTOR inhibitor	MTOR	0.3648	0.8787	1.4194
CPC005_MCF7_6H:P11	BRD-K38251852	paxilline	MCF7	trt_cp	10 uM	6 h	4	123	0.1649	0.14401	1	0	1	1	0	Potassium channel antagonist	KCNMA1	0.3648	0.8787	1.4193
CPC016_NPC_24H:BRD-K08547377-003-03-2:10	BRD-K08547377	irinotecan	NPC	trt_cp	10 uM	24 h	4	289	0.34	0.316971	0	0	1	1	0	Topoisomerase inhibitor	TOP1|CYP3A5|TOP1MT	0.3647	0.8787	1.4191
CPC015_NPC_24H:BRD-A19053259-003-03-3:10	BRD-A19053259	pseudopelletierine	NPC	trt_cp	10 uM	24 h	4	130	0.11	0.12092	1	0	1	1	0	Anthelmintic	-666	0.3645	0.8787	1.4184
CPC015_SKB_24H:BRD-K22134346-001-11-6:10	BRD-K22134346	simvastatin	SKB	trt_cp	10 uM	24 h	2	214	0.26	0.23852	0	0	1	1	0	HMGCR inhibitor	HMGCR|CYP2C8|CYP3A4|CYP3A5|ITGB2	0.3643	0.8787	1.4175
CPC018_HT29_6H:BRD-A91452556-001-03-2:10	BRD-A91452556	estradiol-cypionate	HT29	trt_cp	10 uM	6 h	5	153	0.11	0.131182	1	0	1	1	0	Estrogen receptor agonist	ESR1	0.3642	0.8787	1.417
CPD001_MCF7_6H:G24	BRD-K15567837	clopamide	MCF7	trt_cp	10 uM	6 h	2	171	0.0517	0.0950767	0	0	1	1	0	Sodium/chloride cotransporter inhibitor	-666	0.364	0.8787	1.4164
CPC006_HT29_24H:BRD-K06980535-003-15-0:10	BRD-K06980535	promazine	HT29	trt_cp	10 uM	24 h	4	382	0.61	0.488121	1	1	1	1	0	Dopamine receptor antagonist	CHRM5|DRD2|ADRA1A|ADRA1B|ADRA1D|CHRM1|CHRM2|CHRM3|CHRM4|DRD1|DRD3|DRD4|HRH1|HTR2A|HTR2C	0.364	0.8787	1.4163
CRCGN016_MCF10A.WT.HP_24H:BRD-K64994968:96.6165	BRD-K64994968	progesterone	MCF10A	trt_cp	100 uM	24 h	3	657	0.81	0.737659	1	1	1	1	0	Progesterone receptor agonist	PGR|CYP17A1|NR3C2|CYP2C19|CATSPER1|CATSPER2|CATSPER3|CATSPER4|ESR1|OPRK1|TRPC5	0.364	0.8787	1.4161
LJP005_HCC515_24H:K13	BRD-K29395450	PIK-93	HCC515	trt_cp	10 uM	24 h	3	280	0.51	0.382116	1	1	1	1	0	PI3K inhibitor	PI4KB|PIK3C3|PIK3CG	0.3638	0.8787	1.4154
CPC014_ASC_24H:BRD-K53972329-001-02-1:10	BRD-K53972329	ruxolitinib	ASC	trt_cp	10 uM	24 h	3	174	0.27	0.219173	1	1	1	1	0	JAK inhibitor	JAK1|JAK2|TYK2|JAK3	0.3637	0.8787	1.4151
REP.A002_A375_24H:N07	BRD-K17930269	retapamulin	A375	trt_cp	10 uM	24 h	3	211	0.4415	0.308629	1	1	1	1	0	Protein synthesis inhibitor	-666	0.3637	0.8787	1.415
LJP008_HEK293_24H:C01	BRD-K36740062	GSK-1070916	HEK293	trt_cp	10 uM	24 h	2	341	0.5859	0.45198	1	1	1	1	0	Aurora kinase inhibitor	AURKB|AURKC|AURKA|CYP2D6|CYP3A4	0.3637	0.8787	1.415
PAC001_U2OS_6H:BRD-K77634909-001-01-9:17.8	BRD-K77634909	AEG-3482	U2OS	trt_cp	20 uM	6 h	2	310	0.32	0.318483	0	0	1	1	0	HSP inducer|Protein kinase inhibitor	-666	0.3635	0.8787	1.4142
CPD001_MCF7_6H:A24	BRD-K27853494	BRD-K27853494	MCF7	trt_cp	10 uM	6 h	2	231	0.2902	0.261809	0	0	1	1	0	Adrenergic receptor agonist	-666	0.3634	0.8787	1.414
REP.A016_HA1E_24H:L23	BRD-K55191674	benzylpenicillin	HA1E	trt_cp	0.125 uM	24 h	3	192	0.1353	0.162978	1	1	1	1	0	Penicillin binding protein inhibitor	-666	0.3634	0.8787	1.4138
PBIOA018_HT29_24H:G23	BRD-K49055432	A-66	HT29	trt_cp	0.125 uM	24 h	3	157	0.3061	0.221673	1	1	1	1	0	PI3K inhibitor	PIK3CA	0.3633	0.8787	1.4135
LJP005_HS578T_24H:A14	BRD-K85606544	neratinib	HS578T	trt_cp	3.33 uM	24 h	3	206	0.54	0.337257	1	1	1	1	0	EGFR inhibitor	EGFR|ERBB2|ERBB4|KDR	0.3632	0.8787	1.4133
PAC004_U2OS_6H:BRD-K13544237-001-01-0:10	BRD-K13544237	BRD-K13544237	U2OS	trt_cp	10 uM	6 h	2	103	0.18	0.137685	1	0	1	1	0	Dopamine receptor agonist	-666	0.363	0.8787	1.4123
REP.A001_A549_24H:N06	BRD-A29623586	anisodamine	A549	trt_cp	0.04 uM	24 h	2	155	0.3129	0.222689	0	0	1	1	0	Lipid peroxidase inhibitor	TNF|ADRA1A	0.3628	0.8787	1.4117
REP.A003_HA1E_24H:G07	BRD-K33211335	BRD-K33211335	HA1E	trt_cp	10 uM	24 h	3	148	0.3379	0.226129	1	1	1	1	0	Glutamate receptor antagonist|Sigma receptor agonist	SIGMAR1|CYP3A5|GRIN1|CHRNA2|CHRNA3|CHRNA4|CHRNA7|CHRNB2|CHRNB4|CYBA|CYBB|GRIN3A|NCF1|NCF2|NCF4|OPRD1|OPRK1|OPRM1|PGRMC1|RAC1|RAC2|SLC6A2|SLC6A4	0.3625	0.8787	1.4105
KHW001_U937_6H:BRD-K02764365-001-05-2:10	BRD-K02764365	methiazole	U937	trt_cp	10 uM	6 h	6	331	0.4	0.367938	0	0	1	1	0	Anthelmintic	-666	0.3624	0.8787	1.4103
PCLB001_HEPG2_24H:BRD-A34462049-001-04-4:10	BRD-A34462049	tigecycline	HEPG2	trt_cp	10 uM	24 h	6	321	0.47	0.392764	0	0	1	1	0	Bacterial 30S ribosomal subunit inhibitor	-666	0.3624	0.8787	1.4099
CPC013_VCAP_24H:BRD-K79254416-001-08-5:10	BRD-K79254416	decitabine	VCAP	trt_cp	10 uM	24 h	4	107	0.11	0.109703	0	0	1	1	0	DNA inhibitor	DNMT1|DNMT3A	0.3619	0.8787	1.4082
PBIOA016_MCF7_24H:H05	BRD-A85667082	fulvestrant	MCF7	trt_cp	0.125 uM	24 h	2	397	0.69	0.529237	1	1	1	1	0	Estrogen receptor antagonist	ESR1|EPHX2|ESR2|GPER1	0.3618	0.8787	1.4078
REP.B022_HT29_24H:B09	BRD-A74980173	gatifloxacin	HT29	trt_cp	0.25 uM	24 h	2	58	0.036	0.0462057	1	0	1	1	0	Bacterial DNA Gyrase inhibitor	-666	0.3617	0.8787	1.4075
CPD002_PC3_6H:BRD-K30685142-001-11-3:10	BRD-K30685142	levothyroxine	PC3	trt_cp	10 uM	6 h	3	180	0.32	0.242684	0	0	1	1	0	Thyroid hormone stimulant	THRA|THRB	0.3617	0.8787	1.4074
PAC001_U2OS_6H:BRD-K70246307-001-02-5:10	BRD-K70246307	riboflavin	U2OS	trt_cp	10 uM	6 h	2	31	0.07	0.0471043	0	0	1	1	0	Vitamin B	BLVRB|RFK	0.3617	0.8787	1.4072
CPC018_NPC_24H:BRD-K26429091-051-01-9:10	BRD-K26429091	J-104129	NPC	trt_cp	10 uM	24 h	3	198	0.36	0.269969	0	0	1	1	0	Acetylcholine receptor antagonist	CHRM3	0.3616	0.8787	1.407
CPC006_MCF7_24H:B16	BRD-K05653692	DL-PDMP	MCF7	trt_cp	60 uM	24 h	5	523	0.6636	0.59571	1	1	1	1	0	Glucosyltransferase inhibitor	UGCG|ASAH1	0.3615	0.8787	1.4067
CPC017_SKB_24H:BRD-K64341947-003-01-6:10	BRD-K64341947	CFM-1571	SKB	trt_cp	10 uM	24 h	2	111	0.33	0.19353	0	0	1	1	0	Guanylate cyclase activator	-666	0.3614	0.8787	1.4063
CPC017_NPC_24H:BRD-K39111395-001-01-6:10	BRD-K39111395	BCL2-inhibitor	NPC	trt_cp	10 uM	24 h	4	303	0.23	0.266941	1	0	1	1	0	BCL inhibitor	-666	0.3614	0.8787	1.4061
EMU001_BJAB_6H:D13	BRD-K70301465	ibrutinib	BJAB	trt_cp	10 uM	6 h	3	346	0.6302	0.47218	0	0	1	1	0	BTK inhibitor	BTK|BLK|BMX	0.3614	0.8787	1.406
CPC015_MCF7_24H:BRD-A48720949-001-03-2:10	BRD-A48720949	testosterone-propionate	MCF7	trt_cp	10 uM	24 h	5	133	0.22	0.172969	1	0	1	1	0	Androgen receptor agonist	AR	0.3611	0.8787	1.4052
CPC006_H1299_6H:BRD-K93754473-001-06-0:28.39	BRD-K93754473	tamoxifen	H1299	trt_cp	30 uM	6 h	2	169	0.17	0.171395	0	0	1	1	0	Estrogen receptor antagonist|Selective estrogen receptor modulator (SERM)	ESR1|ESR2|CYP3A5|ESRRG|PLD1|PRKCD|PRKCE|PRKCQ|PRKCZ|EBP|GPER1|PRKCA|PRKCB|PRKCG|PRKCI	0.3611	0.8787	1.4052
CPC005_MCF7_24H:BRD-A39268308-001-02-0:10	BRD-A39268308	epibatidine	MCF7	trt_cp	10 uM	24 h	5	132	0.04	0.0734763	1	0	1	1	0	Acetylcholine receptor agonist	-666	0.3609	0.8787	1.4042
CVD001_HUH7_24H:BRD-K07762753-001-03-6:12.5	BRD-K07762753	aminopurvalanol-a	HUH7	trt_cp	12.5 uM	24 h	2	590	0.62	0.611579	0	0	1	1	0	Tyrosine kinase inhibitor|CDK inhibitor	CDK2|CDK1|CDK5|CDK6	0.3608	0.8787	1.404
REP.B011_HT29_24H:B18	BRD-K04111260	raclopride	HT29	trt_cp	0.01 uM	24 h	2	62	0.169	0.103507	1	1	1	1	0	Dopamine receptor antagonist	DRD2|DRD3|HTR1A	0.3607	0.8787	1.4036
REP.B021_MCF7_24H:C13	BRD-K81528515	nilotinib	MCF7	trt_cp	2.22 uM	24 h	2	135	0.3334	0.214526	1	1	1	1	0	Bcr-Abl inhibitor|Abl inhibitor	ABL1|KIT|BCR|CYP2B6|CYP2C8|DDR1|DDR2|PDGFRA	0.3607	0.8787	1.4035
REP.A015_MCF7_24H:C07	BRD-K56291712	voxtalisib	MCF7	trt_cp	10 uM	24 h	3	609	0.7933	0.702842	1	1	1	1	0	MTOR inhibitor|PI3K inhibitor	MTOR|PIK3CA	0.3607	0.8787	1.4034
CPC006_H1299_6H:BRD-A91699651-316-06-7:10	BRD-A91699651	chloroquine	H1299	trt_cp	10 uM	6 h	2	78	0.34	0.164671	0	0	1	1	0	Antimalarial	CYP2C8|GSTA2|MRGPRX1|TLR9|TNF	0.3604	0.8787	1.4025
PAC003_U2OS_6H:BRD-K30240666-051-05-0:4.34818	BRD-K30240666	clemastine	U2OS	trt_cp	4 uM	6 h	2	53	0.28	0.123182	1	0	1	1	0	Histamine receptor antagonist	HRH1	0.3604	0.8787	1.4022
REP.B028_A375_24H:M16	BRD-K96862998	pirfenidone	A375	trt_cp	0.08 uM	24 h	2	79	0.0952	0.0876925	1	1	1	1	0	TGF-beta receptor inhibitor	TNF|MAPK14|TNFRSF1A|FURIN	0.3603	0.8787	1.4019
CPC001_PC3_24H:M06	BRD-K73397362	purmorphamine	PC3	trt_cp	10 uM	24 h	5	257	0.3078	0.284401	1	1	1	1	0	Smoothened receptor agonist	SMO|DHH|IHH|PTCH1	0.3603	0.8787	1.4018
REP.B013_YAPC_24H:N16	BRD-K43410529	MLN-2480	YAPC	trt_cp	0.08 uM	24 h	2	53	0.1439	0.0883078	0	0	1	1	0	RAF inhibitor	-666	0.3602	0.8787	1.4017
CPC014_A549_24H:BRD-K80725632-001-04-8:10	BRD-K80725632	lavendustin-c	A549	trt_cp	10 uM	24 h	3	242	0.29	0.267878	0	0	1	1	0	EGFR inhibitor	CAMK2A|EGFR|SRC	0.3602	0.8787	1.4014
CPC011_A549_24H:BRD-K68132782-003-10-4:10	BRD-K68132782	terbinafine	A549	trt_cp	10 uM	24 h	3	255	0.5	0.361065	1	1	1	1	0	Fungal squalene epoxidase inhibitor	CYP2C19|CYP2C8|SQLE	0.3601	0.8787	1.4012
PAC052_U2OS_6H:BRD-A79768653-001-03-9:20	BRD-A79768653	sirolimus	U2OS	trt_cp	20 uM	6 h	3	216	0.39	0.293488	0	0	1	1	0	MTOR inhibitor	MTOR|FKBP1A|CCR5|FGF2	0.3601	0.8787	1.4011
CPC016_NEU_24H:BRD-K94841585-001-02-8:10	BRD-K94841585	emodic-acid	NEU	trt_cp	10 uM	24 h	3	108	0.19	0.14485	0	0	1	1	0	Laxative	-666	0.3601	0.8787	1.401
REP.A005_PC3_24H:F14	BRD-K08976401	azelaic-acid	PC3	trt_cp	3.33 uM	24 h	2	51	0.1413	0.0858394	1	1	1	1	0	Tyrosinase inhibitor	TYR|TXNRD1|TXNRD2|AKR1D1|SRD5A2	0.36	0.8787	1.4009
REP.B027_PC3_24H:N10	BRD-K91495480	AGP-103	PC3	trt_cp	0.08 uM	24 h	2	79	0.0582	0.0685655	1	0	1	1	0	Membrane integrity inhibitor	-666	0.36	0.8787	1.4006
REP.A009_HUVEC.A_24H:D14	BRD-K28965160	BVD-523	HUVEC	trt_cp	3.33 uM	24 h	3	491	0.7499	0.613583	1	1	1	1	0	MAP kinase inhibitor	-666	0.3593	0.8787	1.3982
REP.B013_THP1_24H:H19	BRD-A40787240	gemifloxacin	THP1	trt_cp	2.22 uM	24 h	2	74	0.2747	0.14417	1	1	1	1	0	Bacterial DNA inhibitor	-666	0.3593	0.8787	1.3979
CPC006_MCF7_24H:D05	BRD-K32405725	etomoxir	MCF7	trt_cp	90 uM	24 h	5	165	0.3148	0.230457	1	1	1	1	0	Carnitine palmitoyltransferase inhibitor	CPT1A|CPT1B	0.3592	0.8787	1.3978
CPC004_PC3_24H:BRD-K82036761-003-07-0:10	BRD-K82036761	sertraline	PC3	trt_cp	10 uM	24 h	4	171	0.35	0.247379	0	0	1	1	0	Serotonin receptor antagonist	SLC6A4|CYP2C19|SLC6A3	0.3592	0.8787	1.3978
CPC003_HA1E_24H:BRD-A70649075-008-17-5:10	BRD-A70649075	sulconazole	HA1E	trt_cp	10 uM	24 h	3	158	0.32	0.22737	1	1	1	1	0	Sterol demethylase inhibitor	-666	0.3589	0.8787	1.3963
REP.A009_HUVEC.A_24H:C08	BRD-K28822270	resminostat	HUVEC	trt_cp	3.33 uM	24 h	3	480	0.7557	0.609012	1	1	1	1	0	HDAC inhibitor	HDAC1|HDAC2|HDAC3|HDAC6|HDAC8	0.3589	0.8787	1.3963
CPC006_NCIH2073_6H:BRD-K81418486:10	BRD-K81418486	vorinostat	NCIH2073	trt_cp	10 uM	6 h	2	363	0.63	0.483564	0	0	1	1	0	HDAC inhibitor	HDAC1|HDAC2|HDAC3|HDAC6|HDAC8|HDAC10|HDAC11|HDAC5|HDAC9	0.3588	0.8787	1.3961
PAC001_U2OS_6H:BRD-K76064317-001-04-0:18.7762	BRD-K76064317	BRD-K76064317	U2OS	trt_cp	20 uM	6 h	2	135	0.49	0.260073	0	0	1	1	0	FLT3 inhibitor	FLT3	0.3587	0.8787	1.3959
CPC006_AGS_6H:BRD-K12184916-001-03-0:0.63	BRD-K12184916	NVP-BEZ235	AGS	trt_cp	0.66 uM	6 h	2	206	0.52	0.330953	1	1	1	1	0	MTOR inhibitor|PI3K inhibitor	-666	0.3587	0.8787	1.3956
LJP009_CD34_24H:E07	BRD-K01567962	pyrazolanthrone	CD34	trt_cp	10 uM	24 h	3	175	0.4111	0.271221	1	1	1	1	0	JNK inhibitor	MAPK10|MAPK8|MAPK9|TTK|LRRK2|MAPK8IP1	0.3585	0.8787	1.395
REP.B015_PC3_24H:C07	BRD-K56291712	voxtalisib	PC3	trt_cp	2.22 uM	24 h	2	420	0.6608	0.532709	1	1	1	1	0	MTOR inhibitor|PI3K inhibitor	MTOR|PIK3CA	0.3584	0.8787	1.3945
CPC004_A375_6H:BRD-K74212935-001-04-9:10	BRD-K74212935	ergocryptine	A375	trt_cp	10 uM	6 h	3	71	0.22	0.126378	1	1	1	1	0	Dopamine receptor agonist	-666	0.3581	0.8787	1.3933
CPC004_VCAP_24H:O05	BRD-K80431395	triciribine	VCAP	trt_cp	10 uM	24 h	6	340	0.41	0.377539	0	0	1	1	0	AKT inhibitor	AKT1|AKT2|AKT3	0.3579	0.8787	1.3925
[truncated: 49,106 more rows]

## Sheet: convs1
MoA	Perturbagen Count	Perturbagen Id	Name
[truncated: 74 more rows]

## Sheet: convs2
MoA	Perturbagen Count	Perturbagen Id	Name
[truncated: 13 more rows]
